# Supplementary material for: Crystal structure of (E)-1-(2,4-di­nitro­phen­yl)-2-[(E)-5-phenyl-1-(p-tol­yl)pent-2-en-4-yn-1-yl­idene]hydrazine
Source: Acta Crystallogr E Crystallogr Commun. 2015 Oct 17;71(Pt 11):o846–7. doi: 10.1107/S2056989015019301 (PMC4645032; doi:10.1107/S2056989015019301)
Supplement: Supplementary file 1 [file e-71-0o846-sup1.cif]

##############################################################################
#                                                                            #
# This CIF contains the data in a paper accepted for publication in          #
# Acta Crystallographica Section E. It conforms to the requirements of       #
# Notes for Authors for Acta Crystallographica Section E, and has been       #
# peer reviewed under the auspices of the IUCr Commission on Journals.       #
#                                                                            #
# Full details of the Crystallographic Information File format               #
# are given in the paper "The Crystallographic Information File (CIF):       #
# a New Standard Archive File for Crystallography" by S. R. Hall, F. H.      #
# Allen and I. D. Brown [Acta Cryst. (1991), A47, 655-685].                  #
#                                                                            #
# The current version of the core CIF dictionary is obtainable from          #
# ftp://ftp.iucr.org/pub/cif_core.dic.                                       #
#                                                                            #
# Software is freely available for graphical display of the structure(s)     #
# in this CIF. For information consult the CIF software page                 #
# http://www.iucr.org/resources/cif/software.                                #
#                                                                            #
# This file may be used for bona fide research purposes within the           #
# scientific community so long as proper attribution is given to the journal # 
# article from which it was obtained.                                        #
#                                                                            #
##############################################################################
data_Global
_audit_creation_method
;
Olex2 1.2
(compiled 2015.09.30 svn.r3233 for OlexSys, GUI svn.r5103)
;
_journal_date_recd_electronic     2015-10-07
_journal_date_accepted     2015-10-12
_journal_name_full     'Acta Crystallographica, Section E'
_journal_year     2015
_journal_volume     71
_journal_issue     11
_journal_page_first     o846
_journal_page_last     o847
_journal_paper_category     HO
_journal_paper_doi     10.1107/S2056989015019301
_journal_coeditor_code     SU5223
_publ_contact_author_name     'Naumov, Sergey V.'
_publ_contact_author_address
;
Department Chemical and Chemical Technology, Togliatti State University
445667 Togliatti,
Russian Federation
;
_publ_contact_author_email     labofhc@gmail.com
_publ_contact_author_phone     ?????
_publ_section_title
;\
Crystal structure of
(<i>E</i>)-1-(2,4-dinitrophenyl)-2-[(<i>E</i>)-5-phenyl-1-(<i>p</i>-tolyl)\
pent-2-en-4-yn-1-ylidene]hydrazine
;
loop_
    _publ_author_name
    _publ_author_footnote
    _publ_author_address
    'Golovanov, Alexander A.' .
;
Department of Chemistry Chemical Processes and Technologies,
Togliatti State University
445667 Togliatti,
Russian Federation
;
    'Vologzhanina, Anna V.' .
;
Nesmeyanov Institute of Organoelement Compounds of Russian Academy of Sciences
119991 Moscow,
Russian Federation
;
    'Voronova, Evgeniya D.' .
;
Nesmeyanov Institute of Organoelement Compounds of Russian Academy of Sciences
119991 Moscow,
Russian Federation
;
    'Bekin, Vadim V.' .
;
Department of Chemistry Chemical Processes and Technologies,
Togliatti State University
445667 Togliatti,
Russian Federation
;
    'Naumov, Sergey V.' .
;
Laboratory of Functional of Heterocyclic Compounds, Togliatti State University
445667 Togliatti,
Russian Federation
;
_shelxl_version_number        2.014
data_I
_database_code_depnum_ccdc_archive 'CCDC 1430774'
_audit_creation_method     SHELXL-2014/6
_chemical_name_systematic
;\
(<i>E</i>)-1-(2,4-Dinitrophenyl)-2-[(<i>E</i>)-5-phenyl-1-(<i>p</i>-tolyl)pent-\
2-en-4-yn-1-ylidene]hydrazine
;
_chemical_name_common     ?
_chemical_formula_moiety     'C24 H18 N4 O4'
_chemical_formula_sum     'C24 H18 N4 O4'
_chemical_formula_iupac     'C24 H18 N4 O4'
_chemical_formula_weight     426.42
_chemical_melting_point     ?
_shelx_space_group_comment
;
The symmetry employed for this shelxl refinement is uniquely defined
by the following loop, which should always be used as a source of
symmetry information in preference to the above space-group names.
They are only intended as comments.
;
_space_group_crystal_system     monoclinic
_space_group_name_H-M_alt     'P 21/n'
_space_group_name_Hall     '-P 2yn'
loop_
    _space_group_symop_operation_xyz
    'x, y, z'
    '-x+1/2, y+1/2, -z+1/2'
    '-x, -y, -z'
    'x-1/2, -y-1/2, z-1/2'
_cell_length_a     18.4810(6)
_cell_length_b     6.1674(2)
_cell_length_c     19.2366(12)
_cell_angle_alpha     90
_cell_angle_beta     109.902(5)
_cell_angle_gamma     90
_cell_volume     2061.63(17)
_cell_formula_units_Z     4
_cell_measurement_reflns_used     4900
_cell_measurement_theta_min     2.86
_cell_measurement_theta_max     66.48
_cell_measurement_temperature     120(2)
_exptl_crystal_description     needle
_exptl_crystal_colour     red
_exptl_crystal_size_max     0.42
_exptl_crystal_size_mid     0.06
_exptl_crystal_size_min     0.06
_exptl_crystal_density_diffrn     1.374
_exptl_crystal_density_meas     ?
_exptl_crystal_density_method     ?
_exptl_crystal_F_000     888
_exptl_absorpt_coefficient_mu     0.791
_exptl_absorpt_correction_type     multi-scan
_exptl_absorpt_process_details
;
(SADABS; Bruker, 2005)
;
_shelx_estimated_absorpt_T_min     ?
_shelx_estimated_absorpt_T_max     ?
_exptl_absorpt_correction_T_min     0.903
_exptl_absorpt_correction_T_max     0.916
_diffrn_ambient_temperature     120(2)
_diffrn_radiation_type     CuK\a
_diffrn_radiation_wavelength     1.54178
_diffrn_radiation_monochromator     'graphite'
_diffrn_measurement_device_type     'Bruker APEXII CCD'
_diffrn_measurement_method     '\f and \w scans'
_diffrn_detector_area_resol_mean     ?
_diffrn_reflns_number     27966
_diffrn_reflns_av_R_equivalents     0.1739
_diffrn_reflns_theta_min     2.864
_diffrn_reflns_theta_max     68.059
_diffrn_reflns_theta_full     67.679
_diffrn_measured_fraction_theta_max     0.972
_diffrn_measured_fraction_theta_full     0.978
_diffrn_reflns_limit_h_min     -22
_diffrn_reflns_limit_h_max     22
_diffrn_reflns_limit_k_min     -7
_diffrn_reflns_limit_k_max     7
_diffrn_reflns_limit_l_min     -21
_diffrn_reflns_limit_l_max     22
_refine_special_details     ?
_reflns_number_total     3661
_reflns_number_gt     2388
_reflns_threshold_expression     'I > 2\s(I)'
_refine_ls_structure_factor_coef     Fsqd
_refine_ls_matrix_type     full
_refine_ls_R_factor_all     0.1359
_refine_ls_R_factor_gt     0.0907
_refine_ls_wR_factor_gt     0.2373
_refine_ls_wR_factor_ref     0.2833
_refine_ls_goodness_of_fit_ref     1.031
_refine_ls_restrained_S_all     1.031
_refine_ls_number_reflns     3661
_refine_ls_number_parameters     295
_refine_ls_number_restraints     0
_refine_ls_hydrogen_treatment     mixed
_refine_ls_weighting_scheme     calc
_refine_ls_weighting_details
              'w=1/[\s^2^(Fo^2^)+(0.1877P)^2^+0.4158P] where P=(Fo^2^+2Fc^2^)/3'
_atom_sites_solution_hydrogens     mixed
_atom_sites_solution_primary     direct
_atom_sites_solution_secondary     difmap
_refine_ls_shift/su_max     0.000
_refine_ls_shift/su_mean     0.000
_refine_diff_density_max     0.530
_refine_diff_density_min     -0.487
_refine_ls_extinction_method
;
SHELXL2014 (Sheldrick, 2015)
;
_refine_ls_extinction_coef     0.0043(10)
_refine_ls_extinction_expression
                                  'Fc^*^=kFc[1+0.001xFc^2^\l^3^/sin(2\q)]^-1/4^'
loop_
    _atom_type_symbol
    _atom_type_description
    _atom_type_scat_dispersion_real
    _atom_type_scat_dispersion_imag
    _atom_type_scat_source
    'C' 'C' 0.0181 0.0091
                         'International Tables Vol C Tables 4.2.6.8 and 6.1.1.4'
    'H' 'H' 0.0000 0.0000
                         'International Tables Vol C Tables 4.2.6.8 and 6.1.1.4'
    'N' 'N' 0.0311 0.0180
                         'International Tables Vol C Tables 4.2.6.8 and 6.1.1.4'
    'O' 'O' 0.0492 0.0322
                         'International Tables Vol C Tables 4.2.6.8 and 6.1.1.4'
_computing_data_collection
;
APEX2 (Bruker, 2005)
;
_computing_cell_refinement
;
SAINT (Bruker, 2005)
;
_computing_data_reduction
;
SAINT (Bruker, 2005)
;
_computing_structure_solution
;
SHELXS97 (Sheldrick, 2008)
;
_computing_structure_refinement
;
SHELXL2014 (Sheldrick, 2015)
;
_computing_molecular_graphics
;
<i>OLEX2</i> (Dolomanov <i>et al.</i>,  2009)
;
_computing_publication_material
;
<i>OLEX2</i> (Dolomanov <i>et al.</i>,  2009)
;
loop_
    _atom_site_type_symbol
    _atom_site_label
    _atom_site_fract_x
    _atom_site_fract_y
    _atom_site_fract_z
    _atom_site_U_iso_or_equiv
    _atom_site_adp_type
    _atom_site_calc_flag
    _atom_site_occupancy
    _atom_site_disorder_assembly
    _atom_site_disorder_group
    O O1 0.03666(16) 0.8320(6) 0.91286(19) 0.0415(10) Uani d 1 . .
    O O2 0.08785(16) 1.1218(6) 0.97070(17) 0.0347(9) Uani d 1 . .
    O O3 0.35551(17) 1.2102(5) 1.08437(18) 0.0343(8) Uani d 1 . .
    O O4 0.43421(15) 0.9726(5) 1.06733(17) 0.0337(9) Uani d 1 . .
    N N1 0.13617(18) 0.3687(6) 0.84326(18) 0.0235(9) Uani d 1 . .
    N N2 0.12194(18) 0.5366(6) 0.88310(19) 0.0239(9) Uani d 1 . .
    H H2N 0.077(3) 0.598(8) 0.877(3) 0.036(14) Uiso d 1 . .
    N N3 0.09357(18) 0.9408(6) 0.94809(19) 0.0253(9) Uani d 1 . .
    N N4 0.36865(19) 1.0372(6) 1.05984(19) 0.0256(9) Uani d 1 . .
    C C1 0.0782(2) 0.2979(7) 0.7893(2) 0.0218(10) Uani d 1 . .
    C C2 -0.0018(2) 0.3818(7) 0.7662(2) 0.0237(10) Uani d 1 . .
    H H2 -0.0418 0.2810 0.7626 0.028 Uiso calc 1 . .
    C C3 -0.0214(2) 0.5874(7) 0.7502(2) 0.0239(10) Uani d 1 . .
    H H3 0.0183 0.6913 0.7564 0.029 Uiso calc 1 . .
    C C4 -0.0994(2) 0.6596(8) 0.7240(2) 0.0267(10) Uani d 1 . .
    C C5 -0.1651(2) 0.7169(8) 0.7004(2) 0.0261(10) Uani d 1 . .
    C C6 -0.2456(2) 0.7682(7) 0.6685(2) 0.0229(10) Uani d 1 . .
    C C7 -0.3002(2) 0.6081(8) 0.6657(2) 0.0278(11) Uani d 1 . .
    H H7 -0.2841 0.4694 0.6868 0.033 Uiso calc 1 . .
    C C8 -0.3780(2) 0.6527(8) 0.6322(2) 0.0307(11) Uani d 1 . .
    H H8 -0.4150 0.5436 0.6301 0.037 Uiso calc 1 . .
    C C9 -0.4020(2) 0.8530(8) 0.6020(2) 0.0293(11) Uani d 1 . .
    H H9 -0.4553 0.8816 0.5785 0.035 Uiso calc 1 . .
    C C10 -0.3485(2) 1.0128(8) 0.6058(2) 0.0292(11) Uani d 1 . .
    H H10 -0.3650 1.1522 0.5857 0.035 Uiso calc 1 . .
    C C11 -0.2702(2) 0.9698(7) 0.6390(2) 0.0268(10) Uani d 1 . .
    H H11 -0.2336 1.0802 0.6414 0.032 Uiso calc 1 . .
    C C12 0.0927(2) 0.1107(7) 0.7471(2) 0.0210(9) Uani d 1 . .
    C C13 0.0446(2) 0.0721(7) 0.6754(2) 0.0260(10) Uani d 1 . .
    H H13 0.0018 0.1644 0.6534 0.031 Uiso calc 1 . .
    C C14 0.0585(2) -0.1003(7) 0.6353(2) 0.0275(11) Uani d 1 . .
    H H14 0.0253 -0.1240 0.5859 0.033 Uiso calc 1 . .
    C C15 0.1208(2) -0.2392(7) 0.6668(2) 0.0245(10) Uani d 1 . .
    C C16 0.1688(2) -0.2011(7) 0.7387(2) 0.0261(10) Uani d 1 . .
    H H16 0.2108 -0.2960 0.7611 0.031 Uiso calc 1 . .
    C C17 0.1563(2) -0.0273(7) 0.7783(2) 0.0251(10) Uani d 1 . .
    H H17 0.1908 -0.0003 0.8269 0.030 Uiso calc 1 . .
    C C18 0.1338(2) -0.4305(8) 0.6238(3) 0.0331(12) Uani d 1 . .
    H H18C 0.1508 -0.5552 0.6569 0.050 Uiso calc 1 . .
    H H18B 0.1733 -0.3941 0.6023 0.050 Uiso calc 1 . .
    H H18A 0.0856 -0.4667 0.5841 0.050 Uiso calc 1 . .
    C C19 0.1805(2) 0.6534(7) 0.9298(2) 0.0218(10) Uani d 1 . .
    C C20 0.1700(2) 0.8485(7) 0.9621(2) 0.0207(9) Uani d 1 . .
    C C21 0.2312(2) 0.9736(7) 1.0058(2) 0.0216(10) Uani d 1 . .
    H H21 0.2226 1.1075 1.0261 0.026 Uiso calc 1 . .
    C C22 0.3048(2) 0.8976(7) 1.0187(2) 0.0221(10) Uani d 1 . .
    C C23 0.3174(2) 0.7040(8) 0.9893(2) 0.0251(10) Uani d 1 . .
    H H23 0.3687 0.6549 0.9996 0.030 Uiso calc 1 . .
    C C24 0.2583(2) 0.5810(7) 0.9458(2) 0.0261(10) Uani d 1 . .
    H H24 0.2685 0.4476 0.9261 0.031 Uiso calc 1 . .
loop_
    _atom_site_aniso_label
    _atom_site_aniso_U_11
    _atom_site_aniso_U_22
    _atom_site_aniso_U_33
    _atom_site_aniso_U_12
    _atom_site_aniso_U_13
    _atom_site_aniso_U_23
    O1 0.0141(15) 0.054(2) 0.049(2) 0.0019(15) 0.0020(14) -0.0209(18)
    O2 0.0210(15) 0.045(2) 0.0337(19) 0.0090(14) 0.0032(13) -0.0054(16)
    O3 0.0243(16) 0.036(2) 0.0363(19) -0.0025(14) 0.0024(13) -0.0077(15)
    O4 0.0146(14) 0.048(2) 0.0335(18) 0.0014(14) 0.0018(12) -0.0048(15)
    N1 0.0194(17) 0.030(2) 0.0198(18) 0.0003(15) 0.0045(14) -0.0016(15)
    N2 0.0113(16) 0.036(2) 0.0210(19) 0.0008(15) 0.0010(14) -0.0081(16)
    N3 0.0165(17) 0.034(2) 0.0212(19) 0.0048(16) 0.0011(14) -0.0079(16)
    N4 0.0204(18) 0.033(2) 0.0205(19) -0.0014(16) 0.0033(14) 0.0011(16)
    C1 0.0145(19) 0.031(3) 0.019(2) 0.0018(17) 0.0055(16) 0.0040(17)
    C2 0.0153(19) 0.032(3) 0.023(2) 0.0005(18) 0.0053(16) 0.0000(19)
    C3 0.0149(19) 0.036(3) 0.017(2) 0.0038(18) 0.0001(15) 0.0029(18)
    C4 0.022(2) 0.036(3) 0.020(2) 0.0042(19) 0.0058(17) 0.0005(19)
    C5 0.021(2) 0.037(3) 0.016(2) 0.0047(19) -0.0004(16) 0.0026(18)
    C6 0.0140(18) 0.033(3) 0.019(2) 0.0037(17) 0.0017(15) 0.0028(18)
    C7 0.027(2) 0.036(3) 0.019(2) 0.001(2) 0.0067(18) 0.0023(19)
    C8 0.019(2) 0.045(3) 0.029(2) -0.005(2) 0.0081(18) -0.002(2)
    C9 0.016(2) 0.046(3) 0.024(2) 0.001(2) 0.0044(17) -0.004(2)
    C10 0.022(2) 0.039(3) 0.023(2) 0.010(2) 0.0021(17) 0.007(2)
    C11 0.021(2) 0.031(3) 0.025(2) 0.0005(19) 0.0038(17) 0.0026(18)
    C12 0.0152(18) 0.030(3) 0.017(2) 0.0005(17) 0.0045(15) 0.0024(17)
    C13 0.019(2) 0.032(3) 0.021(2) 0.0030(18) -0.0013(17) 0.0017(19)
    C14 0.022(2) 0.035(3) 0.020(2) -0.0017(19) 0.0011(17) -0.0041(19)
    C15 0.021(2) 0.027(3) 0.027(2) -0.0035(18) 0.0115(17) -0.0019(18)
    C16 0.0173(19) 0.033(3) 0.025(2) 0.0044(18) 0.0032(17) 0.0001(19)
    C17 0.0133(19) 0.037(3) 0.021(2) -0.0007(18) 0.0008(16) 0.0014(19)
    C18 0.023(2) 0.045(3) 0.031(3) -0.001(2) 0.0092(19) -0.010(2)
    C19 0.017(2) 0.031(3) 0.016(2) 0.0003(17) 0.0042(16) 0.0017(17)
    C20 0.0126(19) 0.028(3) 0.018(2) 0.0026(16) 0.0005(15) 0.0028(17)
    C21 0.023(2) 0.029(3) 0.0111(19) 0.0003(18) 0.0024(15) 0.0005(17)
    C22 0.0154(19) 0.033(3) 0.014(2) -0.0037(18) 0.0002(15) 0.0028(17)
    C23 0.0135(19) 0.037(3) 0.023(2) 0.0015(18) 0.0034(16) 0.0007(19)
    C24 0.017(2) 0.033(3) 0.025(2) 0.0033(18) 0.0033(17) 0.0020(19)
_geom_special_details
;
 All esds (except the esd in the dihedral angle between two l.s. planes)
 are estimated using the full covariance matrix.  The cell esds are taken
 into account individually in the estimation of esds in distances, angles
 and torsion angles; correlations between esds in cell parameters are only
 used when they are defined by crystal symmetry.  An approximate (isotropic)
 treatment of cell esds is used for estimating esds involving l.s. planes.
;
loop_
    _geom_bond_atom_site_label_1
    _geom_bond_atom_site_label_2
    _geom_bond_site_symmetry_2
    _geom_bond_distance
    _geom_bond_publ_flag
    O1 N3 . 1.237(4) ?
    O2 N3 . 1.215(4) ?
    O3 N4 . 1.224(5) ?
    O4 N4 . 1.236(4) ?
    N1 C1 . 1.288(5) ?
    N1 N2 . 1.366(5) ?
    N2 C19 . 1.355(5) ?
    N2 H2N . 0.89(5) ?
    N3 C20 . 1.461(5) ?
    N4 C22 . 1.457(5) ?
    C1 C2 . 1.484(5) ?
    C1 C12 . 1.488(6) ?
    C2 C3 . 1.326(6) ?
    C2 H2 . 0.9500 ?
    C3 C4 . 1.427(6) ?
    C3 H3 . 0.9500 ?
    C4 C5 . 1.195(6) ?
    C5 C6 . 1.439(5) ?
    C6 C11 . 1.377(6) ?
    C6 C7 . 1.400(6) ?
    C7 C8 . 1.388(6) ?
    C7 H7 . 0.9500 ?
    C8 C9 . 1.373(7) ?
    C8 H8 . 0.9500 ?
    C9 C10 . 1.380(6) ?
    C9 H9 . 0.9500 ?
    C10 C11 . 1.394(6) ?
    C10 H10 . 0.9500 ?
    C11 H11 . 0.9500 ?
    C12 C13 . 1.383(6) ?
    C12 C17 . 1.409(6) ?
    C13 C14 . 1.388(6) ?
    C13 H13 . 0.9500 ?
    C14 C15 . 1.396(6) ?
    C14 H14 . 0.9500 ?
    C15 C16 . 1.387(6) ?
    C15 C18 . 1.507(6) ?
    C16 C17 . 1.378(6) ?
    C16 H16 . 0.9500 ?
    C17 H17 . 0.9500 ?
    C18 H18C . 0.9800 ?
    C18 H18B . 0.9800 ?
    C18 H18A . 0.9800 ?
    C19 C20 . 1.398(6) ?
    C19 C24 . 1.435(5) ?
    C20 C21 . 1.391(6) ?
    C21 C22 . 1.379(6) ?
    C21 H21 . 0.9500 ?
    C22 C23 . 1.374(6) ?
    C23 C24 . 1.358(6) ?
    C23 H23 . 0.9500 ?
    C24 H24 . 0.9500 ?
loop_
    _geom_angle_atom_site_label_1
    _geom_angle_atom_site_label_2
    _geom_angle_atom_site_label_3
    _geom_angle_site_symmetry_1
    _geom_angle_site_symmetry_3
    _geom_angle
    _geom_angle_publ_flag
    C1 N1 N2 . . 116.2(3) ?
    C19 N2 N1 . . 120.8(3) ?
    C19 N2 H2N . . 112(3) ?
    N1 N2 H2N . . 127(3) ?
    O2 N3 O1 . . 122.2(3) ?
    O2 N3 C20 . . 119.2(3) ?
    O1 N3 C20 . . 118.6(4) ?
    O3 N4 O4 . . 123.4(4) ?
    O3 N4 C22 . . 119.6(3) ?
    O4 N4 C22 . . 116.9(4) ?
    N1 C1 C2 . . 126.5(4) ?
    N1 C1 C12 . . 116.6(3) ?
    C2 C1 C12 . . 117.0(3) ?
    C3 C2 C1 . . 124.6(4) ?
    C3 C2 H2 . . 117.7 ?
    C1 C2 H2 . . 117.7 ?
    C2 C3 C4 . . 122.9(4) ?
    C2 C3 H3 . . 118.5 ?
    C4 C3 H3 . . 118.5 ?
    C5 C4 C3 . . 178.3(5) ?
    C4 C5 C6 . . 174.9(5) ?
    C11 C6 C7 . . 119.2(4) ?
    C11 C6 C5 . . 121.5(4) ?
    C7 C6 C5 . . 119.3(4) ?
    C8 C7 C6 . . 119.8(4) ?
    C8 C7 H7 . . 120.1 ?
    C6 C7 H7 . . 120.1 ?
    C9 C8 C7 . . 120.6(4) ?
    C9 C8 H8 . . 119.7 ?
    C7 C8 H8 . . 119.7 ?
    C8 C9 C10 . . 119.9(4) ?
    C8 C9 H9 . . 120.1 ?
    C10 C9 H9 . . 120.1 ?
    C9 C10 C11 . . 120.1(4) ?
    C9 C10 H10 . . 120.0 ?
    C11 C10 H10 . . 120.0 ?
    C6 C11 C10 . . 120.4(4) ?
    C6 C11 H11 . . 119.8 ?
    C10 C11 H11 . . 119.8 ?
    C13 C12 C17 . . 118.7(4) ?
    C13 C12 C1 . . 120.2(4) ?
    C17 C12 C1 . . 121.0(4) ?
    C12 C13 C14 . . 120.6(4) ?
    C12 C13 H13 . . 119.7 ?
    C14 C13 H13 . . 119.7 ?
    C13 C14 C15 . . 120.6(4) ?
    C13 C14 H14 . . 119.7 ?
    C15 C14 H14 . . 119.7 ?
    C16 C15 C14 . . 118.8(4) ?
    C16 C15 C18 . . 120.9(4) ?
    C14 C15 C18 . . 120.3(4) ?
    C17 C16 C15 . . 120.8(4) ?
    C17 C16 H16 . . 119.6 ?
    C15 C16 H16 . . 119.6 ?
    C16 C17 C12 . . 120.4(4) ?
    C16 C17 H17 . . 119.8 ?
    C12 C17 H17 . . 119.8 ?
    C15 C18 H18C . . 109.5 ?
    C15 C18 H18B . . 109.5 ?
    H18C C18 H18B . . 109.5 ?
    C15 C18 H18A . . 109.5 ?
    H18C C18 H18A . . 109.5 ?
    H18B C18 H18A . . 109.5 ?
    N2 C19 C20 . . 123.5(4) ?
    N2 C19 C24 . . 119.6(4) ?
    C20 C19 C24 . . 116.9(4) ?
    C21 C20 C19 . . 122.6(4) ?
    C21 C20 N3 . . 115.6(4) ?
    C19 C20 N3 . . 121.7(3) ?
    C22 C21 C20 . . 118.0(4) ?
    C22 C21 H21 . . 121.0 ?
    C20 C21 H21 . . 121.0 ?
    C23 C22 C21 . . 121.0(4) ?
    C23 C22 N4 . . 121.2(4) ?
    C21 C22 N4 . . 117.6(4) ?
    C24 C23 C22 . . 121.7(4) ?
    C24 C23 H23 . . 119.1 ?
    C22 C23 H23 . . 119.1 ?
    C23 C24 C19 . . 119.6(4) ?
    C23 C24 H24 . . 120.2 ?
    C19 C24 H24 . . 120.2 ?
loop_
    _geom_torsion_atom_site_label_1
    _geom_torsion_atom_site_label_2
    _geom_torsion_atom_site_label_3
    _geom_torsion_atom_site_label_4
    _geom_torsion_site_symmetry_1
    _geom_torsion_site_symmetry_2
    _geom_torsion_site_symmetry_3
    _geom_torsion_site_symmetry_4
    _geom_torsion
    _geom_torsion_publ_flag
    C1 N1 N2 C19 . . . . -165.5(4) ?
    N2 N1 C1 C2 . . . . 0.5(6) ?
    N2 N1 C1 C12 . . . . -178.2(3) ?
    N1 C1 C2 C3 . . . . 54.1(6) ?
    C12 C1 C2 C3 . . . . -127.2(5) ?
    C1 C2 C3 C4 . . . . 176.3(4) ?
    C11 C6 C7 C8 . . . . 1.3(6) ?
    C5 C6 C7 C8 . . . . -177.2(4) ?
    C6 C7 C8 C9 . . . . -0.4(7) ?
    C7 C8 C9 C10 . . . . -0.9(7) ?
    C8 C9 C10 C11 . . . . 1.1(7) ?
    C7 C6 C11 C10 . . . . -1.1(6) ?
    C5 C6 C11 C10 . . . . 177.4(4) ?
    C9 C10 C11 C6 . . . . -0.1(7) ?
    N1 C1 C12 C13 . . . . -157.2(4) ?
    C2 C1 C12 C13 . . . . 24.0(6) ?
    N1 C1 C12 C17 . . . . 21.3(6) ?
    C2 C1 C12 C17 . . . . -157.5(4) ?
    C17 C12 C13 C14 . . . . 0.5(6) ?
    C1 C12 C13 C14 . . . . 179.0(4) ?
    C12 C13 C14 C15 . . . . 0.7(7) ?
    C13 C14 C15 C16 . . . . -0.4(6) ?
    C13 C14 C15 C18 . . . . 177.8(4) ?
    C14 C15 C16 C17 . . . . -1.1(6) ?
    C18 C15 C16 C17 . . . . -179.3(4) ?
    C15 C16 C17 C12 . . . . 2.3(7) ?
    C13 C12 C17 C16 . . . . -2.0(6) ?
    C1 C12 C17 C16 . . . . 179.5(4) ?
    N1 N2 C19 C20 . . . . 168.5(4) ?
    N1 N2 C19 C24 . . . . -9.2(6) ?
    N2 C19 C20 C21 . . . . -175.4(4) ?
    C24 C19 C20 C21 . . . . 2.4(6) ?
    N2 C19 C20 N3 . . . . 0.5(6) ?
    C24 C19 C20 N3 . . . . 178.3(4) ?
    O2 N3 C20 C21 . . . . 4.4(6) ?
    O1 N3 C20 C21 . . . . -176.3(4) ?
    O2 N3 C20 C19 . . . . -171.9(4) ?
    O1 N3 C20 C19 . . . . 7.5(6) ?
    C19 C20 C21 C22 . . . . -1.6(6) ?
    N3 C20 C21 C22 . . . . -177.8(3) ?
    C20 C21 C22 C23 . . . . 0.0(6) ?
    C20 C21 C22 N4 . . . . 175.5(3) ?
    O3 N4 C22 C23 . . . . 178.9(4) ?
    O4 N4 C22 C23 . . . . -0.4(6) ?
    O3 N4 C22 C21 . . . . 3.4(6) ?
    O4 N4 C22 C21 . . . . -175.9(4) ?
    C21 C22 C23 C24 . . . . 0.8(7) ?
    N4 C22 C23 C24 . . . . -174.6(4) ?
    C22 C23 C24 C19 . . . . 0.0(7) ?
    N2 C19 C24 C23 . . . . 176.4(4) ?
    C20 C19 C24 C23 . . . . -1.5(6) ?
loop_
    _geom_hbond_atom_site_label_D
    _geom_hbond_atom_site_label_H
    _geom_hbond_atom_site_label_A
    _geom_hbond_site_symmetry_A
    _geom_hbond_distance_DH
    _geom_hbond_distance_HA
    _geom_hbond_distance_DA
    _geom_hbond_angle_DHA
    N2 H2N O1 . 0.89(5) 1.86(5) 2.597(5) 139(4)
    C8 H8 O1 2_446 0.95 2.49 3.396(5) 160
    C10 H10 O2 4_585 0.95 2.51 3.337(5) 146
    C3 H3 Cg2 1_565 0.95 2.63 3.504(4) 153
_shelx_hkl_file
;
  -1   0   1   -0.15    0.07
  -1   0   1    0.02    0.07
  -1   0   1   -0.15    0.07
  -1   0   1    0.02    0.07
  -2   0   2   26.07    2.93
  -2   0   2   22.83    3.08
  -2   0   2   26.07    2.93
  -2   0   2   22.83    3.08
   3   0  -3   -0.02    0.26
   3   0  -3   -0.02    0.26
  -3   0   3   -0.07    0.31
  -3   0   3    0.20    0.24
  -3   0   3    0.20    0.24
  -3   0   3   -0.07    0.31
  -4   0   4  636.37   71.91
  -4   0   4  606.81   75.59
  -4   0   4  636.37   71.91
   4   0  -4  665.12  110.31
   4   0  -4  665.12  110.33
  -4   0   4  606.81   75.59
  -5   0   5    0.88    0.45
   5   0  -5    0.08    0.39
  -5   0   5    0.88    0.45
   5   0  -5    0.08    0.39
   6   0  -6    3.32    0.86
  -6   0   6    3.84    0.71
   6   0  -6    2.63    0.75
   6   0  -6    3.32    0.86
  -6   0   6    3.84    0.71
   6   0  -6    2.63    0.75
  -7   0   7   -0.06    0.52
   7   0  -7    0.17    0.58
  -7   0   7   -0.06    0.52
   7   0  -7    0.35    0.42
   7   0  -7    0.35    0.42
   7   0  -7    0.17    0.58
  -8   0   8   24.97    3.71
  -8   0   8   30.62    3.34
   8   0  -8   24.03    3.50
   8   0  -8   24.03    3.50
  -8   0   8   30.62    3.34
  -8   0   8   29.10    4.65
  -8   0   8   26.16    4.30
   9   0  -9    0.31    0.71
  -9   0   9    0.61    0.68
  -9   0   9    0.57    0.99
  -9   0   9    0.34    1.10
   9   0  -9   -0.57    4.22
  -9   0   9   -0.04    0.70
   9   0  -9    0.31    0.71
  -9   0   9   -0.04    0.70
  10   0 -10   20.86    2.91
 -10   0  10   19.45    2.76
 -10   0  10   22.07    3.89
 -10   0  10   19.36    3.01
 -10   0  10   19.45    2.76
  10   0 -10   20.86    2.91
 -10   0  10   19.89    3.55
 -11   0  11   -0.60    1.47
  11   0 -11    0.80    0.92
 -11   0  11   -0.50    0.83
 -11   0  11   -0.65    1.14
  11   0 -11    0.80    0.92
  11   0 -11   -6.14    4.04
 -11   0  11   -0.50    0.83
 -11   0  11    0.43    0.92
  12   0 -12   13.95    2.47
 -12   0  12   14.64    2.36
 -12   0  12    9.84    1.94
  12   0 -12   13.95    2.47
 -12   0  12   16.90    3.28
 -12   0  12   11.94    2.71
  12   0 -12   27.38    8.34
 -12   0  12    9.84    1.94
 -12   0  12   13.48    2.28
 -13   0  13   -0.80    1.05
  13   0 -13    1.07    1.39
 -13   0  13   -0.36    1.75
 -13   0  13    1.15    1.31
  13   0 -13    1.07    1.39
 -13   0  13    0.82    0.86
 -13   0  13   -1.70    1.15
 -13   0  13   -1.56    1.21
 -13   0  13   -1.09    1.05
 -13   0  13   -1.09    1.05
  13   0 -13    1.50    5.83
 -13   0  13   -2.03    1.55
 -14   0  14    3.89    1.56
  14   0 -14    4.25    6.57
 -14   0  14    2.71    2.22
 -14   0  14    5.62    1.26
 -14   0  14    7.09    1.92
 -14   0  14    1.05    1.41
 -14   0  14    4.62    2.56
 -14   0  14    3.61    1.46
 -15   0  15    0.01    1.84
  15   0 -15   -3.56    5.24
 -15   0  15    1.06    0.95
 -15   0  15    2.92    1.71
 -15   0  15   -0.66    1.26
 -15   0  15   -1.66    1.38
 -15   0  15   -0.79    1.27
  16   0 -16    4.81    5.53
 -16   0  16    1.42    1.61
 -16   0  16    2.34    1.14
  16   0 -16   -2.23    3.34
 -16   0  16    1.90    1.65
 -16   0  16    0.49    1.37
 -16   0  16    1.84    1.38
 -16   0  16    1.91    1.31
 -17   0  17    0.09    1.20
  17   0 -17    4.22    3.17
 -17   0  17   -0.43    1.47
 -17   0  17   -0.56    1.32
 -17   0  17    1.86    1.36
 -17   0  17    0.49    1.36
 -17   0  17    1.63    1.47
 -18   0  18    5.97    1.51
 -18   0  18    4.57    1.79
 -18   0  18    4.93    1.69
 -18   0  18    7.03    1.85
 -18   0  18    2.75    1.68
 -18   0  18    4.82    1.70
 -19   0  19   -0.37    1.32
 -19   0  19    1.26    1.78
 -19   0  19    1.63    1.09
 -19   0  19   -0.76    1.58
 -20   0  20   -0.94    1.57
 -20   0  20   -1.53    1.58
   0  -1   0   -0.05    0.17
   0  -1   0    0.16    0.62
   0  -1   0    0.16    0.62
   0  -1   0   -0.05    0.17
   0   1   0   -0.01    0.23
   0   1   0   -0.01    0.23
  -1  -1   1   33.79    4.14
  -1  -1   1   36.05    6.30
  -1  -1   1   36.05    6.30
   1  -1  -1   33.82    4.11
  -1  -1   1   33.79    4.14
   1  -1  -1   36.22    6.21
   1  -1  -1   36.22    6.21
   1  -1  -1   33.82    4.11
  -1   1   1   33.11    3.97
  -1   1   1   33.11    3.97
  -2  -1   2   56.71   10.50
  -2  -1   2   57.85    7.03
   2  -1  -2   63.47   10.37
   2  -1  -2   63.47   10.37
  -2  -1   2   56.71   10.50
  -2  -1   2   57.85    7.03
  -2   1   2   56.42    6.69
  -2   1   2   56.42    6.69
   3  -1  -3   34.33    5.84
  -3  -1   3   33.58    3.92
   3  -1  -3   30.29    3.87
  -3  -1   3   24.51    6.17
   3  -1  -3   34.33    5.83
   3  -1  -3   30.29    3.87
  -3  -1   3   24.51    6.17
  -3  -1   3   33.58    3.92
  -3   1   3   33.40    3.71
  -3   1   3   33.40    3.71
  -4  -1   4   24.90    3.12
  -4  -1   4   24.90    3.12
   4  -1  -4   25.82    4.65
   4  -1  -4   24.21    3.07
   4  -1  -4   24.21    3.07
   4  -1  -4   25.82    4.65
  -4   1   4   22.80    2.91
  -4   1   4   22.80    2.91
   4   1  -4   30.85    5.29
   4   1  -4   30.85    5.29
   5  -1  -5    7.08    1.02
   5  -1  -5    5.77    1.46
  -5  -1   5    8.07    1.15
  -5  -1   5    8.07    1.15
  -5  -1   5    3.28    1.63
  -5  -1   5    3.28    1.63
   5  -1  -5    5.77    1.46
   5  -1  -5    7.08    1.02
  -5   1   5    7.61    0.96
  -5   1   5    7.61    0.96
   5   1  -5    2.37    1.96
   5   1  -5    2.37    1.96
  -6  -1   6    5.12    1.51
  -6  -1   6    6.73    1.16
   6  -1  -6    4.76    1.41
  -6  -1   6    6.73    1.16
   6  -1  -6    4.76    1.41
   6  -1  -6    6.69    1.04
   6  -1  -6    6.69    1.04
  -6  -1   6    5.12    1.51
   6   1  -6    6.19    1.76
   6   1  -6    6.19    1.76
  -6   1   6    6.75    0.95
  -6   1   6    6.75    0.95
   7  -1  -7  161.87   30.07
   7  -1  -7  161.86   30.07
  -7  -1   7  165.62   19.79
  -7  -1   7  165.62   19.79
   7  -1  -7  162.53   20.58
   7  -1  -7  162.53   20.58
  -7  -1   7  197.47   27.18
  -7  -1   7  187.16   25.30
  -7   1   7  176.81   19.57
  -7   1   7  176.81   19.57
  -7   1   7  172.64   22.67
  -8  -1   8   68.63   10.29
   8  -1  -8   63.53    8.36
  -8  -1   8   72.14   11.05
  -8  -1   8   76.66    9.23
  -8  -1   8   63.71    8.15
  -8  -1   8   63.71    8.15
   8  -1  -8   63.53    8.36
   8   1  -8   72.46    8.46
  -8   1   8   73.91   11.02
  -8   1   8   66.85    7.91
  -8   1   8   64.82    9.13
   8   1  -8   72.46    8.46
  -8   1   8   66.85    7.91
  -9  -1   9   12.28    2.61
  -9  -1   9   12.81    2.04
  -9  -1   9    8.71    1.82
  -9  -1   9    8.71    1.82
  -9  -1   9   13.27    2.39
   9  -1  -9   10.71    1.85
   9  -1  -9   10.71    1.85
   9   1  -9   10.66    1.94
  -9   1   9   14.01    2.58
   9   1  -9   10.66    1.94
  -9   1   9   12.67    1.78
  -9   1   9   10.52    1.86
  -9   1   9   11.37    2.25
  -9   1   9   12.67    1.78
 -10  -1  10   40.88    4.63
  10  -1 -10   33.43    4.69
 -10  -1  10   36.24    6.15
 -10  -1  10   37.02    5.08
 -10  -1  10   40.88    4.63
 -10  -1  10   39.38    5.80
  10  -1 -10   33.43    4.69
 -10   1  10   36.28    4.38
  10   1 -10   32.92    4.69
 -10   1  10   36.28    4.38
 -10   1  10   33.90    4.99
 -10   1  10   36.56    5.69
  10   1 -10   32.92    4.69
 -10   1  10   34.23    6.13
  11  -1 -11    8.84    2.11
  11  -1 -11    8.84    2.11
 -11  -1  11    9.18    1.87
 -11  -1  11    9.44    2.48
 -11  -1  11    9.18    1.87
 -11  -1  11   11.01    2.17
  11  -1 -11   29.05    9.20
 -11  -1  11   16.53    3.11
 -11   1  11   15.57    2.67
 -11   1  11   12.41    1.87
  11   1 -11   12.32    2.21
  11   1 -11   12.32    2.21
 -11   1  11   11.22    2.09
 -11   1  11   15.13    2.99
  11   1 -11   17.95    6.53
 -11   1  11   12.41    1.87
 -12  -1  12   -0.37    1.17
 -12  -1  12   -0.93    0.71
 -12  -1  12   -1.31    1.59
 -12  -1  12   -0.86    0.91
 -12  -1  12   -0.11    1.18
 -12  -1  12   -0.21    1.00
 -12  -1  12   -0.86    0.91
  12  -1 -12    1.68    7.05
 -12  -1  12   -0.01    1.07
 -12  -1  12   -0.13    1.67
 -12   1  12   -0.78    1.11
  12   1 -12    4.74    5.03
 -12   1  12    0.64    1.48
 -12   1  12   -0.47    1.16
 -12   1  12    0.11    0.74
 -12   1  12   -0.78    1.11
 -12   1  12   -0.09    0.98
  12   1 -12   -0.30    0.90
  12   1 -12   -0.30    0.90
  13  -1 -13   -8.86    5.36
  13  -1 -13   -4.39    3.46
 -13  -1  13   -1.29    1.13
 -13  -1  13   -2.08    1.97
 -13  -1  13   -0.20    1.17
 -13  -1  13    0.85    1.42
 -13  -1  13   -0.91    1.90
 -13  -1  13    0.16    0.88
 -13  -1  13   -0.99    1.21
 -13   1  13   -0.54    1.08
 -13   1  13    0.44    0.83
 -13   1  13    1.66    1.33
 -13   1  13   -0.63    1.30
 -13   1  13   -0.63    1.30
 -13   1  13    1.29    1.42
  13   1 -13    1.92    4.69
 -14  -1  14   13.33    2.29
 -14  -1  14   10.74    2.31
  14  -1 -14   16.62   10.02
 -14  -1  14   13.65    2.51
 -14  -1  14   11.98    3.21
 -14  -1  14   13.23    2.20
 -14  -1  14   11.03    3.17
  14  -1 -14    1.62    4.81
 -14  -1  14   12.60    2.50
 -14   1  14    8.11    2.15
 -14   1  14   10.47    2.54
 -14   1  14    9.16    2.04
  14   1 -14   14.84    7.01
 -14   1  14   17.37    2.59
 -15  -1  15   64.90   11.51
 -15  -1  15   71.21   10.47
 -15  -1  15   67.39   10.11
 -15  -1  15   68.39    9.04
 -15  -1  15   70.20   10.18
  15  -1 -15   74.43   18.02
 -15  -1  15   66.58   10.78
 -15   1  15   67.78   10.06
 -15   1  15   64.80   10.09
 -15   1  15   74.82    9.60
 -15   1  15   64.28   10.38
 -16  -1  16    5.09    1.60
 -16  -1  16    4.07    2.07
 -16  -1  16    7.92    1.93
 -16  -1  16    6.97    2.86
 -16  -1  16    7.38    1.75
 -16  -1  16    6.68    1.85
 -16  -1  16    5.80    1.78
  16  -1 -16    8.55    7.35
  16  -1 -16   20.76    5.14
 -16   1  16    4.19    1.41
 -16   1  16    6.35    2.06
 -16   1  16    4.64    1.80
 -16   1  16    4.72    1.60
  17  -1 -17    3.31    5.78
 -17  -1  17    1.86    1.70
 -17  -1  17    0.48    1.39
 -17  -1  17   -0.50    1.25
 -17  -1  17    0.59    1.25
 -17  -1  17    1.89    1.45
 -17  -1  17    1.50    1.53
 -17   1  17    2.91    1.87
 -17   1  17    1.96    1.14
 -17   1  17    0.64    1.37
 -18  -1  18    0.77    1.43
 -18  -1  18   -0.66    1.23
 -18  -1  18   -1.12    1.29
 -18  -1  18   -0.06    1.47
 -18  -1  18   -1.43    1.47
 -18   1  18    2.05    1.38
  18   1 -18    3.16    2.36
 -18   1  18   -0.06    1.49
 -18   1  18    0.06    1.56
 -19  -1  19    4.29    1.58
 -19  -1  19    4.35    1.40
 -19  -1  19    4.94    1.69
 -19  -1  19    3.12    1.95
 -19   1  19    8.17    1.84
 -19   1  19    5.58    1.98
 -20  -1  20    3.73    1.14
 -20  -1  20    1.27    1.30
 -20  -1  20    3.32    1.51
 -20   1  20    5.70    1.84
 -20   1  20    5.21    1.67
   0  -2   0   54.36    9.22
   0  -2   0   46.16    5.93
   0  -2   0   46.16    5.93
   0  -2   0   54.36    9.22
   0   2   0   50.86    5.76
   0   2   0   50.86    5.76
  -1  -2   1    8.33    1.13
   1  -2  -1    8.37    1.05
  -1  -2   1    6.93    2.10
   1  -2  -1    8.37    1.05
  -1  -2   1    6.93    2.10
   1  -2  -1    7.64    2.04
  -1  -2   1    8.33    1.13
   1  -2  -1    7.64    2.04
  -1   2   1    8.21    1.27
  -1   2   1    8.21    1.27
   1   2  -1    8.56    1.29
   1   2  -1    8.56    1.29
   2  -2  -2    0.92    1.02
  -2  -2   2   -0.24    0.56
   2  -2  -2    0.92    1.02
  -2  -2   2    0.78    1.33
  -2  -2   2    0.46    0.39
  -2  -2   2   -0.24    0.56
   2  -2  -2    0.85    0.19
  -2  -2   2    0.46    0.39
  -2  -2   2    0.79    1.33
   2  -2  -2    0.85    0.19
  -2   2   2    0.00    0.44
  -2   2   2    0.00    0.44
  -3  -2   3    3.87    1.06
   3  -2  -3    6.75    0.76
  -3  -2   3    5.47    2.01
   3  -2  -3    4.47    1.58
  -3  -2   3    5.92    0.96
   3  -2  -3    4.47    1.58
  -3  -2   3    5.92    0.96
   3  -2  -3    6.75    0.76
  -3  -2   3    5.47    2.01
  -3  -2   3    3.87    1.06
  -3   2   3    4.58    0.88
  -3   2   3    4.58    0.88
  -4  -2   4    4.13    0.76
  -4  -2   4    2.55    1.73
   4  -2  -4    2.15    1.18
  -4  -2   4    4.13    0.76
   4  -2  -4    2.15    1.18
  -4  -2   4    2.55    1.73
  -4  -2   4    3.51    0.98
  -4  -2   4    3.51    0.98
  -4   2   4    4.04    0.71
  -4   2   4    4.04    0.71
   5  -2  -5    0.03    0.93
  -5  -2   5    1.19    0.92
  -5  -2   5    1.19    0.92
  -5  -2   5    0.66    0.59
   5  -2  -5    0.03    0.93
  -5  -2   5    0.66    0.59
   5  -2  -5    2.84    2.29
  -5   2   5    0.41    0.44
  -5   2   5    0.41    0.44
  -6  -2   6   48.83    6.49
   6  -2  -6   50.27    9.67
  -6  -2   6   55.26    8.57
   6  -2  -6   50.27    9.67
  -6  -2   6   48.83    6.49
  -6  -2   6   59.59    8.00
  -6   2   6   51.41    7.08
  -6   2   6   54.48    6.16
  -6   2   6   54.48    6.16
  -7  -2   7  111.01   19.49
   7  -2  -7   88.29   17.28
  -7  -2   7  104.99   14.43
   7  -2  -7   88.29   17.28
  -7  -2   7   98.84   15.46
  -7   2   7   98.81   11.16
  -7   2   7   98.81   11.16
  -7   2   7   91.99   12.86
  -8  -2   8    6.13    1.51
  -8  -2   8   10.71    5.49
   8  -2  -8    3.33    1.61
   8  -2  -8    3.33    1.61
  -8  -2   8    7.71    1.60
  -8  -2   8    6.13    1.51
  -8  -2   8    9.47    1.92
  -8  -2   8    3.58    2.01
  -8   2   8    6.16    1.08
   8   2  -8    6.25    1.40
   8   2  -8    6.25    1.40
  -8   2   8    6.16    1.08
  -8   2   8    5.55    1.20
  -9  -2   9   -3.23    1.33
  -9  -2   9   -1.14    0.94
  -9  -2   9   -1.69    5.12
   9  -2  -9   -0.52    4.39
  -9  -2   9   -0.01    1.07
  -9  -2   9   -0.01    1.07
  -9  -2   9    0.41    1.20
  -9   2   9    0.35    0.90
   9   2  -9    0.16    0.80
   9   2  -9    0.16    0.80
  -9   2   9    1.02    0.74
  -9   2   9    1.02    0.74
 -10  -2  10    2.26    1.57
 -10  -2  10    3.06    1.24
 -10  -2  10    5.99    6.00
  10  -2 -10    4.78    6.63
 -10  -2  10    0.38    1.60
 -10  -2  10    1.71    1.50
 -10  -2  10    3.06    1.24
 -10   2  10    1.87    0.96
 -10   2  10    2.26    1.23
  10   2 -10    4.13    1.36
 -10   2  10    1.87    0.96
  10   2 -10    4.13    1.36
 -11  -2  11   -0.93    1.51
 -11  -2  11    1.91    1.10
 -11  -2  11    0.74    1.15
  11  -2 -11   15.10    8.32
 -11  -2  11    2.60    1.29
 -11  -2  11   -1.06    1.58
 -11  -2  11    1.77    1.87
 -11   2  11    0.66    1.21
 -11   2  11    0.66    1.21
  11   2 -11    1.39    1.12
  11   2 -11    1.39    1.12
 -11   2  11    1.93    0.83
 -11   2  11    0.95    1.35
  12  -2 -12   15.23   10.64
 -12  -2  12   11.37    2.78
 -12  -2  12    9.35    1.98
 -12  -2  12   12.01    1.90
 -12  -2  12    7.91    2.19
 -12  -2  12   10.75    2.77
 -12  -2  12   11.07    2.02
 -12   2  12    8.24    1.78
 -12   2  12    6.30    1.59
 -12   2  12    8.40    2.03
 -13  -2  13    1.96    1.58
 -13  -2  13    2.51    1.32
 -13  -2  13    3.25    1.51
  13  -2 -13    1.64   10.66
 -13  -2  13    2.04    2.16
 -13  -2  13    0.52    2.09
 -13  -2  13    3.20    1.49
 -13   2  13    2.58    1.02
 -13   2  13    1.90    1.24
 -13   2  13    1.64    1.81
 -14  -2  14   21.17    3.63
 -14  -2  14   21.37    3.88
  14  -2 -14   39.94   14.98
 -14  -2  14   23.83    4.40
 -14  -2  14   26.54    5.11
 -14  -2  14   22.74    4.08
 -14  -2  14   22.98    4.54
 -14   2  14   26.13    4.14
 -14   2  14   23.23    3.86
 -14   2  14   27.17    4.25
 -15  -2  15   -0.15    1.41
 -15  -2  15   -2.84    1.09
 -15  -2  15    1.36    2.16
  15  -2 -15   -0.73    8.78
 -15  -2  15   -0.53    1.69
 -15  -2  15    0.34    1.18
 -15   2  15   -0.29    1.66
 -15   2  15   -0.08    0.96
 -15   2  15    0.55    1.14
 -16  -2  16   -1.57    1.21
  16  -2 -16   -0.61    7.69
 -16  -2  16    1.62    1.83
 -16  -2  16    0.27    1.46
 -16  -2  16   -0.16    2.09
 -16  -2  16   -2.40    1.16
 -16   2  16    0.02    1.17
 -16   2  16    0.77    1.05
 -16   2  16   -1.52    1.72
 -17  -2  17    0.88    1.71
 -17  -2  17    0.36    1.20
 -17  -2  17   -0.09    1.27
  17  -2 -17   -0.35    6.44
 -17  -2  17    1.14    1.49
 -17   2  17    0.34    1.13
 -17   2  17    1.79    1.84
 -17   2  17    0.84    1.34
 -18  -2  18   -1.34    1.03
 -18  -2  18    0.40    1.25
 -18  -2  18    0.15    1.12
 -18   2  18   -0.83    1.46
 -18   2  18   -0.12    1.13
 -19  -2  19    3.40    1.28
 -19  -2  19    4.06    1.31
 -19  -2  19    3.27    1.19
 -19   2  19    5.66    1.89
 -19   2  19    3.77    1.33
 -20  -2  20   -0.57    0.90
 -20  -2  20   -0.11    0.96
 -20   2  20   -0.23    0.98
   0  -3   0   -0.89    0.61
   0  -3   0   -0.89    0.61
   0  -3   0   -0.12    1.40
   0  -3   0   -0.79    4.73
   0  -3   0   -0.12    1.40
   0   3   0    0.21    0.54
   0   3   0    0.21    0.54
   1  -3  -1   15.42    2.13
  -1  -3   1   10.86    3.30
  -1  -3   1   16.44    6.42
  -1  -3   1   14.58    2.08
  -1  -3   1   10.86    3.30
   1  -3  -1   14.54    3.44
  -1  -3   1   14.58    2.08
   1  -3  -1   16.06    5.83
   1  -3  -1   15.42    2.13
   1  -3  -1   14.55    3.44
   1  -3  -1    9.03    2.37
  -1   3   1   14.88    2.00
   1   3  -1   16.60    2.04
  -1   3   1   14.88    2.00
   1   3  -1   16.60    2.04
   2  -3  -2    3.24    1.64
  -2  -3   2    1.07    0.63
   2  -3  -2    1.38    0.68
  -2  -3   2    4.04    5.34
   2  -3  -2    1.25    3.65
   2  -3  -2    1.38    0.68
  -2  -3   2    1.07    0.63
  -2  -3   2    0.17    1.65
   2  -3  -2    3.24    1.64
  -2  -3   2    0.17    1.65
  -2   3   2    1.64    0.60
   2   3  -2    2.05    0.71
   2   3  -2    2.05    0.71
  -2   3   2    0.24    1.05
  -2   3   2    1.64    0.60
   3  -3  -3    0.05    1.39
  -3  -3   3    1.00    0.64
   3  -3  -3   -0.11    0.63
  -3  -3   3   -1.28    1.68
  -3  -3   3   -1.19    2.01
  -3  -3   3    1.00    0.64
   3  -3  -3   -3.58    2.51
  -3  -3   3    0.19    0.43
   3  -3  -3    0.05    1.39
  -3  -3   3    2.09    5.20
   3  -3  -3   -0.11    0.63
  -3  -3   3    0.19    0.43
  -3  -3   3   -1.28    1.68
  -3   3   3   -0.17    0.47
   3   3  -3    0.01    0.59
   3   3  -3    0.01    0.59
  -3   3   3   -0.17    0.47
  -3   3   3    0.63    0.88
  -4  -3   4   15.22    1.80
   4  -3  -4   11.07    3.07
  -4  -3   4   12.16    1.85
   4  -3  -4   13.12    2.03
   4  -3  -4   13.12    2.03
  -4  -3   4   15.22    1.80
  -4  -3   4   12.16    1.85
  -4  -3   4   17.65    6.65
  -4  -3   4    6.83    3.19
   4  -3  -4   11.04    3.07
  -4  -3   4    7.83    3.20
  -4  -3   4    7.83    3.20
   4   3  -4    9.84    1.76
  -4   3   4   14.87    1.82
  -4   3   4   14.53    2.20
  -4   3   4   14.87    1.82
   4   3  -4    9.84    1.76
  -5  -3   5    1.16    0.61
  -5  -3   5    2.99    0.96
  -5  -3   5    0.66    2.19
   5  -3  -5    1.19    0.78
  -5  -3   5   -2.74    2.68
   5  -3  -5    2.04    1.91
  -5  -3   5    3.15    5.42
  -5  -3   5    0.66    2.19
   5  -3  -5    2.04    1.92
   5  -3  -5    1.19    0.78
  -5  -3   5    1.16    0.61
  -5  -3   5    0.68    0.96
   5  -3  -5    2.14    2.80
  -5   3   5    0.18    0.61
  -5   3   5    1.49    0.84
  -5   3   5    0.18    0.61
   6  -3  -6    0.51    3.37
  -6  -3   6    2.13    1.01
   6  -3  -6   -1.40    1.99
  -6  -3   6   -2.87    3.25
  -6  -3   6    6.26    5.86
   6  -3  -6   -1.40    1.99
  -6  -3   6    1.97    0.92
  -6  -3   6    0.33    0.99
  -6  -3   6    1.97    0.92
   6  -3  -6   -0.21    0.73
   6  -3  -6   -0.21    0.73
  -6   3   6    0.61    0.60
  -6   3   6    0.21    0.91
  -6   3   6    0.61    0.60
  -7  -3   7    1.85    0.99
  -7  -3   7    0.77    0.99
   7  -3  -7   -0.17    0.72
  -7  -3   7    1.85    0.99
   7  -3  -7   -0.17    0.72
  -7  -3   7   -3.76    5.59
  -7  -3   7    0.61    1.16
   7  -3  -7    0.90    3.79
  -7   3   7    1.15    0.71
  -7   3   7    0.70    1.02
  -7   3   7    1.15    0.71
   7   3  -7    3.14    1.00
   7   3  -7    3.14    1.00
   8  -3  -8    2.09    3.34
   8  -3  -8    7.91    4.85
   8  -3  -8    2.09    3.34
  -8  -3   8    6.43    1.68
  -8  -3   8    3.85    1.57
  -8   3   8    4.68    1.03
  -8   3   8    4.68    1.03
  -8   3   8    5.17    1.46
   8   3  -8    5.58    1.34
  -8   3   8    4.41    1.10
  -8   3   8    4.41    1.10
   8   3  -8    5.58    1.34
  -9  -3   9    5.04    1.43
  -9  -3   9    3.04    1.78
  -9  -3   9    6.07    1.18
   9  -3  -9    4.26    1.51
  -9  -3   9    3.98    1.67
   9  -3  -9   18.08    7.55
  -9   3   9    3.39    1.47
  -9   3   9    3.14    1.14
  -9   3   9    3.99    1.09
   9   3  -9    7.21    1.49
  -9   3   9    3.14    1.14
   9   3  -9    7.21    1.49
  10  -3 -10    0.81    1.30
  10  -3 -10    5.37    7.79
 -10  -3  10    1.80    0.98
 -10  -3  10    2.81    1.11
 -10  -3  10    1.55    1.68
 -10  -3  10    0.03    1.37
 -10  -3  10    0.63    1.45
  10   3 -10    4.23    1.12
  10   3 -10    4.23    1.12
 -10   3  10    0.15    0.82
 -10   3  10    0.20    1.21
 -10   3  10    0.28    1.21
 -10   3  10    0.28    1.21
 -11  -3  11    9.62    1.80
  11  -3 -11    7.70    2.26
 -11  -3  11   10.49    2.20
 -11  -3  11    9.71    2.08
  11  -3 -11   21.47   11.72
 -11  -3  11    9.33    2.47
 -11  -3  11   10.21    2.81
 -11   3  11    9.20    2.27
 -11   3  11    8.60    1.76
 -12  -3  12    0.00    1.00
 -12  -3  12    0.43    1.85
 -12  -3  12    0.73    1.51
  12  -3 -12    3.56   11.45
 -12  -3  12    1.47    1.13
 -12  -3  12    1.44    1.58
 -12   3  12   -1.28    1.54
 -12   3  12   -0.57    0.91
 -13  -3  13    8.25    2.34
  13  -3 -13    7.14   12.99
 -13  -3  13    8.88    1.73
 -13  -3  13    8.74    2.28
 -13  -3  13   10.11    2.85
 -13  -3  13    8.74    1.89
 -13   3  13    6.84    2.23
 -13   3  13    6.60    1.60
 -14  -3  14    0.67    1.39
 -14  -3  14    0.67    1.76
  14  -3 -14   -5.47   12.26
 -14  -3  14    0.71    1.92
 -14  -3  14    0.03    1.10
 -14  -3  14    0.79    1.04
 -14   3  14   -0.57    1.61
 -14   3  14    0.37    0.94
 -15  -3  15   -0.26    1.73
 -15  -3  15    1.44    1.85
 -15  -3  15    0.78    1.07
 -15  -3  15    1.75    1.47
 -15  -3  15   -0.81    1.04
  15  -3 -15    8.55   13.40
 -15   3  15   -0.19    1.74
 -15   3  15   -0.26    0.97
 -16  -3  16    4.16    2.03
 -16  -3  16    2.23    1.46
 -16  -3  16    1.14    1.10
 -16  -3  16    2.16    1.17
 -16  -3  16    2.30    1.50
  16  -3 -16   -2.13   11.76
 -16   3  16    0.81    1.72
 -16   3  16    1.35    1.07
 -17  -3  17    5.04    1.40
 -17  -3  17    6.99    1.43
 -17  -3  17    5.11    1.37
 -17   3  17    4.78    1.37
 -18  -3  18    1.12    0.87
 -18  -3  18    4.28    1.07
 -18  -3  18    2.71    0.96
 -18   3  18    1.37    1.01
 -19  -3  19    2.78    0.98
 -19   3  19    1.06    0.88
   0  -4   0   15.51    2.34
   0  -4   0    6.95    3.71
   0  -4   0   11.17    6.88
   0  -4   0    6.96    3.71
   0  -4   0   15.51    2.34
   0   4   0   15.49    2.08
   0   4   0   15.49    2.08
   1  -4  -1    0.58    2.60
   1  -4  -1    0.58    2.60
   1  -4  -1    0.89    0.88
  -1  -4   1    3.56    6.02
  -1  -4   1    0.74    0.86
  -1  -4   1    0.74    0.86
   1  -4  -1   -6.96    4.86
  -1  -4   1    0.97    2.41
  -1  -4   1    0.97    2.41
   1  -4  -1    0.89    0.88
   1   4  -1    2.03    0.76
  -1   4   1    2.81    0.77
  -1   4   1    2.46    1.36
   1   4  -1    2.03    0.76
  -1   4   1    2.81    0.77
   2  -4  -2   28.82    4.04
   2  -4  -2   24.65    6.59
  -2  -4   2   18.76    8.84
  -2  -4   2   18.24    6.10
   2  -4  -2   28.82    4.04
  -2  -4   2   29.10    3.93
  -2  -4   2   18.23    6.11
  -2  -4   2   29.10    3.93
   2  -4  -2   24.68    6.60
   2  -4  -2   18.03    8.10
  -2   4   2   32.42    3.69
   2   4  -2   34.41    3.72
  -2   4   2   32.42    3.69
  -2   4   2   28.01    4.33
   2   4  -2   34.41    3.72
  -3  -4   3   12.35    2.09
   3  -4  -3   11.49    2.27
  -3  -4   3   12.35    2.09
  -3  -4   3    4.90    3.49
  -3  -4   3    4.90    3.49
   3  -4  -3   11.49    2.27
  -3  -4   3   14.60    7.58
   3  -4  -3   11.56    5.64
  -3   4   3   14.84    2.02
   3   4  -3   17.14    2.12
  -3   4   3   14.84    2.02
  -3   4   3   11.04    2.26
   3   4  -3   17.14    2.12
   4  -4  -4    0.56    0.93
  -4  -4   4    5.72    6.90
  -4  -4   4   -3.85    2.35
  -4  -4   4    0.15    0.78
  -4  -4   4    0.15    0.78
  -4  -4   4   -3.85    2.35
   4  -4  -4   -0.13    0.90
   4  -4  -4   -0.13    0.90
   4  -4  -4   -6.37    3.73
  -4   4   4    0.93    0.67
  -4   4   4    0.93    0.67
  -4   4   4    0.72    1.14
   5  -4  -5   -0.48    0.96
   5  -4  -5   -0.36    1.00
   5  -4  -5    0.64    1.60
  -5  -4   5   -0.11    0.77
   5  -4  -5   -9.28    4.51
   5  -4  -5   -0.36    1.00
   5  -4  -5   -9.28    4.51
   5  -4  -5   -4.50    3.46
  -5  -4   5   -0.11    0.77
  -5   4   5   -0.43    0.70
  -5   4   5   -0.41    1.16
  -5   4   5   -0.43    0.70
   6  -4  -6   -0.13    1.02
   6  -4  -6   -1.00    4.36
   6  -4  -6   -0.13    1.02
   6  -4  -6    0.21    1.56
   6  -4  -6    0.00    1.04
  -6   4   6    0.26    0.84
  -6   4   6    0.07    0.83
  -6   4   6   -0.19    1.26
  -6   4   6    0.26    0.84
   7  -4  -7    7.28    2.36
   7  -4  -7    8.95    1.98
   7  -4  -7   15.53    6.54
  -7   4   7    6.10    1.49
  -7   4   7    7.84    1.84
   8  -4  -8    5.21    2.33
   8  -4  -8   19.56    7.37
   8  -4  -8   10.94    2.17
  -8   4   8    7.04    1.55
  -8   4   8    7.04    1.55
  -8   4   8    9.20    1.67
  -8   4   8    9.39    2.09
   9  -4  -9   38.88   10.29
   9  -4  -9   19.30    3.55
  -9   4   9   16.04    2.62
  -9   4   9   16.47    2.99
  -9   4   9   16.04    2.62
  -9   4   9   16.11    2.95
  10  -4 -10   88.13   18.30
  10  -4 -10   47.15    8.73
 -10   4  10   53.59    7.45
 -10   4  10   52.30    7.77
  11  -4 -11    1.32    1.72
 -11  -4  11    2.36    0.86
  11  -4 -11    0.67   10.61
 -11  -4  11    0.95    1.04
 -11   4  11    0.66    1.54
 -11   4  11   -0.49    0.86
 -12  -4  12    2.28    1.15
 -12  -4  12    1.05    0.81
  12  -4 -12    8.57   12.12
 -12  -4  12    1.17    0.92
 -12  -4  12    2.69    1.63
  12  -4 -12   -0.59    1.63
 -12   4  12   -0.85    1.54
 -12   4  12   -1.53    0.81
  13  -4 -13   14.84   15.08
 -13  -4  13    0.28    0.82
 -13  -4  13    1.38    0.94
 -13  -4  13    1.57    1.11
 -13  -4  13    3.47    1.63
 -13   4  13   -0.23    0.91
 -13   4  13   -0.63    1.58
 -14  -4  14    3.83    1.00
 -14  -4  14    5.51    1.94
 -14  -4  14    2.02    1.19
 -14  -4  14    3.45    1.06
  14  -4 -14    7.32   15.20
 -14   4  14    2.00    1.10
 -14   4  14    3.58    1.83
 -15  -4  15    5.17    1.17
 -15  -4  15    4.68    1.09
 -15   4  15    3.80    1.27
 -16  -4  16    1.50    0.78
 -16  -4  16   -0.08    0.71
 -16   4  16   -0.59    0.90
 -17  -4  17    0.20    0.70
 -17  -4  17    1.64    0.79
 -17   4  17    0.16    0.86
   0  -5   0    0.31    1.35
   0  -5   0   -6.11    6.31
   0  -5   0    0.31    1.35
   0  -5   0   -1.18    1.19
   0  -5   0   -0.59    1.94
   1  -5  -1    8.19    2.07
  -1  -5   1    9.09    1.97
  -1  -5   1    9.09    1.97
  -1  -5   1    9.21    2.23
   1  -5  -1    1.96    6.70
  -1  -5   1   12.64    2.89
   1  -5  -1    6.16    1.95
  -1  -5   1    7.81    7.26
   1  -5  -1    6.16    1.95
   1  -5  -1   11.82    2.98
   2  -5  -2    7.53    2.17
  -2  -5   2   12.74    2.14
   2  -5  -2    7.74    2.07
  -2  -5   2   12.74    2.14
   2  -5  -2    1.39    6.24
   2  -5  -2    7.53    2.17
   2  -5  -2   11.89    3.16
  -2  -5   2   10.82    2.46
  -3  -5   3    0.79    1.73
   3  -5  -3    0.69    1.44
   3  -5  -3   -0.85    1.16
  -3  -5   3    0.55    1.05
   3  -5  -3    0.69    1.44
  -3  -5   3    0.55    1.05
   3  -5  -3   -0.62    5.93
   3  -5  -3    0.06    2.16
  -3  -5   3    1.47    1.64
   4  -5  -4   -0.63    2.20
   4  -5  -4   -2.34    1.07
   4  -5  -4   -7.88    4.55
  -4  -5   4   -0.34    1.38
  -4  -5   4    1.09    1.01
  -4  -5   4    1.09    1.01
   4  -5  -4    0.02    1.35
   4  -5  -4    0.02    1.35
  -4  -5   4    1.68    1.82
  -5  -5   5   30.06    4.29
   5  -5  -5   33.64    5.39
   5  -5  -5   22.70    9.39
  -5  -5   5   34.73    6.12
  -5  -5   5   30.06    4.29
   5  -5  -5   25.96    6.52
  -5   5   5   32.94    4.75
   6  -5  -6   30.37   12.75
   6  -5  -6   54.93    8.49
  -6   5   6   51.81    7.22
  -6   5   6   52.51    7.65
   7  -5  -7   20.98    3.72
   7  -5  -7   20.03    8.33
   7  -5  -7   12.38    4.24
  -7   5   7   19.32    2.91
  -7   5   7   19.32    2.91
  -7   5   7   21.12    3.19
  -7   5   7   18.67    3.13
   8  -5  -8   24.47    9.85
   8  -5  -8   12.90    4.41
   8  -5  -8   19.81    3.90
  -8   5   8   17.50    2.84
  -8   5   8   24.63    3.20
  -8   5   8   19.29    3.22
  -8   5   8   17.50    2.84
   9  -5  -9    0.56    1.79
   9  -5  -9    1.19    2.33
   9  -5  -9    9.16    8.65
  -9   5   9    1.04    0.89
  -9   5   9    2.47    1.41
  -9   5   9    3.97    1.06
  -9   5   9    3.97    1.06
  10  -5 -10   21.00   11.84
  10  -5 -10   10.53    3.43
 -10   5  10   15.93    2.70
 -10   5  10   20.08    3.02
  11  -5 -11   19.59   13.12
  11  -5 -11    0.88    2.01
 -11   5  11    1.44    1.37
  12  -5 -12    3.72    2.16
 -12   5  12    0.94    0.88
  13  -5 -13    4.37    2.02
 -13   5  13    4.16    1.09
 -14   5  14   -0.25    0.76
   0  -6   0    1.99    1.54
   0  -6   0    1.99    1.54
   0  -6   0   -0.53    2.32
   0  -6   0   -1.59    1.18
   1  -6  -1    2.96    2.69
  -1  -6   1    0.74    1.37
   1  -6  -1    4.55    1.71
  -1  -6   1    2.47    2.27
   1  -6  -1    0.33    1.31
  -1  -6   1    2.52    1.51
   1  -6  -1    4.55    1.71
  -1  -6   1    2.52    1.51
  -2  -6   2    1.54    1.26
  -2  -6   2    0.06    1.31
  -2  -6   2    1.54    1.26
  -2  -6   2    1.15    1.92
   2  -6  -2    2.50    1.69
   2  -6  -2   -1.62    2.71
   2  -6  -2   -0.94    1.25
   2  -6  -2    2.50    1.69
   3  -6  -3    2.64    1.61
  -3  -6   3    3.63    1.65
  -3  -6   3    5.02    1.41
  -3  -6   3    5.02    1.41
   3  -6  -3   15.22    6.60
   3  -6  -3    2.43    2.98
  -3  -6   3    5.53    2.06
   4  -6  -4    3.53    3.37
  -4  -6   4   11.13    1.95
   4  -6  -4   21.23    6.35
  -4  -6   4    5.33    2.21
   4  -6  -4    9.28    2.38
  -4  -6   4   12.22    2.63
  -4  -6   4   11.13    1.95
   5  -6  -5   19.93    6.67
   5  -6  -5    1.74    3.19
   5  -6  -5    5.17    2.01
  -5   6   5    6.96    1.42
  -5   6   5    6.96    1.42
   6  -6  -6   -0.19    3.28
   6  -6  -6    3.00    1.85
   6  -6  -6   17.18    6.42
  -6   6   6    4.19    1.11
  -6   6   6    4.19    1.11
   7  -6  -7   -0.42    2.80
   7  -6  -7   -0.63    1.73
   8  -6  -8    0.02    1.93
   8  -6  -8    1.06    2.20
   9  -6  -9   12.01    3.28
   9  -6  -9   11.84    3.29
  10  -6 -10    0.28    2.30
  11  -6 -11    9.77    3.05
   0  -7   0    0.70    1.11
   0  -7   0   -1.49    2.22
   1  -7  -1    0.22    1.12
   1  -7  -1    1.03    2.70
  -1  -7   1    2.04    2.04
  -1  -7   1    1.77    1.18
  -2  -7   2    4.89    1.42
   2  -7  -2    5.95    3.51
   2  -7  -2    3.44    1.45
   3  -7  -3    1.47    3.54
   3  -7  -3   -0.01    1.21
   4  -7  -4    1.51    1.41
   4  -7  -4    0.90    3.39
   5  -7  -5    1.61    1.54
   6  -7  -6    0.26    1.68
   6  -7  -6   -0.61    2.37
 -21   0  22   15.66    2.85
 -20   0  21   -1.28    1.59
 -20   0  21   -2.90    1.25
 -20   0  21    0.87    1.70
 -19   0  20   -0.80    1.60
 -19   0  20    0.52    1.14
 -19   0  20    0.14    1.40
 -19   0  20    1.94    1.72
 -18   0  19    2.63    1.52
  18   0 -19    5.58    3.21
 -18   0  19    1.57    1.46
 -18   0  19    1.17    1.60
 -18   0  19    1.05    1.26
 -18   0  19   -1.70    1.49
 -18   0  19    0.71    1.50
 -17   0  18    4.14    1.68
 -17   0  18    4.18    1.47
 -17   0  18    3.83    1.41
 -17   0  18    3.06    1.82
 -17   0  18    5.18    1.89
  17   0 -18    1.25    3.31
 -17   0  18    3.61    1.63
 -16   0  17    1.83    1.67
 -16   0  17   -0.33    1.30
 -16   0  17    0.23    0.94
 -16   0  17   -0.08    1.59
 -16   0  17    1.15    1.26
 -16   0  17    0.23    1.50
  16   0 -17   -4.25    3.01
 -15   0  16   41.29    6.19
 -15   0  16   39.68    6.38
 -15   0  16   37.00    6.85
 -15   0  16   42.74    5.69
 -15   0  16   38.03    6.46
  15   0 -16   52.37   11.88
 -15   0  16   39.86    6.09
 -14   0  15   -0.96    1.70
 -14   0  15    0.35    1.37
 -14   0  15   -0.77    1.25
 -14   0  15    0.39    0.92
 -14   0  15   -2.26    2.25
 -14   0  15    0.22    1.25
 -14   0  15   -1.39    1.19
  14   0 -15   -0.09    5.22
 -13   0  14    4.65    1.50
 -13   0  14    4.35    1.49
 -13   0  14    7.29    1.53
 -13   0  14    4.29    1.36
 -13   0  14    3.67    1.36
 -13   0  14    2.49    1.94
 -13   0  14    4.29    1.36
 -13   0  14    3.90    1.13
  13   0 -14    7.65    5.95
  13   0 -14    4.65    1.51
 -13   0  14    3.24    2.35
  13   0 -14    4.65    1.51
 -12   0  13    0.02    1.32
 -12   0  13    0.23    1.00
  12   0 -13    0.30    0.95
  12   0 -13   -2.30    4.06
  12   0 -13    0.30    0.95
 -12   0  13   -1.08    1.78
 -12   0  13   -0.86    0.84
 -12   0  13   -0.86    0.84
 -11   0  12   54.80    8.53
  11   0 -12   53.75    7.04
  11   0 -12   53.75    7.04
 -11   0  12   51.95    7.54
 -11   0  12   57.50    6.62
 -11   0  12   60.25    9.27
 -11   0  12   57.50    6.62
  10   0 -11    2.15    3.87
 -10   0  11   -0.62    0.59
  10   0 -11   -0.23    0.70
 -10   0  11   -0.15    1.00
 -10   0  11    0.22    1.18
 -10   0  11   -0.62    0.59
 -10   0  11   -0.09    0.78
  10   0 -11   -0.23    0.70
   9   0 -10   65.83    8.31
  -9   0  10   72.32    7.84
  -9   0  10   72.32    7.84
  -9   0  10   62.93   10.10
  -9   0  10   63.26    9.01
  -9   0  10   69.21   10.90
   9   0 -10   65.83    8.31
  -8   0   9    0.08    0.97
  -8   0   9   -0.37    0.60
   8   0  -9    0.45    0.59
  -8   0   9   -0.25    0.48
   8   0  -9    0.50    0.54
  -8   0   9   -0.25    0.48
   8   0  -9    0.45    0.59
   8   0  -9    0.50    0.55
  -7   0   8   59.95    8.03
   7   0  -8   66.24   11.61
  -7   0   8   70.65    7.59
   7   0  -8   66.24   11.61
  -7   0   8   70.65    7.59
  -7   0   8   59.95    8.03
   6   0  -7    0.20    0.55
  -6   0   7    0.01    0.57
  -6   0   7    0.34    0.42
  -6   0   7    0.01    0.57
  -6   0   7    0.34    0.42
   6   0  -7    0.20    0.55
  -5   0   6    0.30    0.52
   5   0  -6    0.01    0.57
  -5   0   6    0.30    0.52
  -5   0   6    1.44    0.41
  -5   0   6    1.44    0.41
   5   0  -6    0.01    0.57
  -4   0   5    0.01    0.25
  -4   0   5   -0.07    0.47
   4   0  -5   -0.55    0.50
  -4   0   5    0.01    0.25
  -4   0   5   -0.07    0.47
   4   0  -5   -0.55    0.50
  -3   0   4  355.24   46.25
  -3   0   4  422.82   43.99
  -3   0   4  422.82   43.99
  -3   0   4  355.24   46.25
   2   0  -3    0.64    0.37
  -2   0   3   -0.03    0.19
  -2   0   3   -0.02    0.09
  -2   0   3   -0.02    0.09
  -2   0   3   -0.03    0.19
   2   0  -3    0.64    0.37
  -1   0   2   15.28    1.77
  -1   0   2   15.28    1.77
  -1   0   2   13.14    1.67
  -1   0   2   13.14    1.67
   0   0   1   -0.09    0.08
   0   0   1   -0.09    0.08
   0   0  -1   -0.16    0.11
   0   0  -1   -0.16    0.11
   0   0  -1    0.14    0.23
   0   0  -1    0.14    0.23
  -1   0   0   71.89    8.99
   1   0   0   85.68    9.42
   1   0   0   85.68    9.42
  -1   0   0   71.89    8.99
  -2   0   1    0.55    0.38
   2   0  -1   -0.13    0.26
  -2   0   1    0.55    0.38
   2   0  -1   -0.13    0.26
  -3   0   2  177.21   20.42
   3   0  -2  182.48   21.45
  -3   0   2  177.21   20.42
   3   0  -2  182.48   21.45
   4   0  -3   -1.18    0.45
  -4   0   3    1.36    0.55
   4   0  -3   -1.18    0.45
  -4   0   3    1.36    0.55
   5   0  -4   54.67    6.86
  -5   0   4   61.82    6.54
   5   0  -4   54.67    6.86
   5   0  -4   53.49    9.85
   5   0  -4   53.50    9.85
  -5   0   4   61.82    6.54
   6   0  -5    0.16    0.57
  -6   0   5    0.16    0.52
   6   0  -5    0.16    0.57
  -6   0   5    0.16    0.52
  -7   0   6    0.70    0.58
   7   0  -6   -0.46    0.55
  -7   0   6    0.70    0.58
   7   0  -6   -0.46    0.55
  -8   0   7   -0.45    0.66
  -8   0   7   -0.45    0.66
   8   0  -7   -0.25    5.13
   8   0  -7    0.71    0.70
  -8   0   7   -0.23    1.05
  -8   0   7    0.15    0.90
   8   0  -7    0.71    0.70
  -8   0   7    0.70    0.61
  -9   0   8   27.42    3.76
  -9   0   8   25.64    3.40
   9   0  -8   26.99    3.58
  -9   0   8   26.79    4.71
   9   0  -8   47.14   10.23
  -9   0   8   25.64    3.40
   9   0  -8   26.99    3.58
  -9   0   8   23.83    4.28
  10   0  -9   -0.11    0.84
 -10   0   9    0.22    1.14
 -10   0   9    0.31    0.82
 -10   0   9    0.25    0.81
 -10   0   9   -1.06    1.30
 -10   0   9    0.31    0.82
  10   0  -9    0.99    5.39
  10   0  -9   -0.11    0.84
 -11   0  10    6.09    1.40
 -11   0  10    5.72    1.83
  11   0 -10   16.76    7.93
 -11   0  10    6.09    1.40
 -11   0  10    7.04    1.51
  11   0 -10   10.24    1.93
 -11   0  10    5.84    2.04
  11   0 -10   10.24    1.93
 -12   0  11    1.07    0.79
 -12   0  11    2.33    1.22
  12   0 -11    0.85    1.37
 -12   0  11   -0.71    0.99
  12   0 -11    0.85    1.37
 -12   0  11   -0.68    1.72
 -12   0  11    0.55    1.15
  12   0 -11    0.71    5.99
 -12   0  11   -0.12    0.93
 -12   0  11   -1.13    1.49
 -12   0  11   -0.85    1.16
 -12   0  11   -0.71    0.99
 -13   0  12    0.35    1.08
  13   0 -12   -1.40    6.58
 -13   0  12    1.06    1.37
 -13   0  12   -0.68    1.22
 -13   0  12   -0.08    1.24
 -13   0  12   -0.77    1.11
 -13   0  12   -0.77    1.11
 -13   0  12    1.28    0.87
 -13   0  12   -0.03    1.84
 -13   0  12    0.89    1.86
  13   0 -12   -0.03    1.65
  13   0 -12   -0.03    1.65
 -14   0  13   -1.38    1.89
  14   0 -13   -5.74    5.94
 -14   0  13   -1.60    1.27
 -14   0  13    0.02    2.11
 -14   0  13   -2.37    1.28
 -14   0  13    1.50    0.98
 -14   0  13   -1.07    1.16
 -14   0  13    2.32    1.59
 -15   0  14   92.15   13.87
  15   0 -14   88.00   20.84
 -15   0  14   88.40   12.57
 -15   0  14   85.91   14.12
 -15   0  14   92.64   12.03
 -15   0  14   98.53   13.49
 -15   0  14   94.34   15.13
 -15   0  14   90.99   13.41
 -16   0  15   -0.38    1.24
 -16   0  15    0.64    1.12
 -16   0  15   -0.29    1.19
 -16   0  15    0.31    1.46
 -16   0  15    0.43    1.34
 -16   0  15    0.21    1.51
  16   0 -15    3.73    5.29
  17   0 -16    8.48    6.06
 -17   0  16   12.58    2.28
  17   0 -16   13.23    3.92
 -17   0  16    8.15    2.38
 -17   0  16   17.46    2.64
 -17   0  16   12.51    2.87
 -17   0  16   13.53    2.63
 -17   0  16   13.72    2.54
 -18   0  17   -0.72    1.31
 -18   0  17   -0.63    1.51
 -18   0  17   -0.51    1.62
 -18   0  17    0.59    1.13
 -19   0  18    2.33    1.09
 -19   0  18   -1.14    1.71
 -19   0  18   -1.98    1.55
 -20   0  19   -0.88    1.54
 -21  -1  22   13.24    2.66
 -20  -1  21    1.37    1.04
 -20  -1  21    0.66    1.25
 -20  -1  21    1.13    1.41
 -20  -1  21    1.55    1.55
 -20   1  21    1.46    1.71
 -20   1  21    2.21    1.47
 -19  -1  20    0.65    1.16
 -19  -1  20    2.15    1.51
 -19  -1  20    0.09    1.44
 -19  -1  20    1.50    1.61
 -19   1  20   -0.48    1.66
 -19   1  20    2.30    1.43
 -18  -1  19    0.02    1.30
 -18  -1  19    2.67    1.57
 -18  -1  19    1.31    1.57
 -18  -1  19    0.66    1.34
 -18  -1  19   -0.65    1.20
 -18  -1  19    1.08    1.48
 -18   1  19    1.85    1.23
  18   1 -19    3.66    2.54
 -18   1  19    2.24    1.76
 -18   1  19    0.42    1.43
 -17  -1  18    1.39    1.29
 -17  -1  18    2.87    1.48
 -17  -1  18    1.93    1.70
  17  -1 -18   -2.25    4.72
 -17  -1  18    1.56    1.42
 -17  -1  18    0.83    1.51
 -17  -1  18    3.36    1.55
 -17   1  18    2.52    1.90
 -17   1  18    1.32    1.37
 -17   1  18   -1.02    1.52
 -17   1  18    2.17    1.10
 -16  -1  17    0.79    1.27
 -16  -1  17    2.17    1.49
  16  -1 -17   -1.00    6.24
 -16  -1  17    0.67    1.42
  16  -1 -17    8.01    4.64
 -16  -1  17    1.90    1.50
 -16  -1  17    1.67    1.32
 -16  -1  17    1.52    1.87
 -16   1  17    2.75    1.86
 -16   1  17    0.63    1.62
 -16   1  17    1.37    1.31
 -16   1  17    1.67    1.08
 -15  -1  16   91.63   12.34
  15  -1 -16   66.96   16.73
 -15  -1  16  101.97   15.66
 -15  -1  16   87.08   14.50
 -15  -1  16   95.35   13.86
 -15  -1  16  105.30   14.34
 -15  -1  16   94.79   13.89
  15  -1 -16  128.84   22.50
 -15   1  16   91.84   13.79
 -15   1  16   94.86   13.79
 -15   1  16  101.76   13.00
 -15   1  16   86.90   14.29
  14  -1 -15   23.25    9.53
 -14  -1  15   16.75    2.84
 -14  -1  15   10.20    3.29
 -14  -1  15   11.55    2.56
 -14  -1  15   11.43    2.33
 -14  -1  15   15.11    2.38
 -14  -1  15   12.69    2.50
  14  -1 -15    3.17    5.29
 -14  -1  15    9.95    3.11
 -14   1  15   15.02    2.54
 -14   1  15   15.73    2.88
 -14   1  15   10.10    2.35
 -14   1  15   14.06    2.65
 -13  -1  14   12.29    2.34
 -13  -1  14   12.28    2.40
  13  -1 -14    3.54    4.16
 -13  -1  14   12.17    2.53
 -13  -1  14   16.26    3.48
 -13  -1  14   11.22    2.17
 -13  -1  14   13.19    3.13
  13  -1 -14   29.93    9.01
 -13  -1  14   17.89    2.37
  13   1 -14   10.65    2.31
 -13   1  14   10.74    2.43
 -13   1  14   13.09    2.29
 -13   1  14    9.69    2.07
 -13   1  14    9.69    2.07
  13   1 -14   10.65    2.31
 -13   1  14   14.14    2.41
 -13   1  14   14.85    2.70
 -12  -1  13    0.33    1.10
 -12  -1  13   -0.13    0.93
 -12  -1  13   -0.13    0.93
  12  -1 -13   -1.39    2.76
  12  -1 -13    0.15    4.97
 -12  -1  13    0.29    1.86
 -12  -1  13    1.42    1.01
 -12  -1  13   -0.38    1.45
 -12  -1  13   -0.15    1.02
 -12  -1  13    1.51    1.09
 -12   1  13    0.49    1.06
  12   1 -13    0.53    3.99
 -12   1  13    1.00    0.77
  12   1 -13    0.00    0.88
  12   1 -13    0.00    0.88
 -12   1  13    0.49    1.06
 -12   1  13   -0.60    1.12
  11  -1 -12    3.20    1.19
 -11  -1  12    2.08    1.47
 -11  -1  12    4.11    1.36
 -11  -1  12    3.48    1.87
 -11  -1  12    4.55    1.17
  11  -1 -12    7.37    5.40
  11  -1 -12    3.20    1.19
 -11  -1  12    4.55    1.17
  11   1 -12    3.47    1.18
 -11   1  12    5.85    1.55
  11   1 -12    7.41    4.53
 -11   1  12    3.71    0.99
 -11   1  12    3.31    1.33
  11   1 -12    3.47    1.18
 -11   1  12    3.71    0.99
  10  -1 -11   38.13    4.90
 -10  -1  11   35.20    5.98
 -10  -1  11   36.64    5.30
  10  -1 -11   38.13    4.90
 -10  -1  11   34.30    6.48
 -10  -1  11   46.51    4.82
 -10  -1  11   46.51    4.82
  10   1 -11   35.82    4.97
 -10   1  11   32.88    5.91
 -10   1  11   35.37    5.25
  10   1 -11   35.82    4.97
 -10   1  11   41.87    4.64
 -10   1  11   41.87    4.64
  -9  -1  10   76.59   11.97
   9  -1 -10   66.50    9.03
  -9  -1  10   88.61    8.78
  -9  -1  10   70.58    9.94
  -9  -1  10   88.61    8.78
   9  -1 -10   66.50    9.03
  -9  -1  10   69.15   11.10
  -9   1  10   71.56   11.07
  -9   1  10   76.96    8.58
  -9   1  10   70.03    9.89
  -9   1  10   76.96    8.58
  -8  -1   9   82.15    9.82
  -8  -1   9   81.46    8.65
   8  -1  -9   65.69   12.97
  -8  -1   9   81.46    8.65
   8  -1  -9   65.84    8.86
   8  -1  -9   65.68   12.97
  -8  -1   9   74.02    8.97
  -8  -1   9   74.02    8.97
   8  -1  -9   65.84    8.86
  -8  -1   9   75.54   11.73
  -8  -1   9   70.41   10.91
  -8   1   9   68.50    9.72
  -8   1   9   76.80    8.43
  -8   1   9   75.95   11.73
  -8   1   9   76.80    8.43
  -7  -1   8   85.97   10.09
   7  -1  -8   82.42   10.38
  -7  -1   8   90.70   10.49
  -7  -1   8   90.70   10.49
   7  -1  -8   81.93   15.22
   7  -1  -8   81.93   15.22
  -7  -1   8   85.97   10.09
   7  -1  -8   82.42   10.38
  -7   1   8   86.20    9.87
  -7   1   8   86.20    9.87
   7   1  -8   90.80   15.42
   7   1  -8   90.80   15.42
  -6  -1   7   90.55   11.47
   6  -1  -7   99.12   17.36
  -6  -1   7  105.85   11.94
   6  -1  -7   97.74   11.84
  -6  -1   7   90.55   11.47
   6  -1  -7   99.12   17.37
  -6  -1   7  105.85   11.94
   6  -1  -7   97.74   11.84
   6   1  -7   98.49   17.68
  -6   1   7   99.45   11.27
   6   1  -7   98.48   17.69
  -6   1   7   99.45   11.27
   5  -1  -6  100.15   11.98
  -5  -1   6  106.14   12.07
   5  -1  -6  101.42   17.59
  -5  -1   6  106.14   12.07
   5  -1  -6  100.15   11.98
   5  -1  -6  101.42   17.59
  -5   1   6   97.37   11.42
   5   1  -6   94.61   17.97
   5   1  -6   94.63   17.96
  -5   1   6   97.37   11.42
  -4  -1   5  228.46   24.99
   4  -1  -5  217.30   36.47
   4  -1  -5  205.73   24.91
   4  -1  -5  205.73   24.91
   4  -1  -5  217.30   36.47
  -4  -1   5  228.46   24.99
   4   1  -5  181.30   36.61
  -4   1   5  212.32   23.74
  -4   1   5  212.32   23.74
   4   1  -5  181.30   36.60
   3  -1  -4  127.82   21.42
   3  -1  -4  122.45   14.58
  -3  -1   4  126.36   14.66
   3  -1  -4  122.45   14.58
   3  -1  -4  127.82   21.42
  -3  -1   4  126.36   14.66
  -3   1   4  113.91   13.92
  -3   1   4  113.91   13.92
  -2  -1   3   42.79    9.23
  -2  -1   3   42.79    9.23
   2  -1  -3   53.35    9.02
  -2  -1   3   52.37    6.13
  -2  -1   3   52.37    6.13
   2  -1  -3   53.35    9.02
  -2   1   3   52.01    5.84
  -2   1   3   52.01    5.84
  -1  -1   2  105.66   19.72
  -1  -1   2  105.67   19.72
  -1  -1   2  116.85   13.40
   1  -1  -2  115.31   19.63
   1  -1  -2  115.30   19.63
  -1  -1   2  116.85   13.40
  -1   1   2  116.09   12.78
   1   1  -2  107.33   12.74
   1   1  -2  107.33   12.74
  -1   1   2  116.09   12.78
   0  -1   1  124.28   13.91
   0  -1  -1  122.19   20.39
   0  -1   1  124.28   13.91
   0  -1  -1  122.19   20.39
   0  -1   1  114.09   20.45
   0  -1   1  114.09   20.45
   0   1  -1  106.09   13.23
   0   1  -1  106.09   13.23
  -1  -1   0   82.41   10.20
  -1  -1   0   89.24   15.01
  -1  -1   0   89.24   15.01
   1  -1   0   87.04   15.03
  -1  -1   0   82.41   10.20
   1  -1   0   87.04   15.04
  -1   1   0   83.92    9.72
  -1   1   0   83.92    9.72
  -2  -1   1  138.29   16.41
   2  -1  -1  143.53   24.05
   2  -1  -1  143.54   24.05
  -2  -1   1  141.93   24.06
  -2  -1   1  141.93   24.06
  -2  -1   1  138.29   16.41
  -2   1   1  127.57   15.60
  -2   1   1  127.57   15.60
  -3  -1   2    2.14    1.59
   3  -1  -2    2.80    0.80
   3  -1  -2    4.71    1.25
   3  -1  -2    4.71    1.25
  -3  -1   2    2.14    1.59
   3  -1  -2    2.80    0.80
  -3  -1   2    4.02    1.46
  -3  -1   2    5.71    0.85
  -3  -1   2    5.71    0.85
  -3  -1   2    4.02    1.46
  -3   1   2    4.74    0.72
  -3   1   2    4.74    0.72
   4  -1  -3    2.71    0.98
   4  -1  -3    2.60    0.69
  -4  -1   3    1.02    1.59
   4  -1  -3    2.71    0.98
  -4  -1   3    1.02    1.59
   4  -1  -3    2.60    0.69
  -4   1   3    2.75    0.52
  -4   1   3    2.75    0.52
   4   1  -3    3.42    1.38
   4   1  -3    3.42    1.38
   5  -1  -4   -0.23    0.49
   5  -1  -4    0.13    0.66
   5  -1  -4   -0.23    0.49
  -5  -1   4   -0.73    1.56
  -5  -1   4   -0.73    1.56
   5  -1  -4    0.13    0.66
  -5   1   4    0.63    0.35
   5   1  -4   -0.18    1.16
   5   1  -4   -0.41    0.63
  -5   1   4    0.63    0.35
   5   1  -4   -0.41    0.63
   5   1  -4   -0.18    1.16
   6  -1  -5   10.41    2.44
  -6  -1   5    7.39    1.94
  -6  -1   5    7.39    1.94
   6  -1  -5   10.41    2.44
   6  -1  -5   10.24    1.56
   6  -1  -5   10.24    1.56
  -6   1   5   11.90    1.45
  -6   1   5   11.90    1.45
   6   1  -5   11.52    1.77
   6   1  -5   11.52    1.77
  -7  -1   6   27.11    4.00
   7  -1  -6   19.21    2.89
  -7  -1   6   19.12    3.13
   7  -1  -6   19.75    4.24
   7  -1  -6   19.75    4.24
  -7  -1   6   23.46    3.55
   7  -1  -6   19.21    2.89
  -7  -1   6   19.12    3.13
   7   1  -6   21.99    2.97
   7   1  -6   21.99    2.97
  -7   1   6   23.56    2.69
  -7   1   6   23.56    2.69
  -7   1   6   23.28    3.07
  -8  -1   7    1.43    1.18
  -8  -1   7    1.36    1.00
   8  -1  -7    1.45    0.81
  -8  -1   7    7.15    4.62
  -8  -1   7    0.38    1.18
  -8  -1   7    0.38    1.18
  -8  -1   7    0.92    0.78
   8  -1  -7    1.45    0.81
   8  -1  -7    2.21    4.51
  -8   1   7    2.04    1.17
  -8   1   7    1.67    0.98
  -8   1   7    1.90    0.68
   8   1  -7    1.44    0.92
  -8   1   7    1.90    0.68
   8   1  -7    1.44    0.92
  -8   1   7    0.92    0.71
  -9  -1   8    1.06    0.86
  -9  -1   8    0.66    0.98
   9  -1  -8    1.56    5.63
  -9  -1   8    1.41    1.26
  -9  -1   8    0.02    1.06
   9  -1  -8    0.20    0.89
  -9  -1   8    0.02    1.06
   9  -1  -8    0.20    0.89
  -9   1   8    1.67    0.89
  -9   1   8    1.37    0.97
   9   1  -8    1.82    0.93
  -9   1   8    0.60    1.18
   9   1  -8    1.82    0.93
  -9   1   8    0.30    0.72
  -9   1   8    0.30    0.72
 -10  -1   9    0.29    1.04
  10  -1  -9    0.91    1.08
 -10  -1   9    1.23    1.45
  10  -1  -9    0.91    1.08
  10  -1  -9    1.31    6.07
 -10  -1   9    0.24    0.93
 -10  -1   9    0.29    1.04
 -10  -1   9   -0.09    1.12
 -10   1   9    0.09    1.30
  10   1  -9    1.10    4.45
 -10   1   9    1.48    1.15
  10   1  -9    0.90    0.92
 -10   1   9    1.11    0.93
  10   1  -9    0.90    0.92
 -10   1   9   -0.19    0.87
 -10   1   9   -0.19    0.87
 -11  -1  10    0.95    1.14
  11  -1 -10    8.89    8.35
  11  -1 -10    1.40    1.37
  11  -1 -10    1.40    1.37
 -11  -1  10    2.82    1.78
 -11  -1  10    0.95    1.14
 -11  -1  10    2.50    1.27
 -11  -1  10    3.36    1.69
  11   1 -10    2.34    1.17
 -11   1  10    2.55    1.53
 -11   1  10    3.96    1.26
 -11   1  10    3.96    1.26
 -11   1  10    2.07    1.17
  11   1 -10    2.34    1.17
 -11   1  10    2.35    1.83
  11   1 -10    6.18    5.81
  12  -1 -11    3.64    8.77
 -12  -1  11   -1.23    1.67
 -12  -1  11   -0.67    0.74
 -12  -1  11   -0.50    1.01
 -12  -1  11    0.80    2.03
 -12  -1  11    1.08    1.24
 -12  -1  11   -0.24    1.04
 -12  -1  11    0.41    1.11
 -12  -1  11   -0.50    1.01
 -12  -1  11   -0.91    1.28
  12   1 -11    0.31    1.06
 -12   1  11    0.49    0.80
  12   1 -11   -3.25    4.76
 -12   1  11    0.10    1.01
 -12   1  11   -1.81    1.17
 -12   1  11    1.31    1.38
 -12   1  11   -1.23    1.48
  12   1 -11    0.31    1.06
 -12   1  11   -1.81    1.17
 -13  -1  12   60.01    9.56
 -13  -1  12   63.42    9.62
 -13  -1  12   63.52   10.95
 -13  -1  12   60.15   10.23
 -13  -1  12   63.78    8.98
 -13  -1  12   64.00    8.58
 -13  -1  12   66.64    9.95
  13  -1 -12   76.21   18.91
 -13   1  12   70.92    9.06
 -13   1  12   64.15    9.52
 -13   1  12   72.14   10.27
  13   1 -12   79.97   16.06
 -13   1  12   60.86    9.57
 -14  -1  13   70.23   11.43
  14  -1 -13   70.62   18.61
 -14  -1  13   63.82   10.65
 -14  -1  13   67.56    9.34
 -14  -1  13   66.55   10.08
 -14  -1  13   68.98   10.34
  14  -1 -13   55.04   13.03
 -14  -1  13   63.39    9.99
 -14  -1  13   64.73    8.92
 -14   1  13   75.65    9.49
  14   1 -13   83.54   16.35
 -14   1  13   59.86    9.95
 -14   1  13   72.07    9.93
 -15  -1  14   -0.50    1.22
 -15  -1  14   -0.53    1.29
 -15  -1  14   -1.92    2.13
 -15  -1  14    0.14    1.89
 -15  -1  14   -1.14    1.25
 -15  -1  14   -0.78    1.19
  15  -1 -14   -2.11    7.06
 -15  -1  14   -0.60    1.30
 -15   1  14   -1.27    1.16
 -15   1  14    1.99    1.73
  15   1 -14   -3.01    4.30
 -15   1  14    1.14    1.03
 -16  -1  15   12.41    2.31
  16  -1 -15    7.63    7.51
 -16  -1  15    7.82    2.56
 -16  -1  15   12.30    2.29
 -16  -1  15   13.80    3.34
 -16  -1  15    5.40    1.92
 -16  -1  15    9.11    2.06
 -16  -1  15    8.28    1.94
 -16   1  15    9.34    2.07
 -16   1  15   10.09    2.40
 -16   1  15    9.54    1.91
 -17  -1  16   13.60    2.59
 -17  -1  16   13.60    3.02
  17  -1 -16   10.42    7.12
 -17  -1  16   13.21    2.54
 -17  -1  16   12.29    2.28
 -17  -1  16   10.91    2.48
 -17   1  16   10.74    2.45
 -17   1  16   14.06    2.81
 -17   1  16   13.59    2.40
 -18  -1  17   19.01    3.24
 -18  -1  17   18.65    3.71
 -18  -1  17   25.00    4.30
 -18   1  17   25.60    4.04
 -18   1  17   22.92    3.74
 -19  -1  18   -1.04    1.03
 -19  -1  18   -0.62    1.19
 -19  -1  18    0.15    1.40
 -19   1  18    0.81    1.69
 -19   1  18    1.15    1.60
 -20  -1  19   -0.14    1.21
 -20  -1  19    1.34    0.92
 -20  -1  19   -1.98    1.05
 -20   1  19    0.24    1.58
 -20  -2  21    1.09    1.05
 -20  -2  21    1.34    1.12
 -20  -2  21    0.64    0.90
 -20   2  21    1.23    0.98
 -19  -2  20    5.87    1.71
 -19  -2  20   10.01    1.81
 -19  -2  20    7.23    1.59
 -19   2  20    8.30    1.69
 -18  -2  19    3.85    1.51
 -18  -2  19    1.96    1.27
 -18  -2  19    1.00    1.14
 -18   2  19    2.25    1.55
 -18   2  19    1.39    1.14
 -17  -2  18    0.92    1.29
 -17  -2  18    1.54    1.41
 -17  -2  18    0.74    1.24
  17  -2 -18    0.41    6.29
 -17  -2  18    3.09    1.93
 -17  -2  18   -3.30    1.51
 -17   2  18    2.71    1.92
 -17   2  18    1.28    1.08
 -17   2  18    0.87    1.30
 -16  -2  17   -1.59    1.03
 -16  -2  17   -0.85    1.35
  16  -2 -17    4.96    7.50
 -16  -2  17   -2.02    1.18
 -16  -2  17   -1.97    1.19
 -16  -2  17    1.23    2.20
 -16  -2  17    0.99    1.78
 -16   2  17    0.28    1.01
 -16   2  17    0.70    1.75
 -16   2  17    0.10    1.20
 -15  -2  16    0.81    1.14
 -15  -2  16    2.15    1.43
  15  -2 -16   -1.25    8.46
 -15  -2  16    1.41    2.07
 -15  -2  16    0.69    1.31
 -15  -2  16   -1.91    1.34
 -15  -2  16    0.36    1.29
 -15  -2  16    1.28    1.94
 -15   2  16    0.39    1.18
 -15   2  16    1.48    1.04
 -15   2  16    4.56    1.93
 -14  -2  15    5.08    1.71
 -14  -2  15    5.98    1.75
 -14  -2  15    5.95    2.42
 -14  -2  15    5.74    1.70
 -14  -2  15    5.42    1.84
  14  -2 -15    9.82   10.04
 -14  -2  15    4.09    1.59
 -14  -2  15    8.00    2.82
 -14   2  15    4.98    1.35
 -14   2  15    5.56    2.10
 -14   2  15    5.18    1.51
  13  -2 -14   -1.82    8.59
 -13  -2  14    1.52    1.33
 -13  -2  14    0.51    1.27
 -13  -2  14   -2.11    1.98
 -13  -2  14    3.39    2.17
 -13  -2  14   -0.32    1.55
 -13  -2  14    0.73    1.17
 -13  -2  14   -1.44    1.30
 -13   2  14    2.30    1.74
 -13   2  14    1.71    1.18
 -13   2  14    1.44    0.93
 -12  -2  13    0.00    1.21
  12  -2 -13   -1.87    6.90
 -12  -2  13    0.24    1.15
 -12  -2  13   -1.41    1.07
 -12  -2  13   -1.27    1.46
 -12  -2  13   -0.09    1.87
 -12  -2  13   -0.34    1.77
 -12   2  13   -0.56    0.76
  12   2 -13    0.83    0.92
 -12   2  13   -1.60    1.16
 -12   2  13   -1.33    1.37
  12   2 -13    0.83    0.92
 -12   2  13   -1.60    1.16
  11  -2 -12   11.81    6.79
 -11  -2  12    6.90    2.14
 -11  -2  12    5.65    1.48
 -11  -2  12    3.36    1.84
 -11  -2  12    1.78    1.78
 -11  -2  12    4.01    1.22
 -11  -2  12    3.98    1.33
  11   2 -12    5.79    1.49
 -11   2  12    3.87    1.43
 -11   2  12    4.66    1.24
 -11   2  12    4.66    1.24
  11   2 -12    5.79    1.49
 -11   2  12    3.68    1.05
 -10  -2  11    2.24    1.50
 -10  -2  11   -0.50    1.54
 -10  -2  11    0.29    1.40
  10  -2 -11    4.96    5.44
  10   2 -11    1.88    0.99
  10   2 -11    1.88    0.99
 -10   2  11    1.23    0.86
 -10   2  11    1.17    1.00
 -10   2  11    1.23    0.86
  -9  -2  10   -0.81    1.46
   9  -2 -10   -0.51    1.04
  -9  -2  10    1.18    1.17
  -9  -2  10    2.10    0.98
   9  -2 -10    5.98    4.55
  -9  -2  10    2.81    1.34
   9  -2 -10   -0.51    1.04
  -9  -2  10    2.10    0.98
  -9   2  10    1.74    0.73
  -9   2  10    1.19    0.94
  -9   2  10    1.74    0.73
   8  -2  -9   69.49   13.86
  -8  -2   9   73.96    9.08
   8  -2  -9   69.49   13.86
  -8  -2   9   77.30    9.47
  -8  -2   9   73.96    9.08
  -8  -2   9   84.48   11.55
  -8  -2   9   77.30    9.47
  -8  -2   9   80.94   12.37
  -8   2   9   76.05   10.26
  -8   2   9   89.21    8.97
  -8   2   9   89.21    8.97
  -8   2   9   70.01    9.50
  -8   2   9   70.01    9.50
  -7  -2   8   27.79    3.79
  -7  -2   8   33.30    4.67
  -7  -2   8   31.79    3.84
  -7  -2   8   27.79    3.79
  -7  -2   8   31.79    3.84
   7  -2  -8   28.61    5.76
  -7  -2   8   30.21    4.99
   7  -2  -8   28.61    5.77
  -7   2   8   32.22    3.59
  -7   2   8   25.35    3.71
  -7   2   8   25.35    3.71
  -7   2   8   32.22    3.59
  -7   2   8   30.05    4.06
  -6  -2   7    0.94    0.80
   6  -2  -7    0.56    0.91
  -6  -2   7    1.00    0.83
  -6  -2   7    0.94    0.80
   6  -2  -7    2.91    2.26
   6  -2  -7    0.56    0.91
  -6  -2   7    0.80    0.63
  -6  -2   7    0.80    0.63
   6   2  -7   -2.78    1.67
  -6   2   7    0.89    0.56
  -6   2   7    0.72    0.59
   6   2  -7   -2.78    1.66
  -6   2   7    0.89    0.56
   5  -2  -6   23.46    4.79
  -5  -2   6   24.02    3.12
  -5  -2   6   24.13    3.12
  -5  -2   6   24.02    3.12
   5  -2  -6   23.46    4.79
  -5  -2   6   24.13    3.12
  -5   2   6   24.35    2.95
  -5   2   6   24.35    2.95
  -4  -2   5   10.30    1.51
   4  -2  -5    8.36    2.08
   4  -2  -5    8.36    2.08
  -4  -2   5    4.61    2.46
  -4  -2   5   10.30    1.51
  -4  -2   5    9.18    1.35
  -4  -2   5    9.18    1.35
  -4  -2   5    4.61    2.46
  -4   2   5   11.10    1.40
  -4   2   5   11.10    1.40
  -3  -2   4   88.04   10.03
  -3  -2   4   72.14   15.73
  -3  -2   4   72.14   15.73
  -3  -2   4   88.04   10.03
  -3  -2   4   90.64   10.49
  -3  -2   4   90.64   10.49
   3  -2  -4   86.82   15.50
   3  -2  -4   86.82   15.50
  -3   2   4   94.05   10.04
  -3   2   4   94.04   10.04
   2  -2  -3   31.08    5.59
  -2  -2   3   32.38    6.14
   2  -2  -3   31.08    5.59
  -2  -2   3   27.75    3.57
  -2  -2   3   27.75    3.57
  -2  -2   3   32.38    6.14
   2   2  -3   28.02    3.44
   2   2  -3   28.02    3.44
  -2   2   3   28.40    3.47
  -2   2   3   28.40    3.47
  -1  -2   2    9.52    1.27
  -1  -2   2    7.63    2.31
  -1  -2   2    9.52    1.27
  -1  -2   2    7.62    2.30
   1  -2  -2    8.64    2.16
   1  -2  -2    8.64    2.16
   1   2  -2    9.21    1.31
   1   2  -2    9.21    1.31
  -1   2   2    9.57    1.35
  -1   2   2    9.57    1.35
   0  -2   1    7.42    0.96
   0  -2  -1    6.44    1.82
   0  -2  -1    6.43    1.82
   0  -2   1    4.55    1.86
   0  -2   1    4.55    1.86
   0  -2   1    7.42    0.96
   0   2   1    6.70    1.07
   0   2   1    6.70    1.07
   0   2  -1    7.04    1.07
   0   2  -1    7.04    1.07
   1  -2   0    1.43    0.35
  -1  -2   0    1.10    0.37
   1  -2   0    1.66    1.22
   1  -2   0    1.66    1.22
  -1  -2   0    2.83    1.27
  -1  -2   0    1.10    0.37
   1  -2   0    1.43    0.35
  -1  -2   0    2.83    1.27
  -1   2   0    0.85    0.46
  -1   2   0    0.85    0.46
  -2  -2   1    4.01    0.73
  -2  -2   1    5.35    1.65
  -2  -2   1    5.35    1.64
   2  -2  -1    3.66    1.46
  -2  -2   1    4.01    0.73
  -2  -2   1    1.24    0.92
   2  -2  -1    3.66    1.46
   2  -2  -1    5.89    0.68
   2  -2  -1    5.89    0.68
  -2  -2   1    1.24    0.92
  -2   2   1    3.62    0.71
  -2   2   1    3.62    0.71
   3  -2  -2   57.37   10.06
  -3  -2   2   50.43    6.65
  -3  -2   2   52.38   10.18
   3  -2  -2   57.37   10.06
  -3  -2   2   52.38   10.19
  -3  -2   2   50.43    6.65
  -3   2   2   59.93    6.38
  -3   2   2   59.93    6.38
   4  -2  -3   34.98    6.74
  -4  -2   3   29.52    7.00
   4  -2  -3   34.99    6.74
  -4  -2   3   29.52    7.00
  -4   2   3   38.24    4.18
  -4   2   3   38.24    4.18
  -5  -2   4    2.63    1.26
   5  -2  -4    1.40    1.10
  -5  -2   4    1.15    1.31
  -5  -2   4    1.15    1.31
   5  -2  -4    1.40    1.10
  -5   2   4    2.42    0.59
  -5   2   4    3.80    0.87
  -5   2   4    2.42    0.59
  -6  -2   5   50.50    7.17
  -6  -2   5   48.59    7.73
   6  -2  -5   41.30    8.74
  -6  -2   5   41.42   11.17
   6  -2  -5   41.37    8.75
  -6   2   5   49.14    5.56
  -6   2   5   42.83    6.39
   6   2  -5   51.08    5.96
  -6   2   5   49.14    5.56
   6   2  -5   51.08    5.96
  -7  -2   6    0.30    1.42
  -7  -2   6    0.15    0.89
   7  -2  -6    0.98    2.82
  -7  -2   6   -4.42    4.73
   7  -2  -6   -0.96    0.94
  -7  -2   6    0.63    1.23
   7  -2  -6   -0.96    0.94
  -7  -2   6    0.30    1.42
  -7   2   6   -0.43    0.63
  -7   2   6    0.90    0.58
   7   2  -6   -0.84    0.73
  -7   2   6    0.90    0.58
   7   2  -6   -0.84    0.73
  -8  -2   7   38.00    6.26
  -8  -2   7   29.50    5.71
  -8  -2   7   39.06    5.85
  -8  -2   7   28.79    4.99
  -8  -2   7   28.79    4.99
   8   2  -7   36.60    4.88
  -8   2   7   41.52    4.56
   8   2  -7   36.60    4.88
  -8   2   7   38.62    5.16
  -8   2   7   41.52    4.56
  -9  -2   8   45.93    7.27
  -9  -2   8   44.81    6.02
  -9  -2   8   44.81    6.02
  -9  -2   8   44.25    7.75
  -9  -2   8   37.95    6.77
  -9   2   8   51.70    5.68
  -9   2   8   43.65    6.41
   9   2  -8   49.26    6.03
  -9   2   8   51.70    5.68
   9   2  -8   49.26    6.03
 -10  -2   9   97.08   11.60
 -10  -2   9   90.20   14.62
 -10  -2   9   97.08   11.60
 -10  -2   9   86.95   13.25
 -10  -2   9   87.72   15.65
 -10   2   9   94.07   13.04
  10   2  -9   98.68   12.06
 -10   2   9  111.94   11.41
 -10   2   9  111.94   11.41
  10   2  -9   98.68   12.06
 -11  -2  10    1.18    1.22
 -11  -2  10    0.82    1.18
  11  -2 -10    3.49    9.78
 -11  -2  10    0.09    1.00
 -11  -2  10    0.60    1.13
 -11  -2  10    0.65    1.71
 -11  -2  10    0.24    1.67
 -11  -2  10    0.60    1.13
 -11   2  10    0.77    0.80
 -11   2  10    0.75    0.97
  11   2 -10    1.06    1.09
 -11   2  10   -1.00    1.31
 -11   2  10   -0.24    1.12
  11   2 -10    1.06    1.09
 -11   2  10   -0.24    1.12
  12  -2 -11   23.44   13.03
 -12  -2  11   16.36    2.92
 -12  -2  11   19.86    3.39
 -12  -2  11   18.29    3.85
 -12  -2  11   16.80    3.86
 -12  -2  11   16.01    3.05
 -12   2  11   21.10    3.42
  12   2 -11   18.20    7.43
 -12   2  11   18.73    3.10
 -12   2  11   17.71    3.29
 -13  -2  12   12.25    2.25
 -13  -2  12    8.71    2.07
 -13  -2  12    7.64    2.89
 -13  -2  12    8.88    2.71
  13  -2 -12   15.81   13.84
 -13  -2  12    9.37    1.87
  13   2 -12   17.13    6.58
 -13   2  12    7.36    1.75
 -13   2  12   10.56    2.39
 -13   2  12    9.19    1.95
 -14  -2  13   10.79    2.15
 -14  -2  13    7.41    1.77
 -14  -2  13    9.49    2.11
 -14  -2  13    6.56    2.42
  14  -2 -13   10.68   12.22
 -14  -2  13   10.60    2.96
 -14   2  13    7.25    1.71
 -14   2  13   10.79    2.42
 -14   2  13    9.22    1.91
 -15  -2  14   14.78    2.72
  15  -2 -14   18.22   12.25
 -15  -2  14   14.75    3.83
 -15  -2  14   22.21    3.26
 -15  -2  14   15.11    3.46
 -15  -2  14   18.96    3.22
 -15   2  14   16.18    3.19
 -15   2  14   20.66    3.11
 -15   2  14   13.23    2.85
 -16  -2  15    2.40    2.16
 -16  -2  15   -0.67    1.26
  16  -2 -15   -2.50    7.35
 -16  -2  15    3.18    1.99
 -16  -2  15    0.09    1.26
 -16  -2  15    1.81    1.57
 -16   2  15    1.55    1.24
 -16   2  15    0.02    1.10
 -16   2  15    3.33    1.90
 -17  -2  16    4.23    1.57
 -17  -2  16    2.18    1.32
 -17  -2  16    4.96    1.99
  17  -2 -16    4.10    6.94
 -17  -2  16    2.09    1.40
 -17   2  16    3.29    1.32
 -17   2  16    1.66    1.44
 -17   2  16    3.48    1.91
 -18  -2  17    2.67    1.20
 -18  -2  17   -0.38    1.08
 -18  -2  17    0.61    1.12
 -18   2  17    0.70    1.54
 -18   2  17    0.22    1.19
 -19  -2  18    5.39    1.28
 -19  -2  18    3.73    1.32
 -19  -2  18    4.07    1.26
 -19   2  18    4.39    1.45
 -19   2  18    7.53    1.79
 -19  -3  20    0.40    0.80
 -19  -3  20    1.42    0.85
 -19  -3  20    1.71    0.94
 -19   3  20    1.00    0.90
 -18  -3  19    2.75    1.07
 -18  -3  19    3.32    1.07
 -18  -3  19    1.83    0.99
 -18   3  19    1.92    1.11
 -17  -3  18    5.18    1.37
 -17  -3  18    4.45    1.30
 -17  -3  18    3.72    1.21
 -17   3  18    2.30    1.24
 -16  -3  17    1.11    1.04
 -16  -3  17    0.10    1.01
 -16  -3  17    2.71    1.80
 -16  -3  17    0.96    1.41
  16  -3 -17    5.51   11.22
 -16  -3  17    0.75    1.49
 -16   3  17    0.22    1.80
 -16   3  17   -0.43    0.99
 -15  -3  16    0.91    1.73
 -15  -3  16    2.27    1.84
 -15  -3  16    0.86    1.08
 -15  -3  16    0.37    1.05
 -15  -3  16    0.47    1.36
  15  -3 -16    5.30   12.04
 -15   3  16   -0.74    0.95
 -15   3  16   -1.38    1.70
  14  -3 -15    3.46   12.13
 -14  -3  15    5.83    1.58
 -14  -3  15    5.01    1.41
 -14  -3  15    8.00    2.11
 -14  -3  15    4.06    1.81
 -14  -3  15    7.15    2.51
 -14   3  15    5.92    1.43
 -14   3  15    6.37    2.11
 -13  -3  14   -0.27    1.02
 -13  -3  14    0.17    1.01
 -13  -3  14    1.19    1.91
 -13  -3  14    0.15    1.55
 -13  -3  14    0.98    1.51
 -13   3  14    1.71    1.77
 -13   3  14    0.74    0.89
 -12  -3  13   30.03    5.68
 -12  -3  13   33.70    6.17
 -12  -3  13   34.17    5.91
 -12  -3  13   33.73    5.34
 -12  -3  13   31.73    4.68
  12  -3 -13   70.94   16.05
 -12   3  13   33.50    5.17
 -12   3  13   34.63    5.14
 -11  -3  12    0.70    1.11
 -11  -3  12   -1.94    1.37
 -11  -3  12    0.80    1.79
 -11  -3  12   -4.16    2.10
  11  -3 -12    1.29    8.02
 -11  -3  12   -1.17    1.49
 -11  -3  12    0.64    1.05
 -11   3  12   -1.14    0.80
 -11   3  12   -1.18    1.39
 -10  -3  11   -3.63    2.59
 -10  -3  11    0.44    0.90
 -10  -3  11    0.20    1.00
 -10  -3  11    0.42    1.60
  10  -3 -11    0.43    1.05
  10  -3 -11   -1.13    6.24
 -10  -3  11   -0.63    1.38
 -10  -3  11    0.46    1.41
  10   3 -11    4.37    1.14
 -10   3  11    0.23    0.77
 -10   3  11   -0.90    0.93
 -10   3  11   -0.58    1.29
 -10   3  11   -0.90    0.93
  10   3 -11    4.37    1.14
  -9  -3  10   17.00    3.32
  -9  -3  10   16.35    3.44
   9  -3 -10   17.04    6.37
   9  -3 -10   17.02    6.36
  -9  -3  10    3.74    4.05
  -9   3  10   16.58    2.82
  -9   3  10   15.55    2.46
  -9   3  10   17.66    2.55
  -9   3  10   15.30    2.75
   9   3 -10   24.54    2.83
  -9   3  10   17.66    2.55
   9   3 -10   24.54    2.83
  -9   3  10   15.55    2.46
   8  -3  -9   -2.52    3.20
  -8  -3   9    3.60    1.37
  -8  -3   9   -5.34    3.16
  -8  -3   9    2.55    1.30
   8  -3  -9    9.00    4.47
   8  -3  -9   -2.51    3.20
  -8   3   9    1.59    0.71
  -8   3   9    1.59    0.71
  -8   3   9    1.59    1.10
  -8   3   9    2.26    0.84
  -8   3   9    2.26    0.84
  -7  -3   8    1.88    0.77
   7  -3  -8   -1.48    2.46
  -7  -3   8    1.09    1.05
   7  -3  -8   -1.48    2.47
  -7  -3   8    1.25    1.09
   7  -3  -8    5.35    4.00
  -7  -3   8   -3.08    3.35
  -7  -3   8    1.88    0.77
  -7   3   8    0.70    0.91
  -7   3   8    1.79    0.82
  -7   3   8    1.79    0.82
  -6  -3   7   15.22    2.25
  -6  -3   7   13.34    2.24
  -6  -3   7   16.95    2.94
   6  -3  -7   13.70    2.30
  -6  -3   7   13.34    2.24
  -6  -3   7    7.55    4.14
   6  -3  -7   18.12    4.33
  -6  -3   7   15.22    2.25
   6  -3  -7   18.13    4.33
  -6  -3   7   21.74    2.92
   6  -3  -7   13.70    2.30
  -6   3   7   18.76    2.23
  -6   3   7   18.76    2.23
  -6   3   7   16.20    2.50
  -5  -3   6    0.05    0.54
   5  -3  -6   -1.15    1.39
  -5  -3   6    0.47    0.64
  -5  -3   6    0.52    0.86
   5  -3  -6   -1.15    1.39
  -5  -3   6   -0.71    2.84
  -5  -3   6    4.87    2.34
  -5  -3   6    4.87    2.34
  -5  -3   6    0.05    0.54
  -5  -3   6    0.47    0.64
   5  -3  -6   -2.90    2.46
   5  -3  -6    0.31    0.71
   5  -3  -6    0.31    0.71
  -5   3   6   -0.18    0.58
   5   3  -6   -1.76    0.54
   5   3  -6   -1.76    0.54
  -5   3   6   -0.15    0.73
  -5   3   6   -0.18    0.58
  -4  -3   5    7.08    3.01
  -4  -3   5    8.52    3.27
   4  -3  -5    9.33    1.64
   4  -3  -5    9.33    1.64
   4  -3  -5   10.73    2.81
  -4  -3   5   10.80    1.72
  -4  -3   5    7.08    3.01
  -4  -3   5   10.80    1.72
  -4  -3   5   11.27    1.54
  -4  -3   5   11.27    1.54
   4  -3  -5   10.73    2.81
  -4  -3   5   17.35    6.34
  -4   3   5   11.70    1.88
  -4   3   5   10.36    1.59
   4   3  -5   10.08    1.55
  -4   3   5   10.36    1.59
   4   3  -5   10.08    1.55
  -3  -3   4    2.95    2.08
  -3  -3   4    3.75    0.91
   3  -3  -4    2.72    0.82
   3  -3  -4    3.63    1.70
  -3  -3   4    3.75    0.91
   3  -3  -4    3.63    1.70
   3  -3  -4    2.72    0.82
   3  -3  -4    5.44    3.54
  -3  -3   4    6.57    5.20
  -3  -3   4    3.61    0.74
  -3  -3   4    3.61    0.74
  -3  -3   4    2.96    2.08
  -3  -3   4    2.68    2.10
  -3   3   4    2.49    0.80
   3   3  -4    2.48    0.75
  -3   3   4    2.49    0.80
  -3   3   4    4.06    1.11
   3   3  -4    2.48    0.75
   2  -3  -3    1.01    1.32
  -2  -3   3    0.46    0.69
  -2  -3   3    0.28    1.92
   2  -3  -3    1.01    1.32
  -2  -3   3    4.62    5.05
   2  -3  -3   -4.59    3.71
  -2  -3   3    0.08    1.75
  -2  -3   3    0.08    1.75
  -2  -3   3    0.46    0.69
   2  -3  -3    0.18    0.59
   2  -3  -3    0.18    0.59
  -2   3   3    0.19    0.61
   2   3  -3    1.18    0.56
  -2   3   3    0.19    0.61
  -2   3   3   -1.42    0.84
   2   3  -3    1.18    0.56
  -1  -3   2   20.95    6.38
   1  -3  -2   14.54    2.08
  -1  -3   2    7.38    2.78
  -1  -3   2    9.79    3.35
   1  -3  -2   15.92    5.84
  -1  -3   2    9.79    3.35
  -1  -3   2   14.80    2.19
   1  -3  -2   15.41    3.44
   1  -3  -2   14.54    2.08
   1  -3  -2   15.41    3.44
  -1  -3   2   14.80    2.19
  -1   3   2   16.77    2.05
   1   3  -2   16.67    2.01
   1   3  -2   16.67    2.01
  -1   3   2   16.77    2.05
   0  -3  -1    0.55    1.39
   0  -3   1    1.16    1.60
   0  -3   1   -3.67    4.02
   0  -3  -1    0.13    0.60
   0  -3  -1   -3.08    4.73
   0  -3   1    0.17    1.55
   0  -3  -1    0.55    1.39
   0  -3   1    0.87    0.67
   0  -3   1    0.87    0.67
   0  -3   1    1.17    1.60
   0  -3  -1    0.13    0.60
   0   3   1    0.04    0.53
   0   3  -1    0.18    0.43
   0   3  -1    0.18    0.43
   0   3   1    0.04    0.53
  -1  -3   0   33.79    6.72
  -1  -3   0   29.51    4.03
  -1  -3   0   29.51    4.03
   1  -3   0   34.74    6.82
   1  -3   0   34.75    6.82
   1  -3   0   26.40    4.11
   1  -3   0   26.40    4.11
   1  -3   0   35.45    8.07
  -1  -3   0   33.80    6.72
  -1  -3   0   26.89    8.47
   1   3   0   31.59    3.83
  -1   3   0   34.71    3.80
  -1   3   0   34.71    3.80
   1   3   0   31.59    3.83
   2  -3  -1    0.93    0.84
   2  -3  -1   -0.11    3.10
   2  -3  -1    0.67    1.55
  -2  -3   1    0.79    0.59
  -2  -3   1    0.53    1.60
  -2  -3   1    2.31    5.02
  -2  -3   1    0.53    1.60
   2  -3  -1    0.67    1.55
   2  -3  -1    0.93    0.84
  -2  -3   1    0.79    0.59
  -2   3   1    1.85    0.56
   2   3  -1    0.71    0.70
   2   3  -1    0.71    0.70
  -2   3   1    1.85    0.56
  -2   3   1   -0.27    0.99
  -3  -3   2    6.46    2.70
   3  -3  -2    8.94    1.66
   3  -3  -2   10.49    2.88
  -3  -3   2   10.12    1.53
  -3  -3   2   11.14    6.34
   3  -3  -2   10.49    2.88
  -3  -3   2    6.46    2.70
  -3  -3   2   10.12    1.53
   3  -3  -2    8.94    1.66
   3   3  -2    9.09    1.57
   3   3  -2    9.09    1.57
  -3   3   2   13.14    2.03
  -3   3   2   11.91    1.51
  -3   3   2   11.91    1.51
  -4  -3   3    5.28    6.19
  -4  -3   3    2.15    2.17
   4  -3  -3    4.17    1.19
  -4  -3   3    2.15    2.17
   4  -3  -3    4.17    1.19
  -4  -3   3    6.14    1.54
   4  -3  -3   12.63    3.70
   4  -3  -3    3.99    2.19
  -4  -3   3    4.21    0.92
  -4  -3   3    4.21    0.92
   4  -3  -3    3.99    2.20
   4   3  -3    8.06    1.23
  -4   3   3    5.36    1.01
  -4   3   3    6.16    1.45
   4   3  -3    8.06    1.23
  -4   3   3    5.36    1.01
  -5  -3   4   13.00    2.55
   5  -3  -4    7.59    3.23
   5  -3  -4    7.61    3.23
   5  -3  -4    8.71    1.94
  -5  -3   4   13.40    6.84
   5  -3  -4    8.71    1.94
  -5  -3   4   11.18    2.03
  -5  -3   4   11.18    2.03
  -5   3   4   15.94    1.90
   5   3  -4   15.08    1.94
  -5   3   4   12.85    2.22
  -5   3   4   15.94    1.90
   5   3  -4   15.08    1.94
   6  -3  -5    1.67    0.92
   6  -3  -5    1.67    0.92
  -6  -3   5    7.30    1.41
   6  -3  -5   16.69    4.87
   6  -3  -5   -0.09    2.41
  -6  -3   5    3.96    1.46
  -6  -3   5    4.19    1.32
  -6  -3   5    4.19    1.32
   6  -3  -5   -0.09    2.41
  -6  -3   5    3.10    6.40
  -6   3   5    4.65    1.19
  -6   3   5    3.71    0.93
   6   3  -5    4.82    1.13
  -6   3   5    3.71    0.93
   6   3  -5    4.82    1.13
  -7  -3   6    1.20    1.18
   7  -3  -6    0.02    0.67
   7  -3  -6    0.02    0.67
  -7  -3   6   -1.66    6.24
  -7  -3   6    1.51    1.05
  -7  -3   6    0.01    1.25
   7  -3  -6    4.51    4.17
  -7  -3   6    1.20    1.18
   7   3  -6    2.41    0.92
   7   3  -6    2.41    0.92
  -7   3   6    1.20    0.83
  -7   3   6    1.33    1.10
  -7   3   6    1.20    0.83
  -8  -3   7    3.35    1.28
   8  -3  -7    2.36    5.39
  -8  -3   7    1.85    1.25
  -8  -3   7    1.87    6.48
  -8  -3   7    1.14    1.53
  -8  -3   7    3.35    1.28
  -8   3   7    1.76    1.04
  -8   3   7    1.76    1.04
   8   3  -7    2.34    1.07
   8   3  -7    2.34    1.07
  -8   3   7   -0.18    1.21
   9  -3  -8    6.82    6.97
   9  -3  -8    2.58    1.55
  -9  -3   8    3.33    1.52
  -9  -3   8    5.07    7.03
  -9  -3   8    4.45    1.02
  -9  -3   8    3.50    1.86
  -9  -3   8    4.08    1.38
   9   3  -8    5.21    1.47
  -9   3   8    2.38    1.15
  -9   3   8    2.38    1.15
  -9   3   8    1.77    0.99
   9   3  -8    5.21    1.47
  -9   3   8    1.96    1.39
  10  -3  -9    2.37    1.76
  10  -3  -9    8.97    9.23
 -10  -3   9    4.24    1.45
 -10  -3   9    6.29    1.23
 -10  -3   9    3.83    1.74
 -10  -3   9    4.24    2.14
  10   3  -9    6.41    1.38
  10   3  -9    6.41    1.38
 -10   3   9    2.97    1.11
 -10   3   9    2.48    1.50
  11  -3 -10    2.88   11.25
 -11  -3  10    3.10    1.12
 -11  -3  10    0.46    1.54
  11  -3 -10    1.52    1.72
 -11  -3  10    2.12    2.01
 -11  -3  10    2.00    1.21
 -11  -3  10    1.30    1.62
 -11   3  10    1.79    1.05
 -11   3  10    2.48    1.68
  12  -3 -11    6.70   13.66
 -12  -3  11    6.25    1.67
 -12  -3  11    7.35    2.02
 -12  -3  11    5.86    2.09
 -12  -3  11    8.15    2.57
 -12  -3  11    8.11    1.52
  12  -3 -11    3.94    2.07
 -12   3  11    3.58    1.35
 -12   3  11    6.51    2.04
 -13  -3  12    0.38    1.62
 -13  -3  12   -0.13    1.02
 -13  -3  12   -0.79    1.06
  13  -3 -12    1.00   13.51
 -13  -3  12   -0.12    1.42
 -13  -3  12    0.45    1.94
 -13   3  12   -0.46    0.91
 -13   3  12   -1.25    1.54
 -14  -3  13    0.22    0.99
 -14  -3  13    0.87    1.33
 -14  -3  13    2.55    2.04
 -14  -3  13    1.04    1.09
 -14  -3  13   -1.12    1.86
  14  -3 -13   -1.86   12.98
 -14   3  13    0.19    1.73
 -14   3  13    1.85    1.05
 -15  -3  14    2.10    1.23
 -15  -3  14    4.11    2.00
  15  -3 -14    4.30   14.09
 -15  -3  14    5.09    1.76
 -15  -3  14    3.10    1.24
 -15  -3  14    5.17    1.95
 -15   3  14    3.95    1.92
 -15   3  14    3.41    1.21
 -16  -3  15   25.85    4.74
 -16  -3  15   22.01    4.33
  16  -3 -15   35.52   15.31
 -16  -3  15   21.55    3.59
 -16  -3  15   26.05    4.35
 -16  -3  15   23.99    3.98
 -16   3  15   24.41    4.22
 -16   3  15   25.28    4.01
 -17  -3  16    1.29    0.97
 -17  -3  16    0.90    0.94
 -17  -3  16    0.48    0.95
 -17   3  16    1.39    1.09
 -18  -3  17    2.37    0.95
 -18  -3  17    3.09    1.01
 -18  -3  17    1.62    0.79
 -18   3  17    1.89    1.00
 -17  -4  18   -0.94    0.71
 -17  -4  18   -0.53    0.68
 -17   4  18   -0.33    0.88
 -16  -4  17    0.75    0.78
 -16  -4  17    1.44    0.77
 -16   4  17   -0.88    0.91
 -15  -4  16    1.65    0.82
 -15  -4  16    0.44    0.78
 -15   4  16   -1.44    0.91
 -14  -4  15    6.16    1.25
 -14  -4  15    4.95    1.61
  14  -4 -15    4.40   14.53
 -14  -4  15    5.92    1.30
 -14   4  15    7.04    2.07
 -14   4  15    4.07    1.35
 -13  -4  14    1.34    0.89
 -13  -4  14    0.77    1.14
 -13  -4  14    1.46    0.88
  13  -4 -14    5.67   12.99
 -13   4  14    1.25    1.65
 -13   4  14    0.30    0.92
 -12  -4  13    2.44    1.27
  12  -4 -13    8.05   11.92
  12  -4 -13    2.36    1.61
 -12  -4  13    2.95    0.96
 -12   4  13    0.87    0.95
 -12   4  13    2.00    1.68
  11  -4 -12   45.90    7.83
  11  -4 -12   74.19   17.39
 -11  -4  12   41.09    7.31
 -11  -4  12   47.36    6.22
 -11   4  12   47.68    6.97
 -11   4  12   48.34    6.75
  10  -4 -11    8.55    2.19
  10  -4 -11   16.07    9.91
 -10   4  11   10.26    1.66
 -10   4  11   10.26    1.66
 -10   4  11    5.56    1.54
 -10   4  11    6.58    2.00
   9  -4 -10   14.14    2.97
   9  -4 -10   25.64    8.69
  -9   4  10   12.26    2.18
  -9   4  10   12.26    2.18
  -9   4  10   14.35    2.51
  -9   4  10   14.55    2.67
   8  -4  -9    4.62    6.19
   8  -4  -9    3.87    2.00
   8  -4  -9    4.89    1.61
  -8   4   9    3.55    1.56
  -8   4   9    4.94    1.32
  -8   4   9    4.94    1.32
  -8   4   9    5.01    1.18
   7  -4  -8   -0.83    5.00
   7  -4  -8   -0.08    1.07
   7  -4  -8    0.06    1.51
  -7   4   8    0.34    0.80
  -7   4   8   -0.41    1.19
  -7   4   8   -0.51    0.76
  -7   4   8   -0.51    0.76
   6  -4  -7    4.88    1.47
   6  -4  -7    0.11    4.58
  -6  -4   7    5.16    1.20
   6  -4  -7    3.29    1.25
  -6  -4   7    5.16    1.20
   6  -4  -7    3.29    1.25
  -6   4   7    4.10    1.11
  -6   4   7    4.35    1.15
  -6   4   7    5.46    1.53
  -6   4   7    4.35    1.15
   5  -4  -6   19.42    6.68
   5  -4  -6   27.65    8.28
   5  -4  -6   18.72    3.49
   5  -4  -6   19.43    6.68
   5  -4  -6   27.31    4.23
   5  -4  -6   22.04    5.05
  -5  -4   6   25.84    3.51
  -5  -4   6   25.84    3.51
   5  -4  -6   18.72    3.49
  -5   4   6   28.12    3.80
  -5   4   6   30.59    3.41
  -5   4   6   30.59    3.41
   4  -4  -5   -0.45    0.95
   4  -4  -5   -0.45    0.95
  -4  -4   5   -1.29    2.66
   4  -4  -5    0.04    0.90
  -4  -4   5    1.84    3.30
  -4  -4   5   -1.29    2.66
  -4  -4   5    0.02    0.87
  -4  -4   5    0.02    0.87
   4  -4  -5   -5.46    3.94
  -4   4   5    0.77    1.06
  -4   4   5   -0.66    0.63
  -4   4   5   -0.66    0.63
   3  -4  -4    2.56    2.85
   3  -4  -4    4.59    1.34
  -3  -4   4    4.93    1.34
  -3  -4   4   -0.42    2.65
  -3  -4   4    4.93    1.34
   3  -4  -4    2.56    2.85
   3  -4  -4   -2.39    4.89
   3  -4  -4    4.59    1.34
  -3  -4   4    7.01    3.12
  -3  -4   4   -0.43    2.65
  -3   4   4    5.33    1.06
  -3   4   4    5.94    1.48
  -3   4   4    5.33    1.06
   2  -4  -3    5.44    3.44
   2  -4  -3    2.59    5.97
  -2  -4   3    6.12    3.47
  -2  -4   3   13.13    2.17
  -2  -4   3    9.01    6.57
   2  -4  -3    5.44    3.44
   2  -4  -3   12.41    2.03
   2  -4  -3   12.41    2.03
  -2  -4   3   13.13    2.17
  -2  -4   3   11.79    3.35
  -2  -4   3    6.11    3.47
   2   4  -3   15.05    1.86
  -2   4   3   11.55    1.79
  -2   4   3   11.55    1.79
   2   4  -3   15.05    1.86
   1  -4  -2    7.82    3.36
  -1  -4   2    8.28    1.82
   1  -4  -2   11.10    1.85
  -1  -4   2    8.69    6.31
   1  -4  -2    0.85    5.98
   1  -4  -2    7.82    3.36
  -1  -4   2    4.56    3.38
   1  -4  -2   11.10    1.85
  -1  -4   2    8.28    1.82
  -1  -4   2    4.55    3.38
  -1  -4   2    9.02    2.83
   1   4  -2   13.25    1.69
  -1   4   2   10.37    1.66
  -1   4   2   10.37    1.66
   1   4  -2   13.25    1.69
   0  -4   1   23.07    3.83
   0  -4  -1   25.29    3.69
   0  -4  -1   20.09    8.88
   0  -4   1   20.68    8.22
   0  -4   1   23.07    3.83
   0  -4  -1   25.29    3.69
   0   4   1   29.68    3.49
   0   4   1   29.68    3.49
   0   4  -1   29.67    3.43
   0   4  -1   29.67    3.43
  -1  -4   0   36.45   12.42
  -1  -4   0   52.45    6.45
  -1  -4   0   38.85   10.49
   1  -4   0   43.26   12.03
   1  -4   0   44.46    6.59
  -1  -4   0   52.45    6.45
  -1  -4   0   38.80   10.50
   1  -4   0   44.46    6.59
   1   4   0   53.59    6.08
  -1   4   0   43.59    7.01
  -1   4   0   59.77    6.05
   1   4   0   53.59    6.08
  -1   4   0   59.77    6.05
   2  -4  -1   -2.52    2.79
  -2  -4   1    0.79    0.73
   2  -4  -1    0.25    1.09
  -2  -4   1   -2.36    2.15
   2  -4  -1    0.25    1.09
   2  -4  -1   -2.52    2.79
  -2  -4   1    0.79    0.73
   2  -4  -1   -0.69    4.60
  -2  -4   1    1.99    6.74
  -2  -4   1   -2.36    2.15
  -2   4   1    1.58    1.39
  -2   4   1    2.12    0.72
   2   4  -1    1.80    0.84
   2   4  -1    1.80    0.84
  -2   4   1    2.12    0.72
   3  -4  -2    3.55    4.20
  -3  -4   2    2.53    3.01
  -3  -4   2    9.75    1.54
  -3  -4   2   11.89    7.81
   3  -4  -2    5.80    1.67
  -3  -4   2    2.53    3.01
   3  -4  -2    3.55    4.20
  -3  -4   2    9.75    1.54
   3  -4  -2    2.04    4.66
   3  -4  -2    5.80    1.67
  -3   4   2   12.47    2.10
   3   4  -2    7.90    1.47
   3   4  -2    7.90    1.47
  -3   4   2   11.39    1.54
  -3   4   2   11.39    1.54
   4  -4  -3   -1.92    4.05
   4  -4  -3   -7.95    4.33
   4  -4  -3    0.70    1.73
  -4  -4   3   -3.11    2.46
  -4  -4   3   -0.78    0.67
  -4  -4   3   -3.11    2.46
   4  -4  -3   -0.97    1.07
   4  -4  -3   -0.77    0.80
   4  -4  -3   -0.97    1.07
  -4  -4   3   -0.23    7.16
  -4  -4   3   -0.78    0.67
   4  -4  -3   -7.95    4.33
  -4   4   3    0.35    0.66
  -4   4   3    0.35    0.66
  -4   4   3    0.11    1.29
   4   4  -3   -0.61    0.81
   4   4  -3   -0.61    0.81
   5  -4  -4   -0.08    1.10
   5  -4  -4   -3.93    3.89
  -5  -4   4    4.59    2.03
  -5  -4   4    1.98    7.42
   5  -4  -4    0.63    1.06
   5  -4  -4   -0.08    1.10
   5  -4  -4    1.03    1.73
  -5   4   4    0.03    0.79
   5   4  -4   -0.17    0.95
  -5   4   4    0.03    0.79
  -5   4   4    0.98    1.28
   5   4  -4   -0.17    0.95
   6  -4  -5   12.46    5.22
   6  -4  -5    6.63    2.25
   6  -4  -5    2.74    1.37
   6  -4  -5    2.74    1.37
  -6  -4   5    4.93    7.71
   6  -4  -5   11.35    1.99
  -6   4   5    6.62    1.40
  -6   4   5    7.45    1.43
  -6   4   5    6.62    1.40
  -6   4   5    6.87    1.71
   7  -4  -6    9.22    6.03
   7  -4  -6    0.57    1.06
   7  -4  -6    2.56    1.75
   7  -4  -6    2.35    1.39
   7  -4  -6    0.57    1.06
  -7   4   6    3.07    1.55
  -7   4   6    2.43    1.03
   8  -4  -7    4.91    2.37
   8  -4  -7   19.14    7.57
   8  -4  -7    7.68    2.18
  -8   4   7   10.58    2.18
  -8   4   7    7.74    1.61
   9  -4  -8    0.12    1.68
   9  -4  -8    0.34    8.09
  -9  -4   8    0.35    1.77
  -9   4   8   -1.18    1.44
  -9   4   8   -0.61    0.87
  10  -4  -9    1.95    1.95
 -10  -4   9    3.33    1.86
  10  -4  -9   12.21    9.76
 -10  -4   9    1.74    1.11
 -10   4   9    0.60    0.94
 -10   4   9    1.16    1.63
 -11  -4  10    5.09    1.25
 -11  -4  10    4.71    1.93
  11  -4 -10   11.43   12.09
  11  -4 -10    3.01    2.13
 -11   4  10    2.08    1.08
 -11   4  10    3.48    1.68
  12  -4 -11   12.24   14.62
 -12  -4  11    1.17    1.66
  12  -4 -11    2.01    1.95
 -12  -4  11    0.43    0.95
 -12   4  11    0.35    1.54
 -12   4  11   -1.22    0.82
 -13  -4  12    3.44    1.31
 -13  -4  12    1.68    1.03
  13  -4 -12   19.25   16.37
 -13  -4  12    3.19    1.69
 -13  -4  12    2.99    0.91
  13  -4 -12    2.84    1.94
 -13   4  12    0.77    1.00
 -13   4  12   -0.05    1.62
 -14  -4  13    3.35    0.95
  14  -4 -13    5.65   16.14
 -14  -4  13    3.82    1.06
 -14   4  13    2.31    1.72
 -14   4  13    1.10    1.05
 -15  -4  14    0.87    0.76
 -15  -4  14    1.83    0.85
 -15   4  14    0.56    0.93
 -16  -4  15    0.28    0.68
 -16  -4  15    0.68    0.71
 -16   4  15    0.81    0.86
 -17   4  16   -0.62    0.69
 -15   5  16    4.80    1.12
 -14   5  15    0.06    0.81
 -13   5  14   -0.10    0.81
  12  -5 -13    2.18    1.86
  12  -5 -13   18.39   14.09
  11  -5 -12    2.71    1.94
  11  -5 -12   14.78   11.95
 -11   5  12    2.73    1.49
 -11   5  12    1.58    0.92
  10  -5 -11   19.08   10.82
  10  -5 -11   18.53    4.15
 -10   5  11   18.98    3.39
 -10   5  11   22.64    3.07
 -10   5  11   22.64    3.07
 -10   5  11   23.32    3.55
   9  -5 -10    8.29    8.64
   9  -5 -10    1.73    1.76
   9  -5 -10    0.07    2.19
  -9   5  10    2.81    1.43
  -9   5  10    1.27    0.97
  -9   5  10    0.60    0.81
  -9   5  10    1.27    0.97
   8  -5  -9    2.03    1.61
   8  -5  -9    1.81    2.24
   8  -5  -9    8.60    7.46
  -8   5   9    2.03    1.09
  -8   5   9    2.03    1.09
  -8   5   9    1.53    0.84
   7  -5  -8    6.43    6.29
   7  -5  -8   -0.86    1.35
   7  -5  -8   -1.08    2.05
  -7   5   8   -0.12    1.03
  -7   5   8   -0.12    1.03
  -6  -5   7    2.62    1.08
   6  -5  -7   -1.95    5.69
   6  -5  -7   -0.53    1.98
  -6  -5   7    2.62    1.08
   6  -5  -7    0.69    1.44
   5  -5  -6    8.75    2.87
  -5  -5   6    7.12    1.70
  -5  -5   6   12.55    2.51
  -5  -5   6    7.12    1.70
   5  -5  -6    0.06    5.95
   5  -5  -6    4.94    1.85
   5  -5  -6    4.94    1.85
   5  -5  -6   11.03    2.24
  -4  -5   5   61.36    9.93
  -4  -5   5   52.77    7.01
   4  -5  -5   44.93    7.07
   4  -5  -5   44.93    7.07
   4  -5  -5   58.84    8.61
   4  -5  -5   30.73   12.48
   4  -5  -5   55.44   10.04
  -4  -5   5   52.77    7.01
  -3  -5   4   11.10    2.06
   3  -5  -4    6.29    1.91
   3  -5  -4    3.14    6.69
   3  -5  -4   13.12    2.85
   3  -5  -4    6.63    1.80
   3  -5  -4    6.63    1.80
  -3  -5   4    7.76    2.22
  -3  -5   4   11.10    2.06
  -2  -5   3    1.35    2.08
   2  -5  -3    0.50    1.19
   2  -5  -3   -1.59    1.23
   2  -5  -3   -5.73    5.74
  -2  -5   3   -0.96    1.43
  -2  -5   3    0.32    1.16
  -2  -5   3    0.32    1.16
   2  -5  -3    0.50    1.19
   2  -5  -3    1.19    1.81
   1  -5  -2    5.44    1.79
   1  -5  -2    8.60    2.47
   1  -5  -2    5.10    1.59
  -1  -5   2    9.25    2.78
   1  -5  -2    5.10    1.59
  -1  -5   2    4.54    1.77
  -1  -5   2    6.27    1.82
  -1  -5   2    4.54    1.77
   1  -5  -2    1.45    6.90
   0  -5  -1   -2.26    1.35
   0  -5   1    0.27    2.27
   0  -5  -1   -3.97    6.74
   0  -5  -1    0.51    1.78
   0  -5  -1   -0.17    1.13
   0  -5   1    0.42    1.52
   0  -5  -1   -0.17    1.13
   0  -5   1   -1.90    1.17
   0  -5   1    0.42    1.52
  -1  -5   0    9.75    1.89
  -1  -5   0   12.35    2.59
  -1  -5   0    3.37    1.95
  -1  -5   0    9.75    1.89
   1  -5   0    6.25    2.19
   1  -5   0    1.55    6.17
   1  -5   0    6.25    2.19
   1  -5   0    6.28    1.84
  -1  -5   0    8.16    7.89
  -1   5   0    6.88    2.17
   2  -5  -1   15.04    4.21
  -2  -5   1   17.25    3.60
   2  -5  -1   14.10    7.47
  -2  -5   1   19.69    2.82
   2  -5  -1   11.20    2.91
  -2  -5   1   19.69    2.82
  -2  -5   1    8.25    8.45
   2  -5  -1   11.20    2.91
   2  -5  -1   16.54    3.18
  -2  -5   1   20.55    3.92
  -2   5   1   17.97    3.07
  -3  -5   2    3.92    1.20
  -3  -5   2    5.20    1.72
   3  -5  -2    1.15    2.56
   3  -5  -2    1.79    1.66
  -3  -5   2    3.92    1.20
   3  -5  -2    1.79    1.66
   3  -5  -2    2.43    5.83
  -3  -5   2    1.91    7.46
   3  -5  -2    1.66    1.37
  -3  -5   2    2.55    1.94
  -3   5   2    2.51    1.62
   4  -5  -3   20.82    5.34
  -4  -5   3   27.04    3.44
  -4  -5   3   18.86    4.44
   4  -5  -3   24.50    4.18
   4  -5  -3   15.96    3.77
   4  -5  -3   15.96    3.77
  -4  -5   3   28.15    4.80
  -4  -5   3   27.04    3.44
   4  -5  -3   17.85    8.17
  -4   5   3   26.38    3.84
   5  -5  -4   48.03    7.68
   5  -5  -4   33.25   12.09
  -5   5   4   46.09    6.96
  -5   5   4   48.25    6.67
   6  -5  -5   14.07    7.07
   6  -5  -5   11.86    2.44
   6  -5  -5    4.58    2.78
  -6   5   5    8.86    1.74
  -6   5   5   11.77    2.20
   7  -5  -6   48.89   13.20
   7  -5  -6   43.60    7.56
  -7   5   6   44.46    6.38
  -7   5   6   44.29    6.65
   8  -5  -7   23.31    5.03
   8  -5  -7   35.24   11.03
  -8   5   7   24.17    4.12
  -8   5   7   27.93    3.65
  -8   5   7   27.68    4.11
  -8   5   7   27.93    3.65
   9  -5  -8   16.89    9.83
   9  -5  -8    5.58    2.50
  -9   5   8   11.79    2.05
  -9   5   8    6.58    1.49
  10  -5  -9   16.56    4.42
  10  -5  -9   24.76   12.45
 -10   5   9   27.28    3.62
 -10   5   9   19.75    3.42
  11  -5 -10    1.97    2.40
  11  -5 -10   11.49   12.55
 -11   5  10    2.62    1.02
 -11   5  10    3.90    1.48
  12  -5 -11    4.39    2.36
 -12   5  11    2.41    0.96
  13  -5 -12    1.77    1.95
 -13   5  12   -0.55    0.76
 -14   5  13   -0.32    0.70
  11  -6 -12    3.95    2.32
  10  -6 -11   -0.97    2.02
   9  -6 -10    0.92    2.11
   9  -6 -10   -0.68    2.14
   8  -6  -9    1.77    2.05
   7  -6  -8   17.97    7.04
   7  -6  -8    5.30    2.28
   7  -6  -8    5.00    3.16
  -7   6   8    7.10    1.39
  -7   6   8    7.10    1.39
   6  -6  -7   15.33    6.41
   6  -6  -7    5.90    3.41
   6  -6  -7    2.91    1.82
  -6   6   7    3.29    1.20
  -6   6   7    3.29    1.20
   5  -6  -6    5.41    3.30
   5  -6  -6    7.95    5.67
  -5  -6   6    5.32    1.86
   5  -6  -6    2.36    1.77
  -5   6   6    5.32    1.37
  -5   6   6    5.32    1.37
  -4  -6   5    1.22    1.70
   4  -6  -5    6.26    5.05
   4  -6  -5   -1.07    2.67
  -4  -6   5    1.57    1.12
  -4  -6   5    1.57    1.12
   4  -6  -5   -0.40    1.44
  -4   6   5    1.83    1.12
  -4   6   5    1.83    1.12
   3  -6  -4   -3.61    2.31
  -3  -6   4    1.56    1.30
   3  -6  -4    3.12    4.95
  -3  -6   4    0.84    1.32
   3  -6  -4   -1.32    1.29
  -3  -6   4    0.16    1.89
  -3  -6   4    1.56    1.30
  -2  -6   3    0.38    2.25
   2  -6  -3   -2.12    2.25
  -2  -6   3    1.63    1.33
   2  -6  -3    9.03    5.55
   2  -6  -3   -1.40    1.26
  -2  -6   3    2.75    1.50
  -2  -6   3    2.75    1.50
   1  -6  -2   11.74    2.22
  -1  -6   2    4.45    1.76
  -1  -6   2    7.79    2.11
  -1  -6   2    6.43    3.06
   1  -6  -2    6.43    1.93
   1  -6  -2   11.74    2.22
  -1  -6   2    7.79    2.11
   0  -6   1    1.60    1.39
   0  -6   1    5.52    2.01
   0  -6  -1    5.93    1.62
   0  -6  -1    1.66    1.51
   0  -6  -1    5.91    2.46
   0  -6   1    5.52    2.01
   0  -6   1    1.22    2.92
   0  -6  -1    5.93    1.62
  -1  -6   0    5.90    1.55
  -1  -6   0    2.28    1.60
   1  -6   0    2.43    3.12
  -1  -6   0    5.90    1.55
  -1  -6   0    6.19    2.23
   1  -6   0    1.73    1.39
   1  -6   0    5.24    2.12
   1  -6   0    5.24    2.12
   2  -6  -1   24.18    4.70
  -2  -6   1   30.95    3.96
   2  -6  -1   24.26    6.35
  -2  -6   1   30.95    3.96
   2  -6  -1   18.13    4.38
   2  -6  -1   18.12    4.38
  -2  -6   1   32.42    5.52
  -3  -6   2   39.67    5.06
  -3  -6   2   36.10    7.07
  -3  -6   2   39.67    5.06
   3  -6  -2   33.00    6.23
   4  -6  -3   -0.69    2.94
  -4  -6   3    0.77    1.52
   4  -6  -3   -1.21    1.30
   5  -6  -4    0.14    1.55
   5  -6  -4    0.08    3.11
  -5   6   4    4.07    1.08
  -5   6   4    4.07    1.08
   6  -6  -5    3.60    1.96
   6  -6  -5    3.47    3.36
   6  -6  -5   27.82    6.96
   7  -6  -6    9.75    2.71
   8  -6  -7   -2.13    1.99
   8  -6  -7   -0.99    2.04
   9  -6  -8   -0.46    2.42
  10  -6  -9    0.50    2.55
  11  -6 -10    3.22    2.52
   7  -7  -8    1.74    2.14
   6  -7  -7    1.46    1.63
   6  -7  -7    1.75    2.58
   5  -7  -6    1.16    1.50
   4  -7  -5   -0.58    1.35
   4  -7  -5   -0.17    3.17
  -4  -7   5    2.23    1.36
  -3  -7   4    0.78    1.51
   3  -7  -4   -2.63    2.89
   3  -7  -4   -0.56    1.22
  -2  -7   3    0.72    1.90
   2  -7  -3   -0.35    1.16
   2  -7  -3    1.02    2.78
  -1  -7   2    5.07    1.37
   1  -7  -2    2.12    1.36
  -1  -7   2    8.28    2.67
   1  -7  -2    6.49    2.75
   0  -7   1    2.65    2.80
   0  -7  -1   -0.19    2.02
   0  -7  -1    0.07    1.12
   0  -7   1    1.63    1.10
  -1  -7   0    1.26    1.14
   1  -7   0    1.00    1.10
  -1  -7   0   -0.77    1.67
   1  -7   0   -3.07    3.01
  -2  -7   1    1.13    1.45
   2  -7  -1    0.74    3.70
  -2  -7   1    2.53    1.16
   2  -7  -1    0.42    1.16
   3  -7  -2   10.95    4.46
   4  -7  -3    5.65    1.75
   5  -7  -4    2.44    1.63
   5  -7  -4    1.53    2.57
   6  -7  -5    0.47    1.64
  21   0 -23    4.34    2.61
 -21   0  23   -0.08    1.51
 -21   0  23   -0.56    1.39
 -20   0  22   -1.57    1.61
 -20   0  22   -0.75    1.29
 -20   0  22    3.12    1.64
 -19   0  21    0.27    1.44
 -19   0  21    1.10    1.51
 -19   0  21    1.65    1.19
 -19   0  21   -1.19    1.55
 -18   0  20    5.03    2.17
 -18   0  20   11.59    2.60
 -18   0  20   13.30    2.23
 -18   0  20   11.24    2.43
 -18   0  20    9.84    1.99
  18   0 -20    9.15    4.10
 -17   0  19    0.40    1.59
 -17   0  19    0.69    1.23
 -17   0  19   -0.40    1.40
 -17   0  19    0.01    1.59
  17   0 -19   -2.94    3.02
 -17   0  19    1.84    1.16
 -17   0  19    2.57    1.63
 -16   0  18   -1.08    1.28
 -16   0  18    1.23    1.70
 -16   0  18   -0.94    1.65
 -16   0  18    0.61    1.62
 -16   0  18    0.95    0.99
 -16   0  18    0.13    1.17
  16   0 -18   -4.69    3.20
 -15   0  17    0.42    1.33
 -15   0  17   -0.18    0.93
 -15   0  17   -1.04    1.88
 -15   0  17    2.91    1.69
 -15   0  17   -2.02    1.48
 -15   0  17   -1.41    1.29
 -14   0  16    9.92    1.83
 -14   0  16    7.54    2.02
 -14   0  16    3.57    1.67
  14   0 -16   16.85    6.39
 -14   0  16    5.07    1.83
  14   0 -16    7.69    1.93
  14   0 -16    7.69    1.93
 -14   0  16    7.80    2.44
 -14   0  16    7.17    1.49
 -13   0  15    0.20    1.17
  13   0 -15   -1.33    4.09
 -13   0  15    0.39    1.33
 -13   0  15    0.28    0.82
 -13   0  15   -0.97    1.52
 -13   0  15   -1.07    1.30
  13   0 -15   -0.06    0.91
 -13   0  15    0.31    1.92
  13   0 -15   -0.06    0.91
 -13   0  15   -1.38    0.91
 -13   0  15   -0.50    1.08
 -13   0  15   -1.38    0.91
 -12   0  14    2.62    1.53
  12   0 -14    3.85    1.18
  12   0 -14    3.85    1.18
 -12   0  14    2.45    0.99
 -12   0  14    4.43    1.40
 -12   0  14    4.99    2.20
  12   0 -14   13.07    5.16
 -12   0  14    2.45    0.99
 -11   0  13    0.02    1.38
 -11   0  13    0.29    0.81
 -11   0  13   -0.03    1.04
 -11   0  13   -0.35    0.73
  11   0 -13    0.20    0.73
  11   0 -13    0.20    0.73
  11   0 -13   -0.17    3.03
 -11   0  13   -0.35    0.73
  10   0 -12   13.58    2.16
 -10   0  12   16.03    3.07
 -10   0  12   13.18    2.63
 -10   0  12   15.26    2.06
  10   0 -12   13.58    2.16
 -10   0  12   14.62    2.26
 -10   0  12   15.26    2.06
  -9   0  11   -0.28    0.61
  -9   0  11   -0.29    1.19
   9   0 -11    0.49    2.54
  -9   0  11   -0.50    0.49
   9   0 -11    0.43    0.65
  -9   0  11   -0.72    0.85
  -9   0  11   -0.50    0.49
   9   0 -11    0.43    0.65
  -8   0  10  141.11   20.06
  -8   0  10  148.18   24.02
   8   0 -10  161.74   26.64
  -8   0  10  146.98   18.29
  -8   0  10  154.81   17.31
  -8   0  10  154.81   17.31
  -8   0  10  146.98   18.29
   8   0 -10  161.74   26.63
  -7   0   9    0.17    0.36
  -7   0   9   -0.11    0.62
  -7   0   9    0.17    0.36
   7   0  -9    0.41    0.71
   7   0  -9    0.41    0.71
  -7   0   9   -0.11    0.62
  -6   0   8    8.23    1.48
  -6   0   8   10.50    1.33
   6   0  -8   10.95    2.51
  -6   0   8    8.23    1.48
  -6   0   8   10.50    1.33
   6   0  -8   10.95    2.51
  -5   0   7    0.23    0.30
  -5   0   7   -0.22    0.51
  -5   0   7   -0.22    0.51
  -5   0   7    0.23    0.30
   4   0  -6   22.82    4.13
  -4   0   6   19.95    2.30
   4   0  -6   22.82    4.13
  -4   0   6   17.58    2.50
  -4   0   6   19.95    2.30
  -4   0   6   17.58    2.50
  -3   0   5    0.17    0.30
  -3   0   5    0.05    0.12
   3   0  -5   -0.20    0.85
  -3   0   5    0.05    0.12
   3   0  -5   -0.20    0.85
  -3   0   5    0.17    0.30
  -2   0   4  378.12   43.00
  -2   0   4  345.43   40.94
  -2   0   4  378.12   43.00
  -2   0   4  345.43   40.94
   1   0  -3    0.21    0.58
   1   0  -3    0.21    0.58
  -1   0   3   -0.38    0.22
   1   0  -3   -0.39    0.13
  -1   0   3   -0.38    0.22
   1   0  -3   -0.39    0.13
   0   0  -2    2.94    0.56
   0   0  -2    2.94    0.56
   1   0   1    0.25    0.39
  -1   0  -1    0.69    0.50
  -1   0  -1    0.69    0.50
   1   0   1    0.25    0.39
  -1   0  -1   -0.47    0.54
  -1   0  -1   -0.47    0.54
  -2   0   0   23.46    3.04
   2   0   0   24.88    3.06
  -2   0   0   23.46    3.04
   2   0   0   24.88    3.06
  -3   0   1    0.60    0.71
   3   0  -1    5.17    0.80
   3   0  -1    5.17    0.80
  -3   0   1    0.60    0.71
   4   0  -2    2.53    0.75
  -4   0   2    3.15    0.88
   4   0  -2    2.53    0.75
  -4   0   2    3.15    0.88
  -5   0   3    0.17    0.70
   5   0  -3   -0.55    0.55
  -5   0   3    0.17    0.70
   5   0  -3   -0.55    0.55
   6   0  -4   95.21   12.46
  -6   0   4  110.73   11.86
   6   0  -4   95.21   12.46
  -6   0   4  110.73   11.86
  -7   0   5   -0.28    0.61
   7   0  -5    0.15    0.67
  -7   0   5   -0.10    0.98
  -7   0   5   -0.28    0.61
   7   0  -5    2.11    6.27
  -7   0   5   -0.22    0.73
   7   0  -5    0.15    0.67
  -8   0   6   -0.54    1.19
  -8   0   6    0.38    0.83
  -8   0   6   -0.11    0.69
  -8   0   6    0.07    0.65
   8   0  -6   -0.14    0.81
   8   0  -6   -3.13    5.13
   8   0  -6   -0.14    0.81
  -8   0   6   -0.11    0.69
  -9   0   7    1.06    0.78
  -9   0   7   -0.37    0.81
   9   0  -7    0.11    6.14
  -9   0   7   -0.37    0.81
   9   0  -7   -0.87    0.76
  -9   0   7    0.37    1.26
   9   0  -7   -0.87    0.76
  -9   0   7    0.10    1.00
 -10   0   8   28.45    3.85
  10   0  -8   49.17   11.69
  10   0  -8   25.47    3.76
 -10   0   8   25.23    3.47
 -10   0   8   25.61    4.81
 -10   0   8   26.76    4.44
 -10   0   8   25.23    3.47
  10   0  -8   25.47    3.76
 -11   0   9   -1.10    1.18
  11   0  -9   -3.06    6.12
 -11   0   9   -1.05    1.33
 -11   0   9   -0.44    0.99
 -11   0   9    0.40    1.01
 -11   0   9   -0.44    0.99
  11   0  -9   -0.23    1.23
  11   0  -9   -0.23    1.23
 -12   0  10    0.52    1.14
 -12   0  10    2.20    0.88
  12   0 -10    0.33    1.44
 -12   0  10    0.52    1.14
  12   0 -10    8.55    7.16
 -12   0  10    0.95    1.05
 -12   0  10    0.24    1.87
 -12   0  10    1.76    1.30
 -12   0  10    0.25    1.58
 -12   0  10    1.66    1.19
 -12   0  10    2.74    1.23
  12   0 -10    0.33    1.44
 -13   0  11   -1.62    1.00
 -13   0  11    1.78    1.40
 -13   0  11   -0.51    1.28
 -13   0  11   -0.47    1.77
 -13   0  11   -1.10    1.94
 -13   0  11    1.26    0.85
 -13   0  11   -1.81    1.17
  13   0 -11   -2.04    7.35
 -14   0  12   -0.63    1.23
 -14   0  12    0.78    0.96
 -14   0  12    3.00    1.61
  14   0 -12   -4.15    6.23
 -14   0  12    1.16    1.29
 -14   0  12   -0.85    2.03
 -14   0  12   -0.23    1.25
 -14   0  12    0.16    1.89
  15   0 -13   -2.16    5.68
 -15   0  13   -0.47    1.21
 -15   0  13    0.26    1.95
 -15   0  13    0.29    1.39
 -15   0  13    1.45    0.97
 -15   0  13   -1.36    1.85
 -15   0  13    0.55    1.25
 -15   0  13   -0.36    1.27
 -16   0  14   23.66    3.45
 -16   0  14   21.09    3.68
 -16   0  14   22.23    4.23
 -16   0  14   22.96    3.75
  16   0 -14   21.57    8.92
 -16   0  14   17.96    3.61
 -16   0  14   23.18    3.89
 -17   0  15   -0.02    1.32
  17   0 -15    2.19    4.61
 -17   0  15   -0.08    1.36
 -17   0  15    0.13    1.18
 -17   0  15    2.18    1.43
 -17   0  15    0.29    1.47
 -17   0  15    0.87    1.21
 -18   0  16    5.00    1.86
 -18   0  16    2.50    1.39
 -18   0  16    5.34    1.37
 -18   0  16    2.72    1.69
 -19   0  17    0.26    1.61
 -19   0  17    1.74    1.01
 -20   0  18    6.00    1.78
 -21  -1  23    1.30    1.35
 -21  -1  23   -0.71    1.08
 -21   1  23    0.39    1.10
 -20  -1  22    0.36    1.42
 -20  -1  22    1.42    1.32
 -20  -1  22    0.51    1.05
 -20  -1  22    3.06    1.60
 -20   1  22    0.98    1.68
 -20   1  22    1.47    1.33
 -19  -1  21   -0.69    1.16
 -19  -1  21    1.72    1.61
 -19  -1  21    0.12    1.46
 -19  -1  21    0.98    1.47
 -19   1  21    1.78    1.30
 -19   1  21   -0.88    1.64
 -18  -1  20    8.94    1.87
 -18  -1  20    4.55    1.74
 -18  -1  20    6.37    1.97
 -18  -1  20    4.25    1.47
 -18  -1  20    5.08    1.77
 -18  -1  20    6.66    1.77
 -18   1  20    0.56    1.77
  18   1 -20    3.05    2.76
 -18   1  20    4.18    1.94
 -18   1  20    4.56    1.41
 -18   1  20    4.92    1.69
 -17  -1  19   24.92    4.38
 -17  -1  19   25.16    3.88
 -17  -1  19   24.89    4.01
 -17  -1  19   20.44    3.58
  17  -1 -19   22.31    6.80
 -17  -1  19   15.96    4.04
 -17  -1  19   24.72    4.10
  17   1 -19   19.69    5.32
 -17   1  19   16.63    3.86
 -17   1  19   26.04    4.24
 -17   1  19   23.34    4.18
 -17   1  19   26.70    3.86
 -16  -1  18    6.27    1.70
 -16  -1  18    8.05    2.05
 -16  -1  18    8.63    2.08
  16  -1 -18   13.80    7.17
  16  -1 -18    6.78    5.16
 -16  -1  18    5.93    2.31
 -16  -1  18    9.68    1.86
 -16  -1  18    6.85    1.95
 -16   1  18    7.13    2.18
 -16   1  18    7.10    1.80
 -16   1  18    5.37    1.56
 -16   1  18    8.78    2.27
 -15  -1  17   99.31   13.84
 -15  -1  17   87.68   11.89
 -15  -1  17   86.72   12.47
 -15  -1  17   92.57   15.11
 -15  -1  17   84.64   14.04
 -15  -1  17   87.57   13.39
 -15  -1  17   91.14   13.39
 -15   1  17   93.05   13.32
 -15   1  17   89.05   13.29
 -15   1  17   95.27   12.52
 -15   1  17   92.73   13.82
 -14  -1  16    4.77    1.87
 -14  -1  16    6.36    1.51
 -14  -1  16    6.39    2.57
 -14  -1  16   10.74    3.04
 -14  -1  16    5.59    1.70
 -14  -1  16    6.27    1.73
 -14  -1  16    6.53    1.84
  14  -1 -16   12.97    7.17
  14  -1 -16   -1.62    4.42
 -14   1  16    9.42    2.09
 -14   1  16    5.31    1.60
 -14   1  16    6.35    2.07
 -14   1  16    6.28    1.43
 -13  -1  15    5.24    1.68
 -13  -1  15    8.62    1.88
 -13  -1  15    9.90    2.93
  13  -1 -15    4.08    3.93
  13  -1 -15   16.26    6.63
 -13  -1  15    7.40    1.55
 -13  -1  15    7.91    1.81
 -13  -1  15    4.53    2.16
 -13  -1  15    6.90    1.61
  13   1 -15    7.44    1.68
 -13   1  15   10.08    2.01
  13   1 -15    7.44    1.68
 -13   1  15    8.16    1.53
 -13   1  15    8.49    1.70
 -13   1  15    6.88    1.71
 -13   1  15    6.88    1.71
 -13   1  15    7.91    2.08
 -12  -1  14    6.97    2.18
 -12  -1  14    1.55    1.37
  12  -1 -14    6.35    4.93
  12  -1 -14   -2.12    2.49
 -12  -1  14    1.21    1.50
 -12  -1  14    3.47    1.40
  12   1 -14    1.45    0.97
  12   1 -14    1.45    0.97
 -12   1  14    1.48    1.20
 -12   1  14    0.97    1.01
 -12   1  14    0.97    1.01
  11  -1 -13   15.27    2.29
 -11  -1  13   14.46    2.45
 -11  -1  13   13.93    2.89
  11  -1 -13   15.27    2.29
  11  -1 -13   19.48    3.81
 -11  -1  13   14.48    3.09
  11   1 -13   12.86    2.34
  11   1 -13   12.86    2.34
 -11   1  13   15.16    2.13
 -11   1  13   15.16    2.13
 -11   1  13   13.03    2.50
 -10  -1  12   10.41    1.65
 -10  -1  12    8.86    1.79
 -10  -1  12   10.41    1.65
 -10  -1  12    9.57    2.20
 -10  -1  12   12.93    2.51
  10  -1 -12   11.69    1.76
 -10  -1  12    9.64    1.84
  10  -1 -12   13.56    2.70
 -10  -1  12    9.64    1.84
  10  -1 -12   11.69    1.76
 -10   1  12    8.25    1.43
 -10   1  12    8.25    1.43
 -10   1  12    8.63    1.70
  -9  -1  11   72.13   11.12
  -9  -1  11   70.74    8.55
   9  -1 -11   68.31    8.41
   9  -1 -11   65.38   12.36
  -9  -1  11   72.27   10.40
   9  -1 -11   68.31    8.41
  -9  -1  11   75.88    9.31
  -9  -1  11   70.74    8.55
   9  -1 -11   65.38   12.36
  -9   1  11   68.15    9.21
  -9   1  11   64.90    7.95
  -9   1  11   64.90    7.95
  -8  -1  10    1.66    0.83
   8  -1 -10    1.05    0.86
  -8  -1  10    0.77    0.94
  -8  -1  10    1.66    0.85
   8  -1 -10    1.05    0.86
   8  -1 -10    2.38    0.63
   8  -1 -10    2.38    0.63
  -8  -1  10    1.67    0.95
   8  -1 -10    2.31    2.49
  -8  -1  10    2.68    1.22
  -8  -1  10    1.66    0.85
  -8  -1  10    1.66    0.83
  -8   1  10    1.54    0.56
   8   1 -10    4.94    1.56
  -8   1  10    1.74    0.78
  -8   1  10    1.54    0.56
   8   1 -10    4.94    1.56
  -7  -1   9   -0.18    0.70
   7  -1  -9    1.20    0.43
  -7  -1   9   -0.29    0.62
  -7  -1   9   -0.29    0.62
   7  -1  -9    0.10    0.65
  -7  -1   9   -0.18    0.70
   7  -1  -9    1.20    0.43
   7  -1  -9    0.10    0.65
   7   1  -9    1.47    1.81
  -7   1   9   -0.04    0.34
   7   1  -9    1.48    1.81
  -7   1   9   -0.04    0.34
   6  -1  -8   34.20    6.27
  -6  -1   8   31.26    4.20
  -6  -1   8   35.47    4.33
  -6  -1   8   35.47    4.33
  -6  -1   8   31.26    4.20
   6  -1  -8   34.20    6.27
   6   1  -8   35.38    7.51
   6   1  -8   35.38    7.51
  -6   1   8   34.68    4.00
  -6   1   8   34.68    4.00
   5  -1  -7   15.04    3.03
   5  -1  -7   15.04    3.03
  -5  -1   7   14.70    2.05
  -5  -1   7   14.70    2.05
   5   1  -7   16.42    3.61
  -5   1   7   14.30    1.85
   5   1  -7   16.42    3.61
  -5   1   7   14.30    1.85
  -4  -1   6  187.41   21.98
  -4  -1   6  187.41   21.98
   4  -1  -6  177.28   32.06
   4  -1  -6  177.29   32.06
  -4   1   6  170.37   20.87
  -4   1   6  201.49   21.90
   4   1  -6  181.76   32.30
  -4   1   6  201.49   21.90
   4   1  -6  181.75   32.29
  -4   1   6  170.37   20.87
  -3  -1   5  187.35   25.05
  -3  -1   5  187.35   25.05
  -3  -1   5  231.64   26.39
   3  -1  -5  219.28   38.52
   3  -1  -5  219.28   38.51
  -3  -1   5  231.64   26.39
  -3   1   5  213.30   25.09
  -3   1   5  256.52   26.31
  -3   1   5  256.52   26.31
  -3   1   5  213.30   25.09
   3   1  -5  219.30   38.60
   3   1  -5  219.30   38.61
  -2  -1   4   48.25   11.09
  -2  -1   4   48.26   11.09
   2  -1  -4   60.88   10.80
   2  -1  -4   60.89   10.80
  -2  -1   4   63.89    7.38
  -2  -1   4   63.89    7.38
   2   1  -4   57.57    6.97
   2   1  -4   57.57    6.97
  -2   1   4   63.06    7.04
  -2   1   4   68.37    7.29
  -2   1   4   63.06    7.04
  -2   1   4   68.37    7.29
  -1  -1   3   44.51    4.69
  -1  -1   3   33.45    7.18
   1  -1  -3   38.74    6.87
  -1  -1   3   44.51    4.69
  -1  -1   3   33.45    7.18
   1  -1  -3   38.74    6.87
  -1   1   3   37.97    4.47
   1   1  -3   36.24    4.39
  -1   1   3   37.97    4.47
   1   1  -3   36.24    4.39
   0  -1  -2   95.62   16.15
   0  -1  -2   95.62   16.15
   0  -1   2   84.19   16.29
   0  -1   2   84.20   16.29
   0   1  -2   83.32   10.46
   0   1  -2   83.32   10.46
   0   1   2  104.90   11.02
   0   1   2  104.90   11.02
   1  -1   1   12.17    2.76
  -1  -1  -1   13.14    2.38
   1  -1   1   12.17    2.76
  -1  -1  -1   13.14    2.38
  -1   1  -1    9.37    1.32
   1   1   1   12.06    1.47
   1   1   1   12.06    1.47
  -1   1  -1    9.37    1.32
  -2  -1   0   23.93    3.98
   2  -1   0   21.80    4.07
  -2  -1   0   23.93    3.98
   2  -1   0   21.80    4.07
   2   1   0   20.44    2.54
  -2   1   0   17.14    2.35
  -2   1   0   17.14    2.35
   2   1   0   20.44    2.54
  -3  -1   1    5.36    1.57
  -3  -1   1    4.41    2.10
  -3  -1   1    4.41    2.10
   3  -1  -1    6.47    1.54
  -3  -1   1    5.36    1.57
   3  -1  -1    6.47    1.54
   3   1  -1    6.63    1.08
  -3   1   1    6.29    0.88
   3   1  -1    6.63    1.08
  -3   1   1    6.29    0.88
   4  -1  -2    0.53    0.80
  -4  -1   2    2.32    1.81
   4  -1  -2    0.58    0.64
   4  -1  -2    0.58    0.64
   4  -1  -2    0.53    0.80
  -4  -1   2    2.32    1.81
   4   1  -2    0.86    0.63
  -4   1   2    1.01    0.37
   4   1  -2    0.86    0.63
  -4   1   2    1.01    0.37
  -5  -1   3    0.10    1.79
  -5  -1   3    0.10    1.79
   5  -1  -3   -0.30    0.58
   5  -1  -3   -0.16    0.72
   5  -1  -3   -0.30    0.58
   5  -1  -3   -0.16    0.72
  -5   1   3    0.37    0.42
   5   1  -3   -0.58    0.58
  -5   1   3    0.37    0.42
   5   1  -3   -0.58    0.58
   6  -1  -4   89.21   19.41
  -6  -1   4  117.18   16.39
  -6  -1   4  122.27   17.61
   6  -1  -4   89.22   19.40
  -6   1   4  117.81   12.65
   6   1  -4  117.76   13.40
   6   1  -4  117.76   13.40
  -6   1   4  117.81   12.65
   7  -1  -5    0.96    0.83
  -7  -1   5    0.44    1.33
  -7  -1   5    2.89    1.29
  -7  -1   5    1.82    1.00
  -7  -1   5    0.44    1.33
   7  -1  -5    5.42    4.70
   7  -1  -5    0.96    0.83
  -7  -1   5    6.30    4.19
  -7   1   5    2.58    0.66
   7   1  -5    1.89    0.87
  -7   1   5    1.93    0.79
  -7   1   5    2.58    0.66
   7   1  -5    1.89    0.87
  -8  -1   6   33.18    4.24
  -8  -1   6   29.67    5.21
  -8  -1   6   26.42    4.04
  -8  -1   6   28.44    4.79
   8  -1  -6   58.15   12.42
  -8  -1   6   26.42    4.04
   8   1  -6   30.42    4.00
  -8   1   6   30.65    4.78
  -8   1   6   30.33    5.11
   8   1  -6   30.42    4.00
  -8   1   6   29.14    3.66
  -8   1   6   29.93    4.17
  -8   1   6   29.14    3.66
  -9  -1   7   43.21    5.71
  -9  -1   7   40.95    6.99
  -9  -1   7   45.80    7.60
  -9  -1   7   44.82    6.18
  -9  -1   7   43.21    5.71
  -9   1   7   44.14    6.97
  -9   1   7   45.75    5.43
  -9   1   7   45.75    5.43
   9   1  -7   44.35    5.80
  -9   1   7   46.30    7.44
  -9   1   7   48.15    6.19
   9   1  -7   44.35    5.80
 -10  -1   8   16.35    3.25
  10  -1  -8    9.77    2.59
  10  -1  -8    9.77    2.59
 -10  -1   8   13.19    2.43
 -10  -1   8   20.56    3.71
 -10  -1   8   19.18    2.69
 -10  -1   8   13.19    2.43
  10  -1  -8   39.13   12.56
 -10   1   8   18.17    2.58
  10   1  -8   17.18    2.80
 -10   1   8   18.17    2.58
  10   1  -8   32.01    8.58
 -10   1   8   19.10    3.37
 -10   1   8   18.45    3.23
 -10   1   8   18.08    2.76
  10   1  -8   17.18    2.80
 -11  -1   9    1.51    1.19
 -11  -1   9    2.19    1.55
 -11  -1   9    2.84    1.26
 -11  -1   9    2.19    1.85
 -11  -1   9    1.51    1.19
  11  -1  -9   -1.67    1.34
 -11  -1   9    1.83    1.04
 -11  -1   9    2.71    1.46
  11  -1  -9   -1.67    1.34
 -11  -1   9    1.56    0.98
  11  -1  -9    0.18    9.28
 -11   1   9    2.88    0.87
 -11   1   9    2.14    1.75
 -11   1   9    1.26    1.09
  11   1  -9    1.79    1.20
 -11   1   9    2.75    1.56
  11   1  -9    6.48    6.35
 -11   1   9    1.97    1.04
  11   1  -9    1.79    1.20
 -11   1   9    2.49    1.34
 -11   1   9    1.26    1.09
 -12  -1  10   -0.47    1.04
 -12  -1  10   -1.89    0.99
  12  -1 -10   -1.52    1.78
  12  -1 -10   -1.45    9.12
 -12  -1  10   -0.01    1.33
  12  -1 -10   -1.52    1.78
 -12  -1  10    0.02    1.83
 -12  -1  10    1.15    1.83
 -12  -1  10    0.47    1.16
 -12  -1  10   -1.89    0.99
 -12  -1  10    0.45    1.05
 -12   1  10    0.84    0.84
 -12   1  10   -1.70    1.26
 -12   1  10    0.95    1.30
 -12   1  10   -1.45    0.98
 -12   1  10   -1.70    1.26
 -12   1  10   -0.01    1.63
 -12   1  10   -0.96    1.77
  12   1 -10   -1.86    1.08
  12   1 -10   -1.86    1.08
  12   1 -10    0.85    5.86
 -13  -1  11   73.25    9.78
 -13  -1  11   72.69   10.98
 -13  -1  11   72.85   12.32
 -13  -1  11   71.59   10.18
 -13  -1  11   65.60   11.58
  13  -1 -11   91.83   20.78
 -13  -1  11   78.69   11.36
  13   1 -11   75.09   17.61
 -13   1  11   75.21   10.88
 -13   1  11   71.58   10.92
 -13   1  11   77.62   10.27
 -13   1  11   79.29   11.61
  14  -1 -12   14.54   10.41
 -14  -1  12   16.75    3.14
 -14  -1  12   15.06    2.88
 -14  -1  12   15.02    2.61
 -14  -1  12   14.47    3.54
 -14  -1  12   16.08    3.81
 -14  -1  12   12.47    2.79
  14   1 -12   17.95    8.30
 -14   1  12   14.84    2.78
 -14   1  12   22.19    3.99
 -14   1  12   16.80    3.10
 -14   1  12   19.68    3.03
 -15  -1  13    0.87    1.33
 -15  -1  13    0.14    2.11
 -15  -1  13   -0.10    1.30
  15  -1 -13    0.88    7.45
 -15  -1  13    0.00    1.21
 -15  -1  13   -0.89    1.68
 -15   1  13   -0.85    1.15
  15   1 -13   -2.29    4.34
 -15   1  13    1.25    1.05
 -15   1  13    0.54    1.64
 -16  -1  14    7.08    1.90
 -16  -1  14    5.82    2.28
 -16  -1  14    7.19    1.90
 -16  -1  14    6.69    2.61
  16  -1 -14    4.00    6.78
 -16  -1  14    5.12    1.60
 -16   1  14    6.12    1.75
 -16   1  14    8.02    2.22
  16   1 -14    4.08    4.62
 -16   1  14    8.08    1.69
  17  -1 -15    7.55    6.79
 -17  -1  15   10.31    2.22
 -17  -1  15    7.47    1.84
 -17  -1  15    9.71    2.04
 -17  -1  15    8.28    2.42
 -17   1  15   12.27    2.40
 -17   1  15    6.53    2.03
 -18  -1  16    2.55    1.33
 -18  -1  16    0.21    1.21
 -18  -1  16    2.16    1.49
 -18   1  16    4.43    1.76
 -18   1  16    2.40    1.56
 -19  -1  17   12.78    2.79
 -19  -1  17   14.76    2.56
 -19  -1  17   14.33    2.74
 -19   1  17   18.26    2.97
 -19   1  17   19.41    3.02
 -20  -2  22   13.61    2.05
 -20  -2  22   10.61    2.36
 -20  -2  22   14.39    2.35
 -20   2  22   13.07    2.51
 -19  -2  21    1.74    1.32
 -19  -2  21   -0.94    1.41
 -19  -2  21    1.10    1.21
 -19  -2  21    1.32    1.02
 -19   2  21   -0.19    1.02
 -18  -2  20    3.13    1.47
 -18  -2  20    2.63    1.25
 -18  -2  20    3.55    1.52
 -18  -2  20    3.52    1.67
 -18  -2  20    3.97    1.87
  18   2 -20    4.89    2.30
 -18   2  20    4.97    2.03
 -18   2  20    3.03    1.22
 -17  -2  19   16.89    2.94
  17  -2 -19   14.92    8.50
 -17  -2  19   11.27    2.56
 -17  -2  19   13.37    2.37
 -17  -2  19   15.16    2.64
 -17  -2  19   13.62    3.13
 -17  -2  19   12.79    2.64
 -17   2  19   10.21    2.77
 -16  -2  18    0.86    1.31
 -16  -2  18    1.45    1.31
 -16  -2  18    1.87    1.41
 -16  -2  18   -1.08    1.64
 -16  -2  18    2.39    1.91
  16  -2 -18   -2.06    6.17
 -16  -2  18   -0.31    1.30
 -16   2  18    1.78    1.09
 -16   2  18    0.89    1.82
  15  -2 -17   38.85   11.63
 -15  -2  17   18.49    3.56
 -15  -2  17   18.93    3.41
 -15  -2  17   18.21    4.14
 -15  -2  17   22.45    4.20
 -15  -2  17   26.14    3.74
 -15  -2  17   24.75    4.67
 -15  -2  17   17.60    3.66
 -15   2  17   21.31    3.56
 -15   2  17   22.41    3.81
 -14  -2  16   25.21    4.27
 -14  -2  16   24.29    3.97
 -14  -2  16   22.43    4.62
 -14  -2  16   30.60    5.21
 -14  -2  16   24.72    5.32
 -14  -2  16   26.35    4.40
 -14  -2  16   23.31    4.74
 -14   2  16   30.07    4.21
 -14   2  16   26.07    4.42
 -13  -2  15   -1.52    1.17
 -13  -2  15   -0.67    1.21
 -13  -2  15    0.49    1.27
 -13  -2  15   -1.63    1.35
 -13  -2  15   -0.78    1.89
 -13  -2  15   -2.85    1.88
 -13  -2  15   -1.61    1.19
  13  -2 -15   -4.64    6.48
 -13   2  15    1.14    0.88
 -13   2  15   -0.18    1.53
 -12  -2  14    1.93    1.81
  12  -2 -14    3.06    6.11
 -12  -2  14    0.08    1.30
 -12  -2  14    2.10    1.82
 -12  -2  14    2.99    1.15
 -12  -2  14    2.90    1.32
 -12  -2  14    3.44    1.33
 -12  -2  14   -0.26    1.42
  12   2 -14    3.94    1.25
 -12   2  14    2.36    0.87
 -12   2  14    0.01    1.17
 -12   2  14    0.01    1.17
 -12   2  14    1.95    1.43
  12   2 -14    3.94    1.25
 -11  -2  13   -2.46    1.48
  11  -2 -13    6.51    3.38
 -11  -2  13   -3.06    1.37
 -11  -2  13   -0.52    1.03
  11  -2 -13   -1.41    4.85
 -11  -2  13   -1.00    1.30
 -11   2  13    0.09    1.07
 -11   2  13    0.29    0.97
 -11   2  13    0.29    0.97
  10  -2 -12    1.79    3.79
 -10  -2  12   -0.80    0.93
 -10  -2  12   -0.06    1.32
 -10  -2  12   -0.80    0.93
  10  -2 -12    6.83    2.42
 -10  -2  12   -0.64    1.08
 -10  -2  12   -0.96    1.43
 -10   2  12   -0.50    0.82
 -10   2  12   -1.07    0.83
 -10   2  12   -0.50    0.82
   9  -2 -11   -0.76    0.98
  -9  -2  11   -2.04    1.45
   9  -2 -11    0.26    3.25
  -9  -2  11    1.10    0.92
  -9  -2  11    1.10    0.92
   9  -2 -11   -0.76    0.98
  -9  -2  11    0.15    1.17
  -9  -2  11    1.28    1.21
  -9   2  11    0.78    0.64
  -9   2  11    1.29    0.56
  -9   2  11    0.29    0.74
  -9   2  11    0.78    0.64
  -9   2  11    1.29    0.56
  -8  -2  10   54.75    6.10
  -8  -2  10   54.75    6.10
  -8  -2  10   57.26    7.86
   8  -2 -10   52.08    9.48
  -8  -2  10   51.56    6.40
  -8  -2  10   53.61    8.32
   8  -2 -10   52.08    9.48
  -8  -2  10   46.24    7.35
  -8  -2  10   51.56    6.40
   8   2 -10   39.65    9.99
   8   2 -10   39.64    9.99
  -8   2  10   46.84    6.35
  -8   2  10   51.61    6.89
  -8   2  10   54.33    6.03
  -8   2  10   54.33    6.03
  -8   2  10   46.84    6.35
   7  -2  -9    2.98    1.26
  -7  -2   9    2.39    0.90
  -7  -2   9    4.64    0.91
   7  -2  -9    9.08    3.24
  -7  -2   9    6.02    1.32
  -7  -2   9    4.57    1.25
   7  -2  -9    2.98    1.26
  -7  -2   9    4.64    0.91
  -7  -2   9    1.39    1.83
  -7  -2   9    2.39    0.90
  -7   2   9    3.41    0.66
  -7   2   9    3.41    0.66
  -7   2   9    2.40    0.71
   7   2  -9    0.94    2.19
  -7   2   9    2.40    0.71
  -7   2   9    3.42    0.88
   7   2  -9    0.94    2.19
  -6  -2   8    9.68    1.56
  -6  -2   8    3.32    2.19
  -6  -2   8    9.51    1.47
  -6  -2   8   12.62    1.98
  -6  -2   8    9.68    1.56
   6  -2  -8    9.51    2.31
  -6  -2   8    9.51    1.47
   6  -2  -8    9.51    2.31
  -6   2   8   10.35    1.51
  -6   2   8   10.35    1.51
  -6   2   8   10.55    1.60
  -5  -2   7   22.17    2.76
  -5  -2   7   22.17    2.76
  -5  -2   7   23.81    2.90
  -5  -2   7   23.81    2.90
   5  -2  -7   19.57    4.40
   5  -2  -7   19.57    4.40
  -5   2   7   21.64    2.74
  -5   2   7   21.64    2.74
  -4  -2   6   51.15    6.15
   4  -2  -6   49.06    9.59
   4  -2  -6   49.06    9.59
  -4  -2   6   54.81    6.50
  -4  -2   6   54.81    6.50
  -4  -2   6   51.15    6.15
  -4   2   6   56.60    6.21
  -4   2   6   56.60    6.21
  -3  -2   5    0.50    0.45
   3  -2  -5    0.15    0.79
  -3  -2   5    1.24    1.79
  -3  -2   5    1.24    1.79
   3  -2  -5    0.15    0.79
  -3  -2   5    0.50    0.45
  -3   2   5    0.11    0.47
   3   2  -5    0.19    0.38
   3   2  -5    0.19    0.38
  -3   2   5    0.11    0.47
  -2  -2   4    2.14    0.58
  -2  -2   4    3.14    1.78
   2  -2  -4    1.08    0.96
  -2  -2   4    3.14    1.78
  -2  -2   4    2.14    0.58
   2  -2  -4    1.08    0.96
   2   2  -4    2.08    0.49
   2   2  -4    2.08    0.49
  -2   2   4    1.94    0.60
  -2   2   4    1.94    0.60
  -1  -2   3    6.00    0.95
  -1  -2   3    5.84    1.97
  -1  -2   3    6.00    0.95
  -1  -2   3    5.84    1.97
   1  -2  -3    6.81    1.67
   1  -2  -3    6.81    1.67
  -1   2   3    4.75    0.96
   1   2  -3    6.93    0.94
  -1   2   3    4.75    0.96
   1   2  -3    6.93    0.94
   0  -2   2   88.79   10.16
   0  -2  -2   91.72   15.11
   0  -2   2   88.79   10.16
   0  -2   2   77.95   15.24
   0  -2   2   77.93   15.24
   0  -2  -2   91.72   15.12
   0   2   2   82.56    9.76
   0   2   2   82.56    9.76
   0   2  -2   81.88    9.69
   0   2  -2   81.88    9.69
   1  -2   1  122.06   14.79
   1  -2   1  103.91   21.88
   1  -2   1  122.06   14.79
  -1  -2  -1  128.34   21.86
   1  -2   1  103.91   21.87
  -1  -2  -1  128.34   21.86
  -1   2  -1  120.72   14.10
  -1   2  -1  120.72   14.10
   1   2   1  141.20   14.81
   1   2   1  141.20   14.81
   2  -2   0    6.29    1.01
  -2  -2   0    2.92    1.28
   2  -2   0    6.29    1.01
   2  -2   0    5.10    1.80
  -2  -2   0    2.92    1.28
  -2  -2   0    6.96    1.84
   2  -2   0    5.10    1.80
  -2  -2   0    6.96    1.84
   2   2   0    8.47    1.10
  -2   2   0    7.21    0.97
  -2   2   0    7.21    0.97
   2   2   0    8.47    1.10
  -3  -2   1   42.36    8.82
   3  -2  -1   43.07    8.77
  -3  -2   1   42.36    8.82
   3  -2  -1   43.08    8.77
  -3   2   1   48.29    5.50
   3   2  -1   52.31    5.82
  -3   2   1   48.29    5.50
   3   2  -1   52.31    5.82
  -4  -2   2    5.91    2.01
   4  -2  -2    7.45    1.85
  -4  -2   2    3.97    1.62
  -4  -2   2    5.90    2.01
   4  -2  -2    7.45    1.85
  -4  -2   2    3.97    1.62
  -5  -2   3   18.72    3.02
   5  -2  -3   13.28    3.69
  -5  -2   3   18.24    6.38
  -5  -2   3   21.79    3.43
   5  -2  -3   13.28    3.69
  -5   2   3   19.31    2.34
   5   2  -3   20.09    2.58
  -5   2   3   19.31    2.34
  -5   2   3   18.46    2.70
   5   2  -3   20.09    2.58
  -6  -2   4  242.24   37.74
  -6  -2   4  229.54   45.44
  -6  -2   4  236.26   35.10
  -6   2   4  246.99   27.23
   6   2  -4  247.39   28.70
  -6   2   4  246.99   27.23
  -6   2   4  216.91   31.54
   6   2  -4  247.39   28.70
  -7  -2   5    6.24    5.39
   7  -2  -5    8.17    4.56
  -7  -2   5    3.22    1.93
  -7  -2   5    3.22    1.93
  -7  -2   5    5.84    1.75
  -7  -2   5    3.89    1.28
  -7   2   5    4.35    0.92
   7   2  -5    3.72    1.14
   7   2  -5    3.72    1.14
  -7   2   5    4.13    1.06
  -7   2   5    4.35    0.92
  -8  -2   6    5.02    2.01
   8  -2  -6    8.85    5.57
  -8  -2   6    8.23    2.02
  -8  -2   6   14.38    5.94
  -8  -2   6    5.02    2.01
  -8  -2   6    5.77    1.65
   8   2  -6    7.76    1.61
  -8   2   6    6.84    1.34
  -8   2   6    6.84    1.34
  -8   2   6    7.51    1.54
   8   2  -6    7.76    1.61
   9  -2  -7    1.22    6.79
  -9  -2   7    0.52    1.46
  -9  -2   7    0.92    1.66
  -9  -2   7   -0.01    1.11
  -9  -2   7    0.52    1.46
  -9  -2   7    6.70    5.59
   9   2  -7    1.06    1.03
  -9   2   7   -1.09    0.97
  -9   2   7    1.22    0.99
   9   2  -7    1.06    1.03
  -9   2   7    1.22    0.99
 -10  -2   8   -1.44    1.26
 -10  -2   8   -0.90    1.56
 -10  -2   8   12.10    6.78
 -10  -2   8   -1.44    1.26
  10  -2  -8    0.72    8.70
 -10  -2   8    0.27    0.90
 -10  -2   8   -0.92    1.36
 -10  -2   8   -0.87    1.23
  10   2  -8   -0.26    1.16
  10   2  -8   -0.26    1.16
 -10   2   8    0.25    0.78
 -10   2   8   -0.80    1.12
 -10   2   8   -0.94    1.20
 -10   2   8   -0.80    1.12
 -11  -2   9    4.94    1.56
 -11  -2   9    4.02    1.98
 -11  -2   9    2.30    2.01
 -11  -2   9    4.94    1.56
 -11  -2   9    4.37    1.29
  11  -2  -9    3.54   10.21
  11  -2  -9    1.29    1.79
 -11  -2   9    2.67    1.43
 -11  -2   9    4.28    1.37
 -11   2   9    3.92    1.23
  11   2  -9    3.64    1.43
 -11   2   9    4.12    1.71
  11   2  -9    3.64    1.43
 -11   2   9    2.10    1.37
 -11   2   9    2.10    1.37
 -11   2   9    3.90    1.11
 -12  -2  10   31.70    5.49
 -12  -2  10   33.34    5.34
 -12  -2  10   30.65    4.65
 -12  -2  10   31.14    5.79
 -12  -2  10   34.06    6.27
  12  -2 -10   49.55   19.06
  12   2 -10   49.86   11.41
 -12   2  10   35.25    5.02
 -12   2  10   32.73    5.13
 -12   2  10   31.46    5.22
  13  -2 -11    1.79   13.60
 -13  -2  11    5.58    2.29
 -13  -2  11    5.34    1.81
 -13  -2  11    4.04    1.52
 -13  -2  11    9.45    1.95
 -13  -2  11    6.69    2.77
 -13   2  11    6.50    1.51
  13   2 -11    9.56    6.14
 -13   2  11    8.60    2.26
 -13   2  11    6.69    1.66
 -14  -2  12    9.09    2.65
 -14  -2  12    9.51    1.96
 -14  -2  12    9.49    2.26
 -14  -2  12   14.58    3.38
  14  -2 -12   12.36   12.82
 -14  -2  12   14.73    2.37
 -14   2  12    7.93    1.85
 -14   2  12    9.47    2.04
  14   2 -12    6.77    5.32
 -14   2  12    9.54    2.46
 -15  -2  13    6.58    1.59
 -15  -2  13    5.03    1.64
 -15  -2  13    7.12    1.93
 -15  -2  13    6.49    2.28
 -15  -2  13    4.60    2.44
  15  -2 -13    9.53   11.16
 -15   2  13    2.95    1.41
 -15   2  13    3.79    1.92
 -15   2  13    4.29    1.33
 -16  -2  14    6.56    1.79
  16  -2 -14    2.93    8.55
 -16  -2  14    2.65    1.44
 -16  -2  14    4.08    2.01
 -16  -2  14    6.25    2.49
 -16  -2  14    3.13    1.39
 -16   2  14    3.78    1.88
 -16   2  14    2.31    1.29
 -16   2  14    2.38    1.39
 -17  -2  15    0.98    1.27
 -17  -2  15   -1.82    1.11
 -17  -2  15   -1.65    1.10
 -17   2  15   -0.30    1.37
 -17   2  15   -0.24    1.31
 -18  -2  16    5.49    1.40
 -18  -2  16    4.91    1.36
 -18  -2  16    4.76    1.36
 -18   2  16    5.68    1.75
 -18   2  16    4.70    1.56
 -19  -2  17    0.74    1.00
 -19  -2  17   -0.03    0.87
 -19  -2  17    1.35    0.89
 -19   2  17   -1.72    1.17
 -19  -3  21   -0.25    0.81
 -19  -3  21   -0.49    0.84
 -19  -3  21   -0.41    0.91
 -19   3  21   -0.23    0.94
 -18  -3  20    0.65    0.95
 -18  -3  20    0.52    0.98
 -18  -3  20    0.12    0.99
 -18   3  20    0.62    1.04
 -17  -3  19   -0.15    1.01
 -17  -3  19   -0.56    1.17
 -17  -3  19    0.19    1.01
 -17  -3  19    2.10    1.75
 -17   3  19   -2.00    0.99
 -16  -3  18    2.64    1.28
 -16  -3  18    4.37    1.72
 -16  -3  18    4.90    1.83
 -16  -3  18    4.80    1.35
  16  -3 -18    7.52   10.15
 -16   3  18    5.15    2.13
 -16   3  18    5.25    1.36
 -15  -3  17    8.50    2.40
 -15  -3  17   10.09    2.01
 -15  -3  17    9.92    2.40
 -15  -3  17    7.86    1.80
  15  -3 -17   11.03   11.06
 -15  -3  17   11.81    2.89
 -15   3  17    8.24    2.41
 -14  -3  16   26.11    3.62
  14  -3 -16   43.24   14.18
 -14  -3  16   15.89    2.96
 -14  -3  16   23.93    3.95
 -14  -3  16   20.48    3.60
 -14  -3  16   17.87    3.24
 -14  -3  16   17.09    3.70
 -14  -3  16   18.23    4.01
 -14   3  16   16.55    3.20
 -14   3  16   16.89    3.34
 -13  -3  15   -2.08    1.54
 -13  -3  15    0.18    1.53
  13  -3 -15    0.43    9.73
 -13  -3  15   -1.72    1.03
 -13  -3  15    0.31    1.07
 -13  -3  15    0.84    1.90
 -13  -3  15   -1.92    1.53
 -13   3  15   -1.14    1.61
 -13   3  15   -0.14    0.84
 -12  -3  14   25.40    5.09
 -12  -3  14   34.07    5.66
 -12  -3  14   33.56    4.78
 -12  -3  14   26.74    4.15
 -12  -3  14   29.00    4.67
 -12  -3  14   28.70    5.18
 -12  -3  14   23.67    4.78
 -12   3  14   28.38    4.61
 -12   3  14   29.98    4.54
 -11  -3  13   -1.53    1.45
 -11  -3  13    1.36    1.56
 -11  -3  13    0.73    1.60
 -11  -3  13   -5.90    2.29
 -11  -3  13    0.48    0.96
  11  -3 -13    0.13    7.22
 -11  -3  13    1.20    1.00
 -11  -3  13   -2.21    2.12
 -11   3  13   -1.03    1.40
 -11   3  13   -1.30    0.77
 -10  -3  12    6.98    2.11
 -10  -3  12    7.69    2.16
 -10  -3  12   -0.51    2.86
 -10  -3  12    7.14    1.51
 -10  -3  12    8.61    1.53
 -10  -3  12    6.02    1.90
  10  -3 -12   19.40    7.84
 -10   3  12    6.27    1.36
 -10   3  12    6.91    1.36
 -10   3  12    6.17    1.54
 -10   3  12    6.49    1.72
 -10   3  12    6.27    1.36
 -10   3  12    6.17    1.54
  -9  -3  11    4.74    1.63
   9  -3 -11   -4.69    4.30
   9  -3 -11   -4.68    4.30
   9  -3 -11    7.48    5.39
  -9  -3  11    3.35    1.23
  -9  -3  11    3.35    1.23
  -9  -3  11    4.38    1.67
  -9  -3  11   -1.11    2.87
  -9   3  11    3.83    1.28
  -9   3  11    4.68    1.20
  -9   3  11    4.47    1.03
  -9   3  11    4.47    1.03
  -9   3  11    4.68    1.20
   8  -3 -10   17.49    5.45
  -8  -3  10   21.20    2.74
  -8  -3  10   21.13    3.40
   8  -3 -10   17.46    5.44
  -8  -3  10   21.20    2.74
  -8  -3  10    7.39    4.20
  -8  -3  10   18.26    3.38
  -8   3  10   17.97    2.83
  -8   3  10   15.37    2.50
  -8   3  10   21.34    2.59
  -8   3  10   21.34    2.59
  -8   3  10   15.37    2.50
  -7  -3   9    6.93    1.35
   7  -3  -9    1.83    2.82
  -7  -3   9    6.93    1.35
  -7  -3   9    4.98    1.17
  -7  -3   9    2.46    3.09
   7  -3  -9   16.57    4.85
  -7  -3   9    7.32    1.61
  -7  -3   9    4.98    1.17
   7  -3  -9    1.83    2.82
  -7   3   9    6.55    1.33
  -7   3   9    5.62    1.20
  -7   3   9    5.62    1.20
   6  -3  -8   12.89    2.07
  -6  -3   8   14.76    2.03
   6  -3  -8   11.58    3.60
  -6  -3   8   14.86    2.63
   6  -3  -8   12.89    2.07
  -6  -3   8   14.22    2.14
  -6  -3   8   14.22    2.14
  -6  -3   8    5.00    3.65
   6  -3  -8   26.76    5.27
  -6  -3   8   14.76    2.03
   6  -3  -8   11.58    3.60
  -6   3   8   14.88    2.22
  -6   3   8   13.07    1.99
  -6   3   8   13.07    1.99
  -5  -3   7   89.06   12.02
   5  -3  -7   93.43   12.02
   5  -3  -7   93.43   12.02
   5  -3  -7   94.86   17.50
  -5  -3   7   94.92   11.68
  -5  -3   7   94.92   11.68
   5  -3  -7   94.86   17.51
  -5  -3   7   89.06   12.02
  -5   3   7  102.78   11.18
  -5   3   7  108.70   12.84
  -5   3   7  102.78   11.18
   4  -3  -6   15.23    4.63
  -4  -3   6    3.61    2.82
  -4  -3   6    0.63    2.71
  -4  -3   6   11.12    1.44
   4  -3  -6    8.74    1.49
  -4  -3   6    9.95    1.63
   4  -3  -6    7.24    2.37
   4  -3  -6    8.74    1.49
  -4  -3   6    9.95    1.63
   4  -3  -6    7.24    2.37
  -4  -3   6   11.12    1.44
  -4  -3   6    3.61    2.82
   4   3  -6    8.99    1.35
  -4   3   6    8.26    1.39
   4   3  -6    8.99    1.35
  -4   3   6   11.32    1.61
  -4   3   6    8.26    1.39
   3  -3  -5    6.33    1.22
   3  -3  -5    8.05    2.29
   3  -3  -5    8.05    2.29
  -3  -3   5    5.70    2.61
  -3  -3   5    8.08    1.56
  -3  -3   5    8.04    1.19
   3  -3  -5    9.93    4.79
  -3  -3   5    5.70    2.61
  -3  -3   5    4.50    2.62
  -3  -3   5    8.08    1.56
   3  -3  -5    6.33    1.22
  -3  -3   5    8.04    1.19
  -3   3   5    7.60    1.29
  -3   3   5    8.52    1.43
   3   3  -5    6.68    1.13
   3   3  -5    6.68    1.13
  -3   3   5    7.60    1.29
  -2  -3   4    0.91    0.92
   2  -3  -4    0.62    1.24
  -2  -3   4    1.73    1.94
  -2  -3   4    0.91    0.92
  -2  -3   4    0.61    0.44
  -2  -3   4    1.73    1.94
   2  -3  -4    0.36    0.54
   2  -3  -4   -6.79    3.56
  -2  -3   4    2.33    1.92
   2  -3  -4    0.36    0.54
  -2  -3   4    0.61    0.44
   2  -3  -4    0.62    1.24
   2   3  -4    0.87    0.48
   2   3  -4    0.87    0.48
  -2   3   4    0.58    0.67
  -2   3   4    0.58    0.67
  -1  -3   3  155.93   32.21
  -1  -3   3  155.85   32.22
  -1  -3   3  153.94   22.46
   1  -3  -3  186.46   22.40
   1  -3  -3  186.46   22.40
   1  -3  -3  187.82   32.12
   1  -3  -3  187.82   32.12
   1  -3  -3  177.69   35.13
  -1  -3   3  153.94   22.46
  -1   3   3  205.03   20.82
   1   3  -3  199.94   20.73
   1   3  -3  199.94   20.73
  -1   3   3  205.03   20.82
   0  -3  -2    1.22    0.57
   0  -3   2    0.74    0.84
   0  -3   2    2.01    3.96
   0  -3  -2   -2.86    4.50
   0  -3   2    0.34    1.51
   0  -3   2    1.09    1.73
   0  -3   2    0.74    0.84
   0  -3   2    1.09    1.73
   0  -3  -2   -0.46    1.29
   0  -3  -2    1.22    0.57
   0  -3  -2   -0.46    1.29
   0   3   2    0.03    0.66
   0   3  -2    0.26    0.43
   0   3  -2    0.26    0.43
   0   3   2    0.03    0.66
   1  -3   1    3.37    1.22
  -1  -3  -1    7.89    5.60
   1  -3   1    3.77    1.88
  -1  -3  -1    5.87    1.06
  -1  -3  -1    5.87    1.06
   1  -3   1    5.15    2.21
  -1  -3  -1    4.89    2.02
   1  -3   1    5.15    2.21
   1  -3   1   15.06    4.50
   1  -3   1    3.37    1.22
  -1  -3  -1    4.89    2.02
   1   3   1    7.04    1.23
   1   3   1    7.04    1.23
  -1   3  -1    8.42    1.12
  -1   3  -1    8.42    1.12
  -2  -3   0   14.50    6.77
  -2  -3   0    8.22    1.32
   2  -3   0    6.93    2.62
   2  -3   0    6.93    2.61
  -2  -3   0    8.22    1.32
  -2  -3   0    8.73    2.60
   2  -3   0    7.33    1.61
  -2  -3   0    8.73    2.60
  -2  -3   0    9.94    2.10
   2  -3   0    7.33    1.61
   2   3   0    8.15    1.47
  -2   3   0   10.56    1.33
   2   3   0    8.15    1.47
  -2   3   0   10.56    1.33
  -2   3   0   10.27    1.84
   3  -3  -1    8.29    2.75
  -3  -3   1   11.21    6.77
  -3  -3   1    8.28    1.32
  -3  -3   1    6.19    2.54
  -3  -3   1   11.11    2.15
   3  -3  -1    5.81    1.49
   3  -3  -1    8.27    2.74
  -3  -3   1    8.28    1.32
   3  -3  -1    5.81    1.49
  -3  -3   1    6.19    2.54
  -3   3   1   10.55    1.39
  -3   3   1   10.55    1.39
  -3   3   1   11.99    1.96
  -4  -3   2    1.99    1.29
  -4  -3   2   -0.20    1.89
  -4  -3   2    1.99    1.29
  -4  -3   2   -0.21    1.89
  -4  -3   2    0.84    1.15
   4  -3  -2   -0.36    0.70
  -4  -3   2   -0.55    6.01
   4  -3  -2    4.47    3.12
   4  -3  -2   -0.74    1.93
   4  -3  -2   -0.36    0.70
   4  -3  -2   -0.75    1.93
  -4   3   2    2.30    1.20
  -4   3   2    1.33    0.64
  -4   3   2    1.33    0.64
   5  -3  -3   16.35    5.39
   5  -3  -3   16.32    5.38
  -5  -3   3   22.74    8.22
  -5  -3   3   22.14    4.38
  -5   3   3   27.73    3.17
  -5   3   3   25.50    3.75
  -5   3   3   27.73    3.17
   5   3  -3   27.04    3.34
   5   3  -3   27.04    3.34
   6  -3  -4   -4.14    2.08
  -6  -3   4   -0.20    1.26
   6  -3  -4   -1.96    3.19
  -6  -3   4    0.34    1.38
  -6  -3   4    1.09    0.89
  -6  -3   4    0.34    1.38
   6  -3  -4   -4.14    2.08
   6  -3  -4    0.32    0.78
  -6  -3   4    2.31    6.51
   6  -3  -4    0.32    0.78
  -6   3   4   -0.44    0.59
  -6   3   4   -0.23    0.96
   6   3  -4   -0.62    0.72
  -6   3   4   -0.44    0.59
   6   3  -4   -0.62    0.72
   7  -3  -5    3.57    4.60
  -7  -3   5    2.13    1.49
  -7  -3   5    2.01    1.50
  -7  -3   5    2.13    1.49
  -7  -3   5    2.52    1.17
   7  -3  -5    0.63    0.81
  -7  -3   5    1.96    7.02
   7  -3  -5    0.63    0.81
   7   3  -5    2.31    1.11
   7   3  -5    2.31    1.11
  -7   3   5    0.57    1.27
  -7   3   5    0.39    0.88
  -7   3   5    0.39    0.88
  -8  -3   6    1.59    1.61
  -8  -3   6    1.13    1.15
  -8  -3   6    4.29    7.18
   8  -3  -6    1.59    1.55
  -8  -3   6    1.70    1.44
   8  -3  -6    7.25    6.45
  -8  -3   6    1.70    1.44
  -8  -3   6    2.75    1.22
   8   3  -6    2.12    1.23
   8   3  -6    2.12    1.23
  -8   3   6    0.53    0.91
  -8   3   6    0.65    0.94
  -8   3   6    0.89    1.35
  -8   3   6    0.65    0.94
   9  -3  -7    6.38    8.50
   9  -3  -7    5.96    2.33
  -9  -3   7    9.60    1.54
  -9  -3   7    9.60    2.43
  -9  -3   7   18.49    8.10
  -9  -3   7    5.92    1.99
  -9  -3   7   10.23    1.96
  -9  -3   7    9.42    2.09
  -9  -3   7    9.42    2.09
  -9   3   7    7.42    1.76
  -9   3   7    7.42    1.76
   9   3  -7    9.11    1.91
  -9   3   7    8.50    1.67
   9   3  -7    9.11    1.91
  -9   3   7    7.41    2.02
  10  -3  -8   13.08   12.06
 -10  -3   8   13.13    2.43
 -10  -3   8   21.22    8.64
 -10  -3   8   12.27    2.06
 -10  -3   8   12.46    3.05
 -10  -3   8   11.55    2.73
  10  -3  -8    7.78    2.89
 -10   3   8   11.10    2.08
 -10   3   8   12.23    2.54
  11  -3  -9    1.55    2.22
 -11  -3   9    5.78    1.58
 -11  -3   9    5.74    1.33
  11  -3  -9    1.65   13.24
 -11  -3   9   11.23    8.40
 -11  -3   9    5.04    1.87
 -11  -3   9    6.32    2.42
 -11   3   9    3.99    1.33
 -11   3   9    4.90    1.89
 -11   3   9    7.02    1.50
 -12  -3  10    2.25    2.14
  12  -3 -10    0.00    1.90
 -12  -3  10    1.91    1.77
 -12  -3  10    1.20    1.03
 -12  -3  10   -0.32    1.18
  12  -3 -10    2.71   15.27
 -12  -3  10    2.41    1.53
 -12   3  10    0.93    1.01
 -12   3  10    2.30    1.14
 -12   3  10    0.51    1.58
 -13  -3  11    4.48    1.27
 -13  -3  11    6.34    2.10
  13  -3 -11   12.30   16.01
 -13  -3  11    2.99    1.38
 -13  -3  11    5.12    2.30
  13  -3 -11    1.69    2.02
 -13  -3  11    4.70    1.79
 -13   3  11    4.48    1.91
 -13   3  11    3.57    1.24
 -13   3  11    3.86    1.34
 -14  -3  12   20.96    3.27
 -14  -3  12   20.32    3.69
  14  -3 -12   20.87   16.85
 -14  -3  12   20.98    4.55
 -14  -3  12   21.10    3.96
 -14   3  12   21.20    3.64
 -14   3  12   22.87    3.99
 -14   3  12   24.32    3.86
 -15  -3  13    2.97    1.89
  15  -3 -13   -2.74   13.14
 -15  -3  13    3.19    1.49
 -15  -3  13    0.86    1.59
 -15  -3  13   -0.02    1.05
 -15  -3  13    0.68    1.05
 -15   3  13    0.59    1.08
 -15   3  13    0.53    1.69
 -16  -3  14    1.91    1.08
 -16  -3  14    2.57    1.17
 -16  -3  14    2.19    1.13
 -16   3  14    1.82    1.15
 -17  -3  15    1.53    0.94
 -17  -3  15    0.94    0.90
 -17  -3  15   -0.51    0.74
 -17   3  15   -0.34    0.99
 -18  -3  16   -0.04    0.80
 -18  -3  16    0.16    0.80
 -18   3  16   -0.48    0.85
 -17  -4  19   -0.95    0.76
 -17  -4  19   -1.57    0.61
 -17   4  19   -0.49    0.92
 -16  -4  18    1.27    0.87
 -16   4  18    0.80    1.02
  15  -4 -17    1.67   12.18
 -15  -4  17    0.37    0.84
 -15   4  17   -1.21    0.92
 -15   4  17   -1.06    1.60
 -14  -4  16   18.16    2.79
 -14  -4  16   20.97    3.61
  14  -4 -16   27.59   15.46
 -14   4  16   17.12    3.32
 -14   4  16   17.04    3.16
  13  -4 -15   16.28   12.58
 -13  -4  15   11.35    1.67
 -13  -4  15    6.81    2.88
 -13  -4  15    8.11    2.08
 -13   4  15    8.65    2.27
 -13   4  15    6.96    1.65
  12  -4 -14    2.58   10.28
 -12  -4  14    2.79    1.40
 -12  -4  14    3.02    0.99
 -12   4  14    1.23    0.91
 -12   4  14    1.67    1.59
  11  -4 -13    7.80    1.98
 -11  -4  13    5.05    1.80
 -11  -4  13    4.78    3.09
 -11  -4  13    9.00    1.42
  11  -4 -13   13.55   10.01
 -11   4  13    7.07    1.95
 -11   4  13    4.52    1.33
 -11   4  13    6.36    1.59
 -11   4  13    6.36    1.59
  10  -4 -12    5.25    7.40
 -10  -4  12    2.80    1.57
  10  -4 -12    3.94    1.48
  10  -4 -12    2.66    1.91
 -10   4  12    3.66    1.21
 -10   4  12    3.66    1.21
 -10   4  12    0.65    0.93
 -10   4  12    1.68    1.50
   9  -4 -11   27.59    4.59
   9  -4 -11   48.77   11.69
  -9   4  11   23.12    3.69
  -9   4  11   25.36    4.14
  -9   4  11   23.12    3.69
  -9   4  11   28.09    4.10
  -8  -4  10    5.29    5.21
   8  -4 -10   21.83    7.65
   8  -4 -10   17.63    3.08
   8  -4 -10   16.29    3.66
  -8   4  10   19.17    2.85
  -8   4  10   11.92    2.35
  -8   4  10   11.92    2.35
  -8   4  10   20.23    2.74
   7  -4  -9   -0.02    1.02
  -7  -4   9    0.93    0.92
  -7  -4   9    0.93    0.92
  -7  -4   9    0.42    4.97
   7  -4  -9   -4.32    4.94
  -7   4   9    0.31    0.85
  -7   4   9    0.31    0.85
  -7   4   9   -0.16    1.13
   6  -4  -8   -0.72    0.97
   6  -4  -8   -0.34    1.39
  -6  -4   8   -0.01    0.91
  -6  -4   8    0.99    4.37
  -6  -4   8    1.30    1.60
   6  -4  -8   -5.06    4.18
  -6  -4   8   -0.01    0.91
  -6   4   8    0.72    0.84
  -6   4   8   -0.72    0.99
  -6   4   8    0.72    0.84
   5  -4  -7   -0.52    0.92
   5  -4  -7    0.32    1.04
  -5  -4   7    0.67    1.02
   5  -4  -7   -0.52    0.92
  -5  -4   7   -3.10    3.98
   5  -4  -7    1.34    1.40
  -5  -4   7    0.67    1.02
   5  -4  -7   -3.25    4.21
  -5   4   7    1.08    0.80
  -5   4   7    1.08    0.80
  -4  -4   6    1.69    2.91
   4  -4  -6   -2.14    2.44
   4  -4  -6    1.84    1.19
  -4  -4   6    2.16    1.15
  -4  -4   6    2.16    1.15
  -4  -4   6    2.20    3.37
   4  -4  -6   -8.14    4.46
   4  -4  -6    1.04    1.00
   4  -4  -6    1.04    1.00
  -4  -4   6    1.70    2.91
   4  -4  -6   -2.14    2.44
  -4   4   6    1.97    0.86
  -4   4   6    1.97    0.86
   3  -4  -5    0.94    0.83
   3  -4  -5    0.94    0.83
  -3  -4   5    2.57    3.11
  -3  -4   5   -1.15    2.73
  -3  -4   5    0.69    1.14
   3  -4  -5   -8.56    4.33
   3  -4  -5   -1.80    2.25
   3  -4  -5   -1.80    2.25
  -3  -4   5   -1.17    2.74
  -3  -4   5    0.69    1.14
  -3   4   5    2.08    0.76
  -3   4   5    2.08    0.76
  -2  -4   4    3.54    1.33
  -2  -4   4    3.54    1.33
  -2  -4   4    4.79    3.01
   2  -4  -4    5.29    1.22
   2  -4  -4   -4.95    5.72
  -2  -4   4    2.45    3.04
   2  -4  -4    2.04    2.54
   2  -4  -4    5.29    1.22
  -2  -4   4    2.45    3.04
   2  -4  -4    2.04    2.54
  -2   4   4    5.76    1.16
  -2   4   4    5.76    1.16
   1  -4  -3   10.08    3.48
  -1  -4   3   11.13    2.07
   1  -4  -3   10.08    3.48
  -1  -4   3   11.13    2.07
   1  -4  -3    4.73    6.66
  -1  -4   3    8.43    3.76
  -1  -4   3    8.43    3.76
  -1  -4   3   11.24    3.20
   0  -4   2   -1.83    5.21
   0  -4   2   -0.93    1.12
   0  -4  -2   -0.06    0.72
   0  -4   2   -0.93    1.12
   0  -4   2   -0.68    2.84
   0  -4  -2   -7.22    6.24
   0  -4  -2   -2.07    1.89
   0  -4  -2   -0.06    0.72
   0  -4   2   -0.69    2.84
   0  -4  -2   -2.10    1.89
   0   4  -2    0.70    0.51
   0   4   2    1.63    0.82
   0   4  -2    0.70    0.51
   0   4   2    1.63    0.82
   1  -4   1   16.54    5.65
   1  -4   1   16.54    5.65
  -1  -4  -1   11.52    8.45
  -1  -4  -1   21.29    2.98
  -1  -4  -1   21.29    2.98
   1  -4   1   14.11    6.90
  -1   4  -1   24.26    2.84
  -1   4  -1   17.76    3.55
  -1   4  -1   24.26    2.84
   1   4   1   22.21    2.93
   1   4   1   22.21    2.93
  -2  -4   0   26.26    3.66
   2  -4   0   21.80    7.77
  -2  -4   0   23.10    9.71
  -2  -4   0   26.26    3.66
   2   4   0   25.79    3.64
  -2   4   0   30.62    3.51
   2   4   0   25.79    3.64
  -2   4   0   27.64    4.30
  -2   4   0   30.62    3.51
   3  -4  -1   21.00    3.05
   3  -4  -1   12.29    2.74
   3  -4  -1    4.04    5.78
   3  -4  -1   12.29    2.74
  -3  -4   1   18.66    2.42
   3  -4  -1   15.93    6.18
  -3  -4   1   18.66    2.42
  -3  -4   1    9.03    4.23
  -3  -4   1    9.03    4.23
   3  -4  -1    4.06    5.78
  -3  -4   1   12.48    8.54
  -3   4   1   20.66    2.42
  -3   4   1   20.66    2.42
   3   4  -1   17.24    2.51
   3   4  -1   17.24    2.51
  -3   4   1   18.18    3.14
   4  -4  -2   12.38    2.07
  -4  -4   2    9.09    1.56
  -4  -4   2    9.09    1.56
   4  -4  -2   13.39    5.15
   4  -4  -2    5.95    1.91
  -4  -4   2    8.99    2.50
   4  -4  -2    5.95    1.91
   4  -4  -2   -9.15    6.46
   4  -4  -2   -9.07    6.46
  -4  -4   2    8.68    8.41
   4  -4  -2    5.33    2.65
  -4   4   2    9.21    1.51
   4   4  -2    9.16    1.75
   4   4  -2    9.16    1.75
  -4   4   2   14.37    2.33
  -4   4   2    9.21    1.51
  -5  -4   3    1.69    8.06
   5  -4  -3    0.88    1.12
   5  -4  -3    0.82    1.02
   5  -4  -3    0.83    4.25
   5  -4  -3    0.82    1.02
   5  -4  -3    1.70    1.87
  -5  -4   3    1.43    2.02
  -5   4   3    1.39    1.44
   5   4  -3   -2.61    0.94
  -5   4   3    1.11    0.87
   5   4  -3   -2.61    0.94
  -5   4   3    1.11    0.87
   6  -4  -4   -0.97    1.02
  -6  -4   4    2.15    8.12
   6  -4  -4    1.06    4.83
   6  -4  -4   -0.58    1.18
   6  -4  -4   -0.97    1.02
   6  -4  -4    1.52    1.80
  -6   4   4   -2.10    0.83
  -6   4   4   -2.10    0.83
  -6   4   4    0.75    1.30
  -6   4   4   -1.31    0.88
   7  -4  -5   -0.82    0.91
   7  -4  -5    2.53    5.64
  -7  -4   5    0.44    8.00
   7  -4  -5   -0.82    0.91
  -7  -4   5   -0.83    1.66
   7  -4  -5   -0.80    1.40
   7  -4  -5    5.12    1.78
  -7   4   5   -0.45    1.29
  -7   4   5    0.12    0.96
  -8  -4   6    7.11    2.17
   8  -4  -6    2.27    1.93
  -8  -4   6    2.72    1.48
   8  -4  -6   11.27    7.91
  -8  -4   6   -0.16    7.62
  -8   4   6    2.94    1.75
  -8   4   6    3.14    1.20
   9  -4  -7   29.02    6.31
  -9  -4   7   34.97    5.50
   9  -4  -7   68.37   14.57
  -9  -4   7   33.13    6.24
  -9   4   7   36.33    5.36
  -9   4   7   34.64    5.27
 -10  -4   8    0.80    1.09
 -10  -4   8    2.56    1.81
  10  -4  -8   -2.32    9.83
  10  -4  -8   -1.91    2.01
 -10   4   8   -0.68    0.86
 -10   4   8   -0.26    1.47
  11  -4  -9   -0.42    2.16
 -11  -4   9    0.89    1.75
 -11  -4   9    0.13    1.04
  11  -4  -9    4.38   12.07
 -11   4   9   -0.19    0.87
 -11   4   9   -1.24    1.50
 -12  -4  10    4.32    1.35
 -12  -4  10    4.65    1.99
  12  -4 -10   14.34   15.79
 -12  -4  10    5.99    1.11
  12  -4 -10    3.96    2.46
 -12   4  10    2.88    1.86
 -12   4  10    3.95    1.26
  13  -4 -11    1.30   15.96
 -13  -4  11    1.71    1.60
 -13  -4  11    2.31    0.80
  13  -4 -11    1.98    2.01
 -13  -4  11    0.46    0.98
 -13   4  11   -0.19    0.93
 -13   4  11    1.30    1.61
 -14  -4  12    0.61    0.87
 -14  -4  12    1.54    0.76
 -14   4  12    0.08    0.90
 -15  -4  13    1.69    0.72
 -15  -4  13    0.49    0.72
 -15   4  13   -0.06    0.92
 -16  -4  14    1.10    0.70
 -16  -4  14    2.30    0.70
 -16   4  14   -0.44    0.76
 -15   5  17   -1.80    0.78
 -14   5  16   -0.79    0.80
 -13   5  15    3.28    1.03
  12  -5 -14    2.60    1.70
  12  -5 -14   10.11   12.42
 -12   5  14    1.45    0.91
  11  -5 -13   13.64   11.51
  11  -5 -13    3.05    1.78
 -11   5  13    2.27    1.00
  10  -5 -12    8.00    3.67
  10  -5 -12   22.15   10.86
  10  -5 -12   14.04    2.99
 -10   5  12   14.58    2.27
 -10   5  12   14.58    2.27
   9  -5 -11    6.77    8.01
   9  -5 -11    2.14    2.28
   9  -5 -11    2.41    1.67
  -9   5  11    3.09    1.13
  -9   5  11    3.09    1.13
   8  -5 -10    0.84    2.07
   8  -5 -10    6.34    7.15
   8  -5 -10    1.12    1.51
  -8   5  10    1.21    1.08
  -8   5  10    1.21    1.08
   7  -5  -9   36.92    6.05
   7  -5  -9   28.22    7.12
  -7   5   9   37.04    4.83
  -7   5   9   37.04    4.83
   6  -5  -8   -0.78    1.32
   6  -5  -8   -5.38    5.20
   6  -5  -8   -0.95    1.89
  -6  -5   8   -0.13    1.04
  -6  -5   8    0.25    1.56
  -6  -5   8   -0.13    1.04
  -6   5   8    0.11    1.15
  -6   5   8    0.11    1.15
   5  -5  -7    5.82    2.34
  -5  -5   7    5.96    1.69
   5  -5  -7    3.51    1.72
  -5  -5   7   10.26    2.43
   5  -5  -7   -1.09    6.31
  -5  -5   7    5.96    1.69
  -4  -5   6   15.71    2.89
  -4  -5   6   18.27    3.91
  -4  -5   6   15.71    2.89
   4  -5  -6   14.35    3.07
   4  -5  -6   15.64    3.70
   4  -5  -6    5.15    7.24
   3  -5  -5    3.90    1.36
   3  -5  -5   -2.76    6.36
  -3  -5   5    3.90    1.66
   3  -5  -5    4.67    2.08
  -3  -5   5    4.20    1.77
   3  -5  -5    3.90    1.36
  -3  -5   5    3.90    1.66
   3  -5  -5    3.29    1.61
  -3  -5   5    5.58    2.53
   2  -5  -4    1.90    1.16
   2  -5  -4   -2.56    1.18
  -2  -5   4    1.35    1.46
  -2  -5   4    0.81    1.41
   2  -5  -4    0.89    1.74
  -2  -5   4    1.02    2.39
   2  -5  -4    1.90    1.16
  -2  -5   4    1.35    1.46
  -1  -5   3    4.54    2.79
   1  -5  -3   -5.16    6.80
   1  -5  -3    6.63    2.04
  -1  -5   3    2.09    1.78
   1  -5  -3    4.57    1.38
  -1  -5   3    2.09    1.78
   1  -5  -3   -0.44    1.44
   1  -5  -3    4.57    1.38
  -1  -5   3    2.13    1.42
   1   5  -3    0.52    1.95
  -1  -5  -1   -1.70    7.31
   2  -5   0    9.05    6.31
  -2  -5   0    5.80    1.32
  -2  -5   0    3.99    2.05
   2  -5   0    2.11    2.84
  -2  -5   0    6.82    1.92
   2  -5   0    2.81    1.85
  -2  -5   0    5.80    1.32
   2  -5   0    3.81    1.51
   2  -5   0    2.81    1.85
  -2  -5   0    1.67    8.04
  -2   5   0    5.27    1.92
   3  -5  -1    8.40    2.67
  -3  -5   1   16.19    2.29
   3  -5  -1   10.17    3.83
  -3  -5   1    5.60    8.85
   3  -5  -1   14.53    2.77
  -3  -5   1   16.72    3.21
  -3  -5   1   16.19    2.29
   3  -5  -1    6.85    6.26
   3  -5  -1    8.40    2.67
  -3   5   1   12.99    2.66
   4  -5  -2   22.29    8.42
  -4  -5   2   17.71    4.22
   4  -5  -2   18.99    5.06
  -4  -5   2   25.94    9.96
  -4   5   2   27.85    3.77
   5  -5  -3    7.06    2.20
   5  -5  -3    6.88    3.16
   5  -5  -3    7.06    2.20
   5  -5  -3   12.28    2.42
   5  -5  -3   15.71    6.71
  -5  -5   3    9.66    2.87
  -5   5   3   12.76    2.22
  -5   5   3   13.72    2.39
   6  -5  -4    7.39    5.99
   6  -5  -4   -0.26    1.39
   6  -5  -4   -0.56    2.05
   6  -5  -4    2.19    1.40
   6  -5  -4    2.19    1.40
  -6   5   4    1.33    1.44
  -6   5   4    0.59    0.85
   7  -5  -5    4.37    2.47
   7  -5  -5    3.34    1.92
   7  -5  -5   14.12    7.74
  -7   5   5    5.64    1.25
   8  -5  -6    7.49    2.86
   8  -5  -6   10.44    3.45
  -8   5   6   18.42    2.61
  -8   5   6   12.78    2.31
   9  -5  -7    2.06    2.30
   9  -5  -7   21.35   10.04
  -9   5   7    1.48    1.36
  10  -5  -8   16.69   11.07
  10  -5  -8   -1.88    2.23
 -10   5   8    1.44    1.34
  11  -5  -9    1.17    2.59
  11  -5  -9   24.79   13.68
 -11   5   9    1.61    1.42
  12  -5 -10   -0.97    2.20
 -12   5  10   -0.54    0.78
  13  -5 -11    6.78    2.26
 -13   5  11    3.54    1.01
 -14   5  12   -0.59    0.62
  11  -6 -13    8.11    2.63
 -11   6  13    9.35    2.23
  10  -6 -12    2.49    2.12
   9  -6 -11   -0.01    2.18
   9  -6 -11   -0.79    1.89
   8  -6 -10    2.36    2.83
   8  -6 -10    2.21    1.95
   7  -6  -9   52.28    8.32
   7  -6  -9   41.80   12.93
   7  -6  -9   44.69   10.01
  -7   6   9   50.32    6.42
  -7   6   9   50.32    6.42
   6  -6  -8    6.15    5.62
  -6  -6   8    0.13    1.38
   6  -6  -8   -0.99    1.56
   6  -6  -8    0.90    2.84
  -6   6   8    1.05    1.06
  -6   6   8    1.05    1.06
   5  -6  -7   29.02    5.75
   5  -6  -7   33.96    7.38
  -5  -6   7   33.40    6.53
   5  -6  -7   21.11    9.02
  -5  -6   7   34.81    4.68
  -5  -6   7   34.81    4.68
  -5   6   7   34.42    4.57
  -5   6   7   34.42    4.57
  -4  -6   6   -0.08    1.20
  -4  -6   6    0.23    1.81
   4  -6  -6   -1.49    1.36
   4  -6  -6   -1.73    2.43
   4  -6  -6    4.09    5.05
  -4  -6   6   -0.08    1.20
  -4   6   6    0.34    1.07
  -4   6   6    0.34    1.07
   3  -6  -5    4.03    5.26
  -3  -6   5    2.75    2.40
  -3  -6   5    2.65    1.58
   3  -6  -5    0.49    2.46
  -3  -6   5    2.65    1.58
   3  -6  -5   -0.22    1.47
  -3  -6   5    2.81    1.51
  -3   6   5    3.76    1.28
  -3   6   5    3.76    1.28
   2  -6  -4    4.07    5.24
  -2  -6   4    1.03    1.22
  -2  -6   4    2.72    1.85
  -2  -6   4   -2.05    2.48
   2  -6  -4    2.32    2.27
  -2  -6   4    2.72    1.85
  -1  -6   3    2.67    2.01
  -1  -6   3   -0.39    2.99
  -1  -6   3    2.70    1.34
   1  -6  -3    0.20    1.42
  -1  -6   3    2.67    2.01
   1  -6  -3    7.60    5.83
   1  -6  -3    1.70    2.12
   0  -6  -2    6.09    5.97
   0  -6  -2    5.87    2.28
   0  -6   2    4.86    1.55
   0  -6   2   -1.25    3.37
   0  -6   2    6.59    2.31
   0  -6   2    6.59    2.31
  -1  -6  -1    3.30    1.82
  -1  -6  -1   -0.24    1.45
   1  -6   1    4.23    2.26
   1  -6   1    0.73    3.41
   1  -6   1    1.86    1.27
   1  -6   1    4.23    2.26
  -2  -6   0    2.90    1.87
   2  -6   0   10.66    1.95
   2  -6   0    6.57    3.77
   2  -6   0    5.52    2.22
   2  -6   0    5.52    2.22
   3  -6  -1    3.29    3.66
   3  -6  -1    4.32    1.68
  -3  -6   1    6.10    1.77
   3  -6  -1    5.14    2.05
   3  -6  -1    5.14    2.05
  -3  -6   1    2.93    1.77
  -4  -6   2    2.88    1.74
   4  -6  -2    2.89    1.55
   4  -6  -2    1.85    3.41
   5  -6  -3    6.41    3.56
   5  -6  -3    6.03    2.00
  -5  -6   3    4.98    2.03
  -5   6   3    6.75    1.30
   6  -6  -4    6.55    2.66
   6  -6  -4   11.44    3.92
  -6   6   4   12.56    1.87
  -6   6   4   12.55    1.87
   7  -6  -5   -0.57    1.91
   7  -6  -5    2.19    2.26
  -7   6   5    1.97    0.76
   8  -6  -6    1.66    2.28
   8  -6  -6    0.76    2.02
  -8   6   6    0.99    0.70
   9  -6  -7    1.43    2.59
  -9   6   7    1.45    0.70
  10  -6  -8    1.09    2.66
 -10   6   8    0.80    0.63
  11  -6  -9    2.18    2.46
   7  -7  -9    1.65    1.87
   6  -7  -8    1.23    1.59
   5  -7  -7   -0.20    1.47
   5  -7  -7    1.59    3.27
  -4  -7   6    7.46    2.14
   4  -7  -6    6.92    3.48
   3  -7  -5    1.69    2.68
  -3  -7   5    0.34    1.79
   3  -7  -5    0.37    1.28
  -2  -7   4    1.21    2.22
   2  -7  -4    2.27    2.34
   2  -7  -4    0.26    1.23
   1  -7  -3    0.38    1.23
   1  -7  -3    1.34    2.06
  -1  -7   3    3.27    1.11
  -1  -7   3    1.21    2.72
   0  -7   2   11.50    2.40
   0  -7   2   11.47    4.14
  -1  -7  -1    1.28    1.40
   1  -7   1   -2.29    3.50
  -1  -7  -1    0.30    1.18
   1  -7   1    2.23    1.12
   2  -7   0   -1.71    3.93
  -2  -7   0    1.23    1.19
   2  -7   0   -0.09    1.04
   3  -7  -1    1.79    1.26
  -3  -7   1    0.36    1.21
   4  -7  -2    4.08    1.51
   4  -7  -2    0.19    2.72
   5  -7  -3    0.09    2.33
   5  -7  -3    0.83    1.45
 -21   0  24    5.63    1.54
  21   0 -24    1.76    2.81
 -21   0  24    1.33    1.63
 -20   0  23    2.25    1.47
 -20   0  23   -1.38    1.39
 -20   0  23   -2.01    1.56
  19   0 -22   11.34    4.00
 -19   0  22    6.35    1.66
 -19   0  22    3.86    1.82
 -19   0  22    4.08    1.87
 -19   0  22    5.09    1.90
  18   0 -21    2.07    3.23
 -18   0  21    0.71    1.64
 -18   0  21    1.80    1.21
 -18   0  21   -0.73    1.47
 -18   0  21    0.18    1.64
 -18   0  21    1.38    1.25
 -17   0  20    1.76    1.64
 -17   0  20    3.41    1.84
 -17   0  20    0.70    1.77
 -17   0  20    1.18    1.26
 -17   0  20    1.23    1.11
 -17   0  20    0.75    1.49
  17   0 -20   -0.95    3.34
 -16   0  19   -1.92    1.30
 -16   0  19   -1.92    1.64
 -16   0  19   -0.16    1.23
  16   0 -19   -6.61    3.14
 -16   0  19    1.37    1.72
 -16   0  19    1.74    1.04
 -16   0  19    0.10    1.73
 -15   0  18    8.12    2.18
 -15   0  18    6.59    1.48
 -15   0  18    4.86    2.34
 -15   0  18    9.25    2.26
 -15   0  18    5.70    1.64
 -15   0  18    5.34    1.77
 -14   0  17   -0.86    1.23
  14   0 -17    2.22    1.11
 -14   0  17   -0.52    1.11
 -14   0  17   -0.11    1.75
 -14   0  17    0.05    1.58
 -14   0  17   -1.74    1.35
 -14   0  17    0.07    0.87
  14   0 -17    2.22    1.11
  13   0 -16   27.94    3.88
 -13   0  16   25.53    4.22
 -13   0  16   32.11    4.05
 -13   0  16   26.12    4.09
 -13   0  16   22.11    4.69
 -13   0  16   27.18    4.44
 -13   0  16   26.11    4.53
  13   0 -16   27.94    3.88
  12   0 -15   -0.45    0.72
 -12   0  15   -1.99    0.73
 -12   0  15   -1.16    1.13
  12   0 -15   -0.53    2.98
 -12   0  15    0.34    1.75
 -12   0  15   -0.26    1.11
  12   0 -15   -0.45    0.72
 -12   0  15   -1.99    0.73
 -11   0  14   33.30    5.34
 -11   0  14   40.16    4.65
 -11   0  14   41.48    6.59
 -11   0  14   37.27    6.06
 -11   0  14   40.16    4.65
 -10   0  13   -0.61    0.55
 -10   0  13   -0.46    0.85
 -10   0  13   -0.11    0.77
 -10   0  13   -0.61    0.55
 -10   0  13   -0.69    0.65
 -10   0  13   -0.69    0.65
 -10   0  13   -0.08    1.33
  10   0 -13    0.44    2.24
  -9   0  12   25.55    3.67
  -9   0  12   30.63    3.40
  -9   0  12   25.18    4.90
   9   0 -12   32.76    5.59
  -9   0  12   25.93    3.91
  -9   0  12   30.63    3.40
   9   0 -12   32.76    5.59
  -9   0  12   26.00    4.49
  -9   0  12   25.55    3.67
  -8   0  11   -0.42    0.36
   8   0 -11    0.56    0.94
  -8   0  11   -0.30    0.57
   8   0 -11    0.56    0.94
  -8   0  11   -0.42    0.36
  -8   0  11   -0.30    0.57
  -8   0  11   -0.39    0.90
  -8   0  11   -0.34    0.54
  -7   0  10   47.91    6.46
  -7   0  10   56.89    6.07
   7   0 -10   52.14    9.66
   7   0 -10   52.14    9.66
  -7   0  10   56.89    6.07
  -7   0  10   47.91    6.46
   6   0  -9   -1.05    1.06
  -6   0   9    0.26    0.28
  -6   0   9   -0.32    0.52
  -6   0   9    0.26    0.28
   6   0  -9   -1.05    1.06
  -6   0   9   -0.32    0.52
  -5   0   8  310.50   38.99
  -5   0   8  344.01   37.03
  -5   0   8  310.50   38.99
   5   0  -8  326.93   57.09
  -5   0   8  344.01   37.03
   5   0  -8  326.94   57.08
  -4   0   7   -0.09    0.45
  -4   0   7    0.14    0.16
  -4   0   7   -0.09    0.45
  -4   0   7    0.14    0.16
  -3   0   6  156.98   17.47
  -3   0   6  156.98   17.47
  -3   0   6  136.66   16.56
  -3   0   6  136.66   16.56
   2   0  -5   -0.52    1.16
  -2   0   5    0.21    0.38
   2   0  -5   -0.52    1.16
  -2   0   5    0.21    0.38
  -2   0   5   -0.19    0.16
  -2   0   5   -0.19    0.16
   0   0  -3   -0.38    0.59
   0   0   3   -0.39    0.45
   0   0   3   -0.39    0.45
   0   0  -3    0.45    0.74
   0   0  -3   -0.38    0.59
   0   0  -3    0.45    0.74
   1   0   2    2.72    0.72
  -1   0  -2    4.21    0.99
  -1   0  -2    4.21    0.99
   1   0   2    2.72    0.72
   2   0   1    0.55    0.63
  -2   0  -1    1.51    0.99
   2   0   1    0.55    0.63
  -2   0  -1    1.51    0.99
   3   0   0   39.57    4.84
  -3   0   0   37.84    4.72
  -3   0   0   37.84    4.72
   3   0   0   39.57    4.84
  -4   0   1    1.02    0.84
   4   0  -1   -0.26    0.64
  -4   0   1    1.02    0.84
   4   0  -1   -0.26    0.64
   5   0  -2   12.31    1.92
  -5   0   2   11.96    1.83
  -5   0   2   11.96    1.83
   5   0  -2   12.31    1.92
  -6   0   3   -0.12    0.75
   6   0  -3    0.52    0.74
  -6   0   3    0.14    0.68
   6   0  -3    0.52    0.74
  -6   0   3    0.14    0.68
   7   0  -4    0.95    6.44
  -7   0   4    0.12    0.82
  -7   0   4    0.79    0.56
  -7   0   4    0.12    0.82
  -7   0   4    0.04    0.80
   7   0  -4    0.22    0.87
  -7   0   4    0.81    1.09
   7   0  -4    0.22    0.87
  -8   0   5   -0.46    0.83
  -8   0   5   -0.36    1.24
   8   0  -5   -0.62    0.91
   8   0  -5   -0.55    6.02
  -8   0   5   -0.54    0.85
  -8   0   5   -0.46    0.83
   8   0  -5   -0.62    0.91
  -8   0   5    0.56    0.60
  -9   0   6    2.30    1.13
  -9   0   6    2.30    1.13
  -9   0   6    4.01    1.35
  -9   0   6    4.94    1.57
  -9   0   6    4.49    1.03
   9   0  -6    2.76    1.27
   9   0  -6    5.96    7.55
   9   0  -6    2.76    1.27
 -10   0   7   -1.26    0.89
  10   0  -7    0.23    1.35
 -10   0   7   -1.26    0.89
 -10   0   7    0.21    1.32
 -10   0   7    0.39    0.85
 -10   0   7    0.00    1.40
  10   0  -7    0.23    1.35
  10   0  -7    3.06    6.46
 -11   0   8   48.36    6.63
  11   0  -8   44.60    7.18
  11   0  -8   44.60    7.18
  11   0  -8   94.33   18.79
 -11   0   8   56.73    7.45
 -11   0   8   48.36    6.63
 -11   0   8   63.90    7.22
 -11   0   8   53.34    8.56
 -11   0   8   55.31    7.99
 -11   0   8   58.15    8.27
 -11   0   8   50.95    9.06
 -12   0   9    0.23    1.07
 -12   0   9   -0.70    1.22
 -12   0   9    1.56    1.24
 -12   0   9   -1.07    1.69
 -12   0   9    0.02    1.89
  12   0  -9   -0.98    1.58
 -12   0   9   -0.70    1.22
  12   0  -9    1.56    7.42
 -12   0   9    1.75    0.82
  12   0  -9   -0.98    1.58
 -12   0   9   -1.09    1.00
 -12   0   9   -0.35    1.16
 -13   0  10   66.64    9.29
 -13   0  10   66.18    8.74
 -13   0  10   60.73    9.36
  13   0 -10   64.85   17.34
 -13   0  10   57.92   10.57
 -13   0  10   62.25    9.65
 -13   0  10   64.74    8.40
 -13   0  10   59.91   10.02
 -14   0  11   -1.22    1.15
 -14   0  11    1.08    1.94
 -14   0  11   -1.61    1.18
 -14   0  11    1.54    0.95
  14   0 -11   -3.56    6.29
 -14   0  11    0.39    1.24
 -14   0  11    1.13    1.40
 -14   0  11   -1.01    1.83
 -15   0  12  109.54   12.87
 -15   0  12  105.98   15.18
 -15   0  12   90.06   13.33
 -15   0  12  110.25   14.40
 -15   0  12   90.22   14.79
 -15   0  12   88.05   15.96
 -15   0  12  102.08   14.40
  15   0 -12   80.09   22.38
 -16   0  13    0.40    1.33
 -16   0  13    0.40    1.12
 -16   0  13   -0.59    1.33
  16   0 -13   -0.24    4.86
 -16   0  13    1.08    1.43
 -16   0  13    0.52    1.22
 -17   0  14    0.99    1.43
 -17   0  14    1.38    1.15
  17   0 -14    1.02    4.41
 -17   0  14    1.89    1.24
 -18   0  15    1.28    1.57
 -18   0  15    1.58    1.14
 -18   0  15   -2.25    1.07
 -19   0  16    8.31    1.50
 -19   0  16    6.95    2.02
 -21  -1  24    2.42    1.08
 -21  -1  24    3.77    1.53
 -21  -1  24    4.88    1.51
 -21  -1  24    1.73    1.30
 -21   1  24    3.12    1.19
 -20  -1  23    2.25    1.64
 -20  -1  23    0.42    1.07
 -20  -1  23    1.87    1.50
 -20  -1  23    2.40    1.41
  20  -1 -23    6.34    4.08
 -20   1  23    2.74    1.26
 -20   1  23    0.76    1.69
 -19  -1  22    1.75    1.51
 -19  -1  22    1.20    1.25
 -19  -1  22    5.05    1.70
 -19  -1  22    0.98    1.48
 -19   1  22    0.78    1.79
 -19   1  22    1.54    1.68
 -19   1  22    2.03    1.21
  19   1 -22    6.44    2.66
 -18  -1  21    1.31    1.52
 -18  -1  21    2.83    1.66
 -18  -1  21    1.46    1.31
 -18  -1  21    1.90    1.46
 -18  -1  21    1.86    1.51
 -18  -1  21    3.38    1.68
  18  -1 -21   14.77    5.90
 -18   1  21    1.37    1.58
 -18   1  21    0.47    1.66
  18   1 -21   -1.19    2.50
 -18   1  21    2.44    1.19
 -18   1  21    2.90    1.92
 -17  -1  20   10.53    2.31
 -17  -1  20   11.69    2.40
 -17  -1  20    8.61    2.56
 -17  -1  20   12.52    2.24
 -17  -1  20   14.52    2.61
 -17  -1  20    8.51    2.00
  17  -1 -20   15.61    6.32
 -17   1  20    9.48    2.17
 -17   1  20    8.71    1.95
 -17   1  20   11.01    2.57
  17   1 -20    9.13    3.73
 -17   1  20    9.43    2.47
 -16  -1  19   -0.01    1.44
  16  -1 -19   -5.72    4.78
 -16  -1  19    1.66    1.54
 -16  -1  19   -1.22    1.41
 -16  -1  19    0.88    1.16
 -16  -1  19    2.45    1.86
 -16  -1  19   -0.18    1.22
 -16   1  19    1.90    1.70
 -16   1  19    0.35    1.81
 -16   1  19    0.41    1.01
 -16   1  19    0.94    1.29
 -15  -1  18   -0.76    1.91
  15  -1 -18   -7.45    4.29
 -15  -1  18   -0.78    1.40
 -15  -1  18    0.03    1.61
 -15  -1  18    1.14    1.10
 -15  -1  18   -0.88    1.27
 -15  -1  18    0.19    1.42
  15  -1 -18   -2.57    5.10
 -15   1  18    2.80    1.87
 -15   1  18   -0.16    1.29
 -15   1  18    0.82    1.02
 -15   1  18    1.01    1.92
  14  -1 -17   -4.86    3.53
 -14  -1  17    0.32    1.27
 -14  -1  17   -0.65    1.86
 -14  -1  17    2.43    1.40
  14  -1 -17   -0.84    5.27
 -14  -1  17    2.09    2.51
 -14  -1  17    1.40    1.01
 -14  -1  17    2.56    1.68
 -14  -1  17   -0.15    1.20
 -14   1  17    3.70    2.00
 -14   1  17    1.58    1.72
 -14   1  17    2.72    1.03
 -14   1  17    1.82    1.26
 -13  -1  16   20.34    3.47
 -13  -1  16   18.18    3.66
 -13  -1  16   30.09    4.62
 -13  -1  16   17.81    3.79
 -13  -1  16   18.50    3.29
 -13  -1  16   18.74    3.11
  13  -1 -16   18.05    4.96
 -13  -1  16   19.88    3.43
 -13   1  16   16.43    2.71
  13   1 -16   20.14    3.02
 -13   1  16   18.61    3.44
 -13   1  16   16.43    2.71
  13   1 -16   20.14    3.02
 -13   1  16   20.73    3.34
 -13   1  16   19.02    3.23
 -13   1  16   22.76    3.70
 -12  -1  15   33.34    5.92
  12  -1 -15   30.28    6.60
 -12  -1  15   33.22    4.87
 -12  -1  15   28.82    5.59
 -12   1  15   37.45    4.26
 -12   1  15   37.45    4.26
 -12   1  15   31.53    4.83
  11  -1 -14    2.24    0.88
 -11  -1  14    0.60    1.23
  11  -1 -14    1.19    1.86
 -11  -1  14    1.16    0.99
 -11  -1  14    0.64    1.01
 -11  -1  14    0.92    1.37
 -11  -1  14    1.16    0.99
  11  -1 -14    2.24    0.88
 -11   1  14    1.12    0.77
 -11   1  14    1.09    0.96
 -11   1  14    1.12    0.77
  10  -1 -13    0.92    1.06
 -10  -1  13    0.60    0.91
  10  -1 -13    0.92    1.06
 -10  -1  13   -0.03    1.08
  10  -1 -13    3.67    2.99
 -10  -1  13   -0.20    1.11
 -10  -1  13    0.90    0.86
  10  -1 -13    2.22    0.75
  10  -1 -13    2.23    1.40
 -10  -1  13    0.90    0.86
  10  -1 -13    2.22    0.75
 -10   1  13    0.97    0.62
 -10   1  13    0.97    0.62
 -10   1  13    0.76    0.79
   9  -1 -12   14.14    3.73
   9  -1 -12   19.47    2.35
   9  -1 -12   19.47    2.35
  -9  -1  12   14.72    3.15
  -9  -1  12   14.31    2.45
   9  -1 -12   14.14    3.72
  -9  -1  12   17.71    2.36
  -9  -1  12   17.71    2.36
  -9  -1  12   13.65    3.06
  -9  -1  12   15.22    2.63
  -9  -1  12   14.31    2.45
  -9   1  12   17.52    2.26
  -9   1  12   15.89    2.52
  -9   1  12   18.86    2.23
   9   1 -12   25.46    4.58
   9   1 -12   25.48    4.58
  -9   1  12   17.52    2.26
  -9   1  12   18.86    2.23
   8  -1 -11   11.76    2.85
  -8  -1  11   12.07    1.89
  -8  -1  11   11.22    2.45
  -8  -1  11   14.29    1.84
   8  -1 -11   11.80    2.85
  -8  -1  11   14.29    1.84
  -8  -1  11   13.06    2.28
  -8  -1  11   12.07    1.89
  -8   1  11   11.54    1.58
  -8   1  11   11.54    1.58
   8   1 -11   10.32    3.10
  -8   1  11   11.57    1.84
   8   1 -11   10.32    3.10
  -7  -1  10    2.52    0.83
  -7  -1  10    1.86    0.66
  -7  -1  10    1.86    0.66
   7  -1 -10    1.72    0.89
   7  -1 -10    1.72    0.89
  -7  -1  10    2.52    0.83
   7   1 -10    1.52    2.26
  -7   1  10    1.89    0.61
  -7   1  10    1.89    0.61
  -7   1  10    1.74    0.45
  -7   1  10    1.74    0.45
   7   1 -10    1.52    2.26
   6  -1  -9  223.72   38.29
  -6  -1   9  194.49   24.90
  -6  -1   9  194.49   24.90
   6  -1  -9  223.72   38.28
  -6  -1   9  231.10   26.25
  -6  -1   9  231.10   26.25
   6   1  -9  232.90   38.75
  -6   1   9  213.24   24.89
  -6   1   9  213.24   24.89
  -6   1   9  224.66   26.16
   6   1  -9  232.91   38.74
  -6   1   9  224.66   26.16
   5  -1  -8    9.44    2.26
  -5  -1   8    8.63    1.47
  -5  -1   8    9.31    1.40
  -5  -1   8    8.63    1.47
  -5  -1   8    9.31    1.40
   5  -1  -8    9.44    2.27
  -5   1   8    9.47    1.32
   5   1  -8   12.46    3.11
  -5   1   8   10.01    1.33
  -5   1   8   10.01    1.33
  -5   1   8    9.47    1.32
   5   1  -8   12.46    3.11
  -4  -1   7   36.96    4.34
  -4  -1   7   35.73    4.66
  -4  -1   7   36.96    4.34
   4  -1  -7   38.44    6.84
   4  -1  -7   38.43    6.84
  -4  -1   7   35.73    4.66
  -4   1   7   36.73    4.41
  -4   1   7   36.73    4.41
  -4   1   7   39.89    4.57
  -4   1   7   39.89    4.57
   3  -1  -6  163.02   29.19
  -3  -1   6  168.99   20.00
   3  -1  -6  163.02   29.20
  -3  -1   6  168.99   20.00
  -3   1   6  163.28   19.02
   3   1  -6  192.88   29.41
   3   1  -6  192.87   29.41
  -3   1   6  163.28   19.02
  -3   1   6  169.69   19.92
   3   1  -6  151.46   18.93
  -3   1   6  169.69   19.92
   3   1  -6  151.46   18.93
  -2  -1   5   -0.19    0.49
   2  -1  -5   -0.03    0.56
  -2  -1   5   -0.19    0.49
   2  -1  -5   -0.03    0.56
  -2   1   5    0.53    0.41
   2   1  -5    0.04    0.12
   2   1  -5    0.04    0.12
  -2   1   5    0.53    0.41
  -2   1   5   -0.44    0.36
  -2   1   5   -0.44    0.36
  -1  -1   4   10.08    2.98
   1  -1  -4   15.08    2.81
  -1  -1   4   15.40    1.90
   1  -1  -4   15.08    2.81
  -1  -1   4   10.08    2.98
  -1  -1   4   15.40    1.90
   1   1  -4   13.96    1.62
   1   1  -4   13.96    1.62
   0  -1   3  243.11   44.58
   0  -1   3  243.11   44.59
   0   1  -3  266.70   28.90
   0   1  -3  266.70   28.90
  -1  -1  -2    1.28    0.73
   1  -1   2    1.48    0.77
  -1  -1  -2   -0.92    1.29
   1  -1   2    1.48    0.77
   1  -1   2    2.35    1.32
   1  -1   2    2.35    1.32
  -1  -1  -2    1.28    0.73
  -1  -1  -2   -0.92    1.29
  -1   1  -2    1.06    0.31
   1   1   2    2.13    0.68
   1   1   2    2.13    0.68
  -1   1  -2    1.06    0.31
   2  -1   1   46.66    9.82
  -2  -1  -1   57.34    9.62
   2  -1   1   46.66    9.82
  -2  -1  -1   57.34    9.63
  -2   1  -1   53.00    6.20
  -2   1  -1   53.00    6.20
   2   1   1   58.38    6.62
   2   1   1   58.38    6.62
   3  -1   0   54.45   11.47
  -3  -1   0   60.15   11.36
   3  -1   0   54.45   11.46
  -3  -1   0   60.15   11.37
   3   1   0   73.34    7.83
  -3   1   0   68.18    7.37
   3   1   0   73.34    7.83
  -3   1   0   68.18    7.37
   4  -1  -1   25.60    6.06
   4  -1  -1   25.60    6.06
   4   1  -1   37.61    4.17
   4   1  -1   37.61    4.17
  -4   1   1   34.05    3.82
  -4   1   1   34.05    3.82
  -5  -1   2   41.84    5.76
  -5  -1   2   41.84    5.76
  -6  -1   3   11.48    4.87
   6  -1  -3   10.54    5.73
  -6  -1   3    1.19    1.65
   6  -1  -3    2.46    1.05
  -6  -1   3    5.66    1.28
  -6  -1   3    8.30    1.79
  -6  -1   3    1.19    1.65
   6  -1  -3    2.46    1.05
   6   1  -3    7.37    1.27
  -6   1   3    6.50    1.07
  -6   1   3    4.88    0.88
   6   1  -3    7.37    1.27
  -6   1   3    4.88    0.88
   7  -1  -4  118.37   20.84
  -7  -1   4   83.40   13.45
  -7  -1   4   93.75   14.56
   7   1  -4   88.13   11.08
  -7   1   4   91.87   10.42
  -7   1   4   91.87   10.42
  -7   1   4   92.78   13.48
  -7   1   4   88.14   12.03
   7   1  -4   88.13   11.08
  -8  -1   5    6.55    1.97
   8  -1  -5    2.21    1.17
   8  -1  -5    2.21    1.17
  -8  -1   5    1.99    1.44
  -8  -1   5    1.99    1.44
  -8  -1   5    6.03    1.26
  -8  -1   5    3.60    1.31
   8  -1  -5   10.41    7.21
  -8   1   5    5.83    1.21
  -8   1   5    6.00    1.12
   8   1  -5    5.38    1.35
   8   1  -5    5.38    1.35
  -8   1   5    6.00    1.12
  -8   1   5    5.44    1.49
  -9  -1   6    2.26    1.75
  -9  -1   6    1.23    1.28
   9  -1  -6    0.01    1.19
   9  -1  -6    5.45    7.68
  -9  -1   6    0.18    1.27
   9  -1  -6    0.01    1.19
  -9  -1   6    0.18    1.27
  -9  -1   6    1.62    0.90
   9   1  -6    0.73    1.02
  -9   1   6    1.02    0.93
  -9   1   6    1.81    1.25
  -9   1   6    1.02    0.93
   9   1  -6    0.73    1.02
  -9   1   6    1.36    1.00
 -10  -1   7    9.78    1.89
  10  -1  -7   16.93   11.08
  10  -1  -7    3.85    1.98
  10  -1  -7    3.85    1.98
 -10  -1   7   10.84    2.63
 -10  -1   7   14.94    2.21
 -10  -1   7    9.78    1.89
 -10  -1   7   11.08    2.38
 -10   1   7    7.52    1.62
 -10   1   7   11.22    1.89
 -10   1   7    7.52    1.62
  10   1  -7    8.95    2.05
  10   1  -7    8.95    2.05
 -10   1   7   13.14    2.48
  10   1  -7   15.82    7.16
 -11  -1   8    3.01    2.14
  11  -1  -8    0.60    1.80
 -11  -1   8    1.75    1.81
 -11  -1   8    1.82    1.04
 -11  -1   8   -0.22    1.21
  11  -1  -8    2.40   10.76
  11  -1  -8    0.60    1.80
 -11  -1   8    2.37    1.36
 -11  -1   8   -0.22    1.21
 -11  -1   8    1.25    1.11
  11   1  -8    0.32    1.47
 -11   1   8    2.88    1.38
 -11   1   8    2.70    1.64
 -11   1   8    0.77    1.32
  11   1  -8    0.32    1.47
 -11   1   8    0.28    1.13
  11   1  -8    8.99    7.15
 -11   1   8    0.77    1.32
 -11   1   8    0.53    0.97
 -11   1   8    3.63    0.91
 -12  -1   9   21.29    3.20
 -12  -1   9   19.57    3.77
 -12  -1   9   20.80    3.80
 -12  -1   9   25.16    4.69
  12  -1  -9   20.09   14.05
 -12  -1   9   14.59    3.91
 -12   1   9   22.90    3.30
  12   1  -9   31.70    9.59
 -12   1   9   22.56    3.59
 -12   1   9   16.52    3.66
 -12   1   9   25.02    3.52
 -12   1   9   21.73    4.29
 -13  -1  10   -2.36    1.95
  13  -1 -10   -7.83    9.45
 -13  -1  10   -0.60    1.90
 -13  -1  10   -0.74    1.36
 -13  -1  10   -0.63    1.25
 -13  -1  10   -2.18    1.15
 -13   1  10   -0.09    1.81
 -13   1  10    0.87    1.28
 -13   1  10   -2.16    1.16
 -13   1  10    0.76    1.57
  13   1 -10   -3.86    5.68
 -13   1  10    0.19    0.92
 -14  -1  11    0.24    1.19
 -14  -1  11   -1.00    2.06
 -14  -1  11    1.88    2.16
 -14  -1  11    0.58    1.31
  14  -1 -11   -4.65    8.56
 -14  -1  11   -0.39    1.26
 -14   1  11    2.18    1.24
 -14   1  11    1.84    1.03
 -14   1  11   -0.69    1.26
 -14   1  11    2.06    1.88
 -14   1  11    2.72    1.66
  14   1 -11   -1.19    5.06
 -15  -1  12    4.77    1.62
 -15  -1  12    5.20    2.44
 -15  -1  12    5.18    2.47
  15  -1 -12    0.69    7.73
 -15  -1  12    6.40    1.73
 -15  -1  12    5.95    1.77
 -15   1  12    5.44    1.43
 -15   1  12    4.91    1.92
  15   1 -12    4.31    5.50
 -15   1  12    5.80    1.62
 -16  -1  13   -1.05    1.17
  16  -1 -13   -2.86    5.79
 -16  -1  13   -0.24    2.00
 -16  -1  13   -0.32    1.45
 -16  -1  13    1.57    1.82
 -16  -1  13    0.00    1.26
 -16   1  13    0.50    1.21
 -16   1  13   -0.56    1.57
  16   1 -13    5.77    4.87
 -16   1  13   -1.08    1.20
 -17  -1  14    1.63    1.57
 -17  -1  14    3.69    1.79
  17  -1 -14    1.10    5.65
 -17  -1  14    0.86    1.26
 -17  -1  14    1.47    1.25
 -17   1  14    4.24    1.60
 -17   1  14    1.45    1.47
 -18  -1  15    0.02    1.13
 -18  -1  15   -0.77    1.11
 -18  -1  15    1.05    1.33
 -18   1  15    2.00    1.66
 -18   1  15   -0.59    1.56
 -19  -1  16    6.84    1.53
 -19  -1  16    5.93    1.30
 -19  -1  16    4.11    1.37
 -19   1  16    6.34    1.94
 -20  -2  23   11.61    2.34
 -20  -2  23   11.16    2.37
 -20  -2  23   12.93    2.35
 -20  -2  23   13.01    2.06
 -20   2  23   15.28    2.54
 -19  -2  22    1.93    1.52
 -19  -2  22    1.23    1.30
 -19  -2  22    0.18    1.21
 -19  -2  22   -0.31    1.12
 -19   2  22   -0.39    1.04
 -18  -2  21    0.40    1.28
 -18  -2  21    1.35    1.26
 -18  -2  21    1.22    1.35
 -18  -2  21    0.65    1.68
 -18  -2  21   -0.60    1.55
 -18  -2  21   -2.17    1.07
  18   2 -21    2.16    2.01
 -18   2  21    1.04    1.08
 -18   2  21    0.20    1.71
 -17  -2  20    6.64    1.84
 -17  -2  20    9.25    2.11
 -17  -2  20   12.92    2.40
 -17  -2  20   10.26    2.18
 -17  -2  20    8.05    2.60
  17  -2 -20   17.34    7.99
 -17  -2  20   12.60    2.23
 -17   2  20    6.68    1.78
 -17   2  20    7.78    2.39
  17   2 -20   13.57    3.58
 -16  -2  19  110.68   16.01
 -16  -2  19  106.55   17.89
 -16  -2  19  123.53   15.38
 -16  -2  19  125.05   17.25
 -16  -2  19  114.50   17.80
 -16  -2  19  120.27   17.30
 -16   2  19  125.24   16.13
 -16   2  19  121.87   17.22
  15  -2 -18    2.05    6.76
 -15  -2  18    0.62    2.30
 -15  -2  18   -0.30    1.86
 -15  -2  18   -1.47    1.22
 -15  -2  18   -1.01    1.29
 -15  -2  18    0.26    1.41
 -15  -2  18   -1.36    1.18
 -15  -2  18   -0.81    1.33
 -15   2  18    0.10    0.95
 -15   2  18   -0.21    1.76
  14  -2 -17   15.96    8.17
 -14  -2  17    0.87    1.46
 -14  -2  17   -2.21    1.25
 -14  -2  17   -1.29    1.20
 -14  -2  17   -1.10    2.04
 -14  -2  17   -0.87    1.17
  14  -2 -17   -2.25    6.58
 -14  -2  17    0.61    2.09
 -14  -2  17    0.55    1.41
 -14   2  17   -1.18    1.70
 -14   2  17    0.21    0.91
 -13  -2  16    0.62    1.90
  13  -2 -16    6.32    6.43
 -13  -2  16    3.59    1.38
 -13  -2  16    3.24    2.02
 -13  -2  16    4.04    1.30
 -13  -2  16    2.99    1.23
 -13  -2  16    0.77    1.27
 -13  -2  16    1.85    1.64
  13  -2 -16    7.99    5.89
 -13   2  16    2.69    1.71
 -13   2  16    2.38    0.99
 -12  -2  15    5.19    2.33
 -12  -2  15    5.62    1.73
 -12  -2  15    8.14    2.08
  12  -2 -15   22.87    7.42
 -12  -2  15    8.97    1.75
 -12  -2  15    9.79    1.72
 -12  -2  15    8.45    1.81
  12  -2 -15    8.74    4.80
 -12  -2  15    8.31    2.46
 -12   2  15    7.42    1.74
 -12   2  15    6.26    1.38
 -12   2  15    5.30    1.45
 -12   2  15    5.30    1.45
  11  -2 -14    3.03    4.71
 -11  -2  14    2.79    1.29
 -11  -2  14    2.79    1.29
 -11  -2  14    2.06    1.54
  11  -2 -14    6.34    3.05
 -11  -2  14    1.42    1.41
 -11  -2  14    0.70    1.47
 -11   2  14    1.34    1.21
 -11   2  14    2.30    1.07
 -11   2  14    2.30    1.07
 -10  -2  13    2.61    1.13
  10  -2 -13    1.75    1.74
 -10  -2  13    2.23    1.57
  10  -2 -13    5.87    2.37
 -10  -2  13    3.78    1.64
 -10  -2  13    2.73    1.45
  10  -2 -13    1.75    1.74
  10  -2 -13    8.61    4.11
 -10  -2  13    2.61    1.13
 -10   2  13    3.58    0.85
 -10   2  13    2.96    0.89
 -10   2  13    2.96    0.89
 -10   2  13    3.58    0.85
 -10   2  13    1.75    1.09
   9  -2 -12    5.53    3.63
  -9  -2  12    1.77    1.21
  -9  -2  12    1.96    1.40
   9  -2 -12    0.74    1.30
  -9  -2  12    1.54    0.91
  -9  -2  12    1.54    0.91
  -9  -2  12    0.81    1.52
   9  -2 -12    0.74    1.30
   9  -2 -12    6.88    1.82
  -9   2  12    2.21    0.64
  -9   2  12    1.96    0.79
  -9   2  12    2.21    0.64
  -9   2  12    1.96    0.79
  -9   2  12    1.85    0.83
  -8  -2  11   -0.09    0.68
   8  -2 -11    4.26    1.37
  -8  -2  11    0.17    0.73
  -8  -2  11    0.33    0.94
  -8  -2  11   -2.65    1.53
  -8  -2  11   -0.25    0.99
   8  -2 -11   -0.83    0.92
   8  -2 -11   -0.83    0.92
  -8  -2  11   -0.09    0.68
   8  -2 -11   -0.19    2.40
  -8  -2  11    0.17    0.73
  -8   2  11    0.45    0.44
  -8   2  11    0.28    0.52
  -8   2  11    0.28    0.52
   8   2 -11    3.36    2.38
   8   2 -11    3.36    2.38
  -8   2  11    0.45    0.44
  -8   2  11   -0.23    0.65
  -7  -2  10    6.56    1.12
  -7  -2  10    2.56    1.69
  -7  -2  10    3.96    1.38
  -7  -2  10    6.56    1.12
  -7  -2  10    3.97    1.10
  -7  -2  10    3.66    1.06
  -7  -2  10    3.66    1.06
   7  -2 -10    1.57    1.14
   7  -2 -10    8.11    3.11
   7  -2 -10    2.10    1.20
   7  -2 -10    1.57    1.14
   7   2 -10    3.67    2.40
  -7   2  10    3.02    0.79
  -7   2  10    2.43    0.64
  -7   2  10    2.43    0.64
  -7   2  10    3.71    0.87
   7   2 -10    3.67    2.40
  -7   2  10    3.02    0.79
  -6  -2   9   12.92    1.62
   6  -2  -9   11.10    2.59
   6  -2  -9   11.10    2.59
  -6  -2   9   12.72    1.78
  -6  -2   9   12.72    1.78
  -6  -2   9   14.52    2.23
  -6  -2   9    5.58    2.47
  -6  -2   9   12.92    1.62
   6   2  -9    8.07    2.98
   6   2  -9    8.07    2.98
  -6   2   9    9.76    1.57
  -6   2   9    9.76    1.57
  -6   2   9   14.30    1.73
  -6   2   9   14.30    1.73
   5  -2  -8    0.09    0.78
  -5  -2   8    0.53    0.59
   5  -2  -8    0.09    0.78
  -5  -2   8    0.53    0.59
   5   2  -8    1.28    1.55
   5   2  -8    1.28    1.55
  -5   2   8    0.17    0.47
  -5   2   8    0.17    0.47
  -4  -2   7    3.43    0.79
   4  -2  -7    3.40    1.19
   4  -2  -7    3.40    1.19
  -4  -2   7    3.43    0.79
  -4   2   7    2.94    0.72
   4   2  -7    2.68    0.56
  -4   2   7    2.94    0.72
   4   2  -7    2.68    0.56
  -3  -2   6   42.26    4.91
   3  -2  -6   40.09    7.32
  -3  -2   6   30.97    8.16
  -3  -2   6   31.09    8.18
  -3  -2   6   42.26    4.91
   3  -2  -6   40.10    7.32
   3   2  -6   36.85    4.58
  -3   2   6   43.69    4.75
   3   2  -6   36.85    4.58
  -3   2   6   43.69    4.75
   2  -2  -5    6.57    1.90
   2  -2  -5    6.57    1.90
  -2  -2   5    9.92    1.32
  -2  -2   5    6.12    2.51
  -2  -2   5    9.92    1.32
  -2  -2   5    6.14    2.51
   2   2  -5    8.34    1.12
   2   2  -5    8.34    1.12
  -2   2   5   11.20    1.41
  -2   2   5   11.20    1.41
  -1  -2   4    2.08    1.67
  -1  -2   4    0.98    0.47
   1  -2  -4    0.92    0.88
  -1  -2   4    2.08    1.67
  -1  -2   4    0.98    0.47
   1  -2  -4    0.92    0.88
  -1   2   4   -0.62    0.42
  -1   2   4    0.82    0.54
   1   2  -4    0.95    0.31
  -1   2   4    0.82    0.54
   1   2  -4    0.95    0.31
  -1   2   4   -0.62    0.42
   0  -2  -3    8.14    2.19
   0  -2  -3    8.14    2.19
   0  -2   3   10.73    1.41
   0  -2   3    8.01    2.54
   0  -2   3    8.02    2.54
   0  -2   3   10.73    1.41
   0   2  -3   10.69    1.29
   0   2  -3   10.69    1.29
   0   2   3   10.13    1.45
   0   2   3   10.13    1.45
  -1  -2  -2    2.51    1.49
   1  -2   2    5.79    2.07
   1  -2   2    5.79    2.07
  -1  -2  -2    6.44    1.85
  -1  -2  -2    6.44    1.85
  -1  -2  -2    2.51    1.49
   1  -2   2    8.30    1.20
   1  -2   2    8.30    1.20
  -1   2  -2    8.79    1.04
   1   2   2    8.19    1.23
  -1   2  -2    8.79    1.04
   1   2   2    8.19    1.23
  -2  -2  -1  127.36   23.27
   2  -2   1  113.65   23.34
  -2  -2  -1  127.37   23.27
   2  -2   1  113.65   23.34
   2   2   1  154.33   15.86
  -2   2  -1  130.46   15.03
   2   2   1  154.33   15.86
  -2   2  -1  130.46   15.03
   3  -2   0   38.45    8.46
   3  -2   0   38.45    8.46
  -3  -2   0   41.34    8.45
  -3  -2   0   41.34    8.45
   3   2   0   52.40    5.63
  -3   2   0   47.02    5.27
   3   2   0   52.40    5.63
  -3   2   0   42.85    6.19
  -3   2   0   47.02    5.27
  -4  -2   1    0.57    1.44
  -4  -2   1    0.30    1.95
   4  -2  -1    6.70    2.81
  -4  -2   1    3.48    1.58
   4  -2  -1    0.38    1.21
   4  -2  -1   -0.57    0.71
   4  -2  -1   -0.57    0.71
  -4  -2   1    2.04    5.27
  -4  -2   1    0.30    1.95
   4  -2  -1    0.38    1.21
  -4  -2   1    0.57    1.44
  -4   2   1    2.09    0.55
  -4   2   1    2.69    0.98
   4   2  -1    2.49    0.84
   4   2  -1    2.49    0.84
  -4   2   1    2.09    0.55
   5  -2  -2    2.33    1.43
   5  -2  -2    1.44    0.94
   5  -2  -2    1.44    0.94
  -5  -2   2    4.30    1.08
   5  -2  -2    2.33    1.43
  -5  -2   2   -0.10    5.41
  -5  -2   2    1.35    2.19
  -5  -2   2    1.35    2.19
   5  -2  -2   10.01    3.70
  -5  -2   2    4.79    1.72
   5   2  -2    3.56    1.05
  -5   2   2    3.95    1.09
   5   2  -2    3.56    1.05
  -5   2   2    2.60    0.66
  -5   2   2    2.60    0.66
  -6  -2   3    2.74    2.22
  -6  -2   3    7.41    1.94
  -6  -2   3    9.52    6.22
   6  -2  -3    3.03    1.87
  -6  -2   3    9.23    1.66
  -6  -2   3    2.74    2.22
   6  -2  -3   21.21    5.75
   6  -2  -3    3.03    1.87
   6   2  -3    6.80    1.37
  -6   2   3    7.32    1.11
  -6   2   3    6.89    1.35
   6   2  -3    6.80    1.37
  -6   2   3    7.32    1.11
  -7  -2   4   83.86   12.66
  -7  -2   4   91.43   18.06
  -7  -2   4   74.31   13.60
   7  -2  -4  113.26   18.81
   7   2  -4   87.54   10.47
   7   2  -4   87.54   10.47
  -7   2   4   84.40    9.80
  -7   2   4   84.40    9.80
  -7   2   4   80.61   11.34
  -8  -2   5    0.64    1.65
  -8  -2   5   -0.84    1.02
   8  -2  -5   -2.34    6.00
  -8  -2   5    4.83    6.22
  -8  -2   5    0.64    1.65
  -8  -2   5    0.99    1.47
   8   2  -5    0.37    0.94
  -8   2   5   -0.09    0.86
   8   2  -5    0.37    0.94
  -8   2   5    0.24    0.79
  -8   2   5    0.24    0.79
  -9  -2   6    7.46    6.71
  -9  -2   6   -0.20    1.50
  -9  -2   6   -0.20    1.50
   9  -2  -6    1.36    7.65
  -9  -2   6    0.04    1.18
  -9  -2   6    1.21    1.78
  -9   2   6    0.46    0.98
  -9   2   6    0.19    1.18
   9   2  -6    0.55    1.05
  -9   2   6    0.46    0.98
   9   2  -6    0.55    1.05
 -10  -2   7    0.78    1.52
 -10  -2   7    2.20    1.10
 -10  -2   7    0.63    1.41
 -10  -2   7    0.63    1.41
  10  -2  -7    2.74   11.06
  10  -2  -7    1.90    1.98
 -10  -2   7    1.69    1.02
 -10  -2   7    1.15    1.98
 -10  -2   7    1.68    1.34
 -10  -2   7   12.62    7.16
 -10   2   7    2.06    0.90
 -10   2   7    0.97    1.02
 -10   2   7   -0.42    1.14
 -10   2   7   -0.42    1.14
  10   2  -7   -0.09    1.20
 -10   2   7    0.93    1.39
  10   2  -7   -0.09    1.20
 -11  -2   8   14.73    3.60
 -11  -2   8   14.51    2.79
 -11  -2   8   13.45    3.18
  11  -2  -8   18.14   14.71
 -11  -2   8   16.21    2.55
 -11  -2   8   14.30    2.34
 -11   2   8   13.23    2.34
 -11   2   8   12.70    2.70
 -11   2   8   10.81    2.36
  12  -2  -9    1.87    2.18
 -12  -2   9    5.33    1.51
  12  -2  -9    0.57   14.55
 -12  -2   9    4.11    2.29
 -12  -2   9    4.74    1.64
 -12  -2   9    4.56    2.26
 -12  -2   9    3.14    1.33
 -12   2   9    4.17    1.84
 -12   2   9    1.12    1.24
  12   2  -9    4.46    6.21
 -12   2   9    1.71    1.12
 -13  -2  10    0.04    2.11
 -13  -2  10   -0.63    1.81
 -13  -2  10    1.76    1.44
  13  -2 -10    0.46   13.49
 -13  -2  10    0.20    1.16
 -13  -2  10   -0.49    1.20
 -13   2  10   -1.70    1.49
 -13   2  10    0.12    0.95
  13   2 -10   -1.28    4.97
 -13   2  10   -0.45    1.16
  14  -2 -11   46.28   17.34
 -14  -2  11   27.35    5.66
 -14  -2  11   36.76    6.38
 -14  -2  11   29.61    4.66
 -14  -2  11   32.46    5.36
 -14  -2  11   44.20    5.91
  14   2 -11   15.43    8.59
 -14   2  11   34.07    5.16
 -14   2  11   33.43    5.17
 -14   2  11   35.16    5.34
 -15  -2  12    2.32    1.63
 -15  -2  12    0.49    1.26
  15  -2 -12    1.26    9.55
 -15  -2  12   -0.28    2.06
 -15  -2  12    0.93    1.78
 -15  -2  12   -0.54    1.20
 -15   2  12    0.87    1.68
  15   2 -12   -0.40    3.62
 -15   2  12    1.09    1.09
 -15   2  12   -0.09    1.20
 -16  -2  13    2.16    2.08
  16  -2 -13    9.14    9.18
 -16  -2  13    4.16    1.58
 -16  -2  13    1.27    1.28
 -16  -2  13    4.22    1.92
 -16  -2  13    0.72    1.23
 -16   2  13    3.56    1.39
 -16   2  13    2.22    1.76
 -16   2  13    1.70    1.38
 -17  -2  14   -0.72    1.07
 -17  -2  14    2.59    1.17
 -17  -2  14   -0.80    1.04
 -17   2  14    0.79    1.44
 -17   2  14    0.38    1.37
 -18  -2  15    4.57    1.26
 -18  -2  15    5.01    1.28
 -18  -2  15    2.70    1.14
 -18   2  15    5.80    1.74
 -18   2  15    7.57    1.70
 -19  -3  22    0.49    0.86
 -19  -3  22    0.31    0.96
 -19  -3  22    1.71    0.95
 -19   3  22    1.23    0.98
 -18  -3  21    0.56    1.00
 -18  -3  21   -0.90    0.99
 -18  -3  21   -0.42    1.03
 -18   3  21   -0.36    1.02
 -17  -3  20    4.54    1.88
 -17  -3  20    6.29    1.54
  17  -3 -20    8.65    8.22
 -17  -3  20    0.16    1.58
 -17  -3  20    3.85    1.32
 -17  -3  20    4.33    1.31
 -17   3  20    3.21    1.28
 -17   3  20    5.82    2.07
  16  -3 -19   -4.04    7.81
 -16  -3  19    1.68    1.48
 -16  -3  19   -2.60    1.53
 -16  -3  19    1.75    1.60
 -16  -3  19    2.23    1.13
 -16  -3  19    2.65    1.19
 -16   3  19    2.88    1.96
 -16   3  19    0.94    1.04
 -15  -3  18    0.47    1.58
 -15  -3  18   -3.13    1.67
 -15  -3  18   -1.54    1.19
  15  -3 -18    5.46    9.15
 -15  -3  18    1.17    1.11
 -15  -3  18    1.60    1.08
 -15  -3  18    0.09    1.43
 -15   3  18    3.78    1.94
 -15   3  18    1.08    0.98
 -14  -3  17    1.66    1.16
  14  -3 -17    1.61    8.46
 -14  -3  17    1.92    1.06
 -14  -3  17    4.08    1.98
 -14  -3  17    2.04    1.65
 -14  -3  17   -0.19    1.50
 -14  -3  17   -4.69    1.87
 -14  -3  17    1.15    1.60
 -14   3  17    0.84    0.95
 -14   3  17    0.24    1.72
 -13  -3  16    4.48    2.02
 -13  -3  16   -0.10    1.63
 -13  -3  16   -0.43    1.66
 -13  -3  16    1.22    1.60
 -13  -3  16    1.26    1.06
 -13  -3  16   -0.21    1.09
 -13  -3  16   -5.03    1.87
  13  -3 -16    0.09    7.88
 -13   3  16    0.49    0.87
 -13   3  16    1.65    1.70
 -12  -3  15    9.91    2.48
 -12  -3  15    5.09    2.06
 -12  -3  15    3.28    2.34
 -12  -3  15    6.07    1.95
 -12  -3  15    5.07    1.45
  12  -3 -15   19.53    9.54
 -12  -3  15    8.05    1.62
 -12  -3  15    4.82    2.56
 -12   3  15    5.78    1.33
 -12   3  15    5.05    1.87
 -11  -3  14    0.57    2.37
 -11  -3  14    2.98    1.05
 -11  -3  14    2.68    1.62
 -11  -3  14    3.17    1.20
 -11  -3  14   -4.09    2.21
 -11  -3  14    3.25    1.82
 -11  -3  14    3.53    1.73
  11  -3 -14    4.40    7.05
 -11   3  14    1.84    1.07
 -11   3  14    2.48    0.90
 -11   3  14    1.81    1.41
 -11   3  14    1.84    1.07
 -10  -3  13    6.10    1.89
 -10  -3  13    8.33    1.42
 -10  -3  13   -2.25    2.81
 -10  -3  13    7.12    2.07
 -10  -3  13    3.89    1.75
  10  -3 -13    9.25    5.92
  10  -3 -13    1.08    6.05
  10  -3 -13    0.98    2.00
  10  -3 -13    1.02    6.05
 -10  -3  13    6.84    1.61
 -10  -3  13    6.84    1.61
 -10  -3  13    2.94    2.66
 -10   3  13    5.87    1.23
 -10   3  13    4.45    1.33
 -10   3  13    3.78    1.40
 -10   3  13    4.77    1.13
 -10   3  13    4.45    1.33
 -10   3  13    5.87    1.23
  -9  -3  12   -0.95    1.29
  -9  -3  12    0.21    0.89
  -9  -3  12   -0.02    1.13
  -9  -3  12    0.21    0.89
   9  -3 -12   -1.70    4.56
  -9  -3  12   -2.14    2.73
  -9   3  12    0.09    0.74
  -9   3  12   -1.48    0.87
  -9   3  12   -0.22    0.69
  -9   3  12    0.09    0.74
  -9   3  12   -0.22    0.69
  -8  -3  11   10.66    1.90
  -8  -3  11   15.76    2.65
  -8  -3  11   11.99    2.07
   8  -3 -11   13.13    5.14
   8  -3 -11   13.14    5.15
  -8  -3  11    3.50    3.42
   8  -3 -11   21.66    5.92
  -8  -3  11   11.99    2.07
  -8  -3  11   10.66    1.90
  -8   3  11   15.29    2.05
  -8   3  11   10.58    1.97
  -8   3  11   15.29    2.05
  -8   3  11   10.50    1.78
  -8   3  11   10.50    1.78
   7  -3 -10   -0.07    2.14
  -7  -3  10    1.15    0.79
  -7  -3  10    1.15    0.79
  -7  -3  10    0.23    0.85
   7  -3 -10   -0.06    2.15
  -7  -3  10    0.23    0.85
  -7  -3  10    1.39    1.20
   7  -3 -10   -1.90    3.45
  -7  -3  10    0.76    2.55
  -7   3  10    0.44    0.74
  -7   3  10   -0.41    0.56
  -7   3  10   -0.41    0.56
  -7   3  10    1.06    0.72
  -7   3  10    1.06    0.72
   6  -3  -9   -2.13    1.31
  -6  -3   9    0.45    0.67
  -6  -3   9    0.08    0.90
   6  -3  -9   -0.59    3.07
   6  -3  -9   -2.12    1.31
  -6  -3   9   -2.00    2.68
  -6  -3   9    0.37    1.04
  -6  -3   9    0.08    0.90
  -6  -3   9    0.45    0.67
   6   3  -9   -2.97    2.38
   6   3  -9   -2.97    2.38
  -6   3   9    0.03    0.64
  -6   3   9    0.09    0.55
  -6   3   9    0.09    0.55
   5  -3  -8   -0.09    1.30
  -5  -3   8    2.09    2.45
  -5  -3   8   -0.24    0.58
   5  -3  -8   -1.91    3.33
   5  -3  -8    0.09    0.58
   5  -3  -8   -0.09    1.30
  -5  -3   8   -0.36    1.02
  -5  -3   8    0.88    0.98
  -5  -3   8    0.88    0.98
   5  -3  -8    0.09    0.58
  -5  -3   8   -0.24    0.58
  -5   3   8    0.94    0.64
  -5   3   8   -0.26    0.55
  -5   3   8   -0.26    0.55
   4  -3  -7   15.76    2.11
  -4  -3   7    6.78    3.29
  -4  -3   7   14.18    2.44
   4  -3  -7   12.54    3.38
  -4  -3   7   14.83    2.06
  -4  -3   7    8.56    3.76
   4  -3  -7   12.54    3.38
   4  -3  -7   17.70    5.83
   4  -3  -7   15.76    2.11
  -4  -3   7   19.06    2.74
  -4  -3   7   14.83    2.06
  -4  -3   7    8.56    3.76
  -4  -3   7   14.18    2.44
  -4   3   7   17.50    2.19
  -4   3   7   17.50    2.19
   3  -3  -6  104.40   12.75
  -3  -3   6  103.93   12.40
   3  -3  -6  101.10   18.47
   3  -3  -6  104.40   12.75
  -3  -3   6   86.58   12.91
   3  -3  -6   90.83   20.59
   3  -3  -6  101.10   18.47
  -3  -3   6   86.58   12.91
  -3  -3   6  103.93   12.40
   3   3  -6  110.56   11.82
  -3   3   6  110.86   11.92
   3   3  -6  110.56   11.82
  -3   3   6  110.86   11.92
   2  -3  -5   16.15    6.42
  -2  -3   5   18.17    2.32
  -2  -3   5   11.27    2.62
  -2  -3   5   11.27    2.62
   2  -3  -5   18.06    2.40
   2  -3  -5   18.06    2.40
  -2  -3   5   18.17    2.32
  -2   3   5   18.45    2.48
  -2   3   5   18.45    2.48
   2   3  -5   19.61    2.22
   2   3  -5   19.61    2.22
   1  -3  -4   37.35    7.89
   1  -3  -4   37.34    7.88
   1  -3  -4   39.53    5.14
  -1  -3   4   35.89    8.65
   1  -3  -4   39.53    5.14
  -1  -3   4   35.89    8.65
  -1  -3   4   40.31    4.99
   1  -3  -4   44.18   10.51
  -1  -3   4   40.31    4.99
   1   3  -4   42.79    4.78
  -1   3   4   43.04    4.96
   1   3  -4   42.79    4.78
  -1   3   4   43.04    4.96
   0  -3  -3    2.63    0.67
   0  -3  -3    3.28    1.66
   0  -3  -3   -0.34    5.11
   0  -3   3    3.59    2.16
   0  -3   3    2.77    1.74
   0  -3  -3    2.63    0.67
   0  -3   3    3.60    2.16
   0  -3  -3    3.28    1.66
   0  -3   3    4.98    3.84
   0  -3   3    2.27    1.10
   0  -3  -3    2.71    1.59
   0  -3   3    2.27    1.10
   0   3  -3    3.06    0.61
   0   3   3    3.05    0.95
   0   3  -3    3.06    0.61
   0   3   3    3.05    0.95
  -1  -3  -2   10.20    2.80
  -1  -3  -2   10.99    1.57
   1  -3   2    9.80    3.11
   1  -3   2    6.12    2.36
  -1  -3  -2   10.66    2.45
   1  -3   2    8.84    1.85
   1  -3   2    9.80    3.11
  -1  -3  -2   10.99    1.57
  -1  -3  -2   10.20    2.80
  -1  -3  -2    7.81    6.13
   1  -3   2    8.84    1.85
   1   3   2    9.32    1.61
  -1   3  -2   14.11    1.56
  -1   3  -2   14.11    1.56
   1   3   2    9.32    1.61
   2  -3   1   12.05    3.81
  -2  -3  -1    4.32    0.79
  -2  -3  -1    2.29    1.81
  -2  -3  -1    1.33    6.19
   2  -3   1    3.50    1.27
   2  -3   1    4.64    2.26
  -2  -3  -1    4.32    0.79
   2  -3   1    3.50    1.27
  -2  -3  -1    2.29    1.81
   2  -3   1    4.64    2.26
  -2  -3  -1    4.60    1.53
  -2   3  -1    3.12    1.38
  -2   3  -1    3.92    0.79
  -2   3  -1    3.92    0.79
  -3  -3   0    0.11    1.71
   3  -3   0    0.99    0.98
  -3  -3   0    0.11    1.71
  -3  -3   0    1.27    1.26
   3  -3   0   -0.24    2.73
  -3  -3   0   -1.15    6.29
   3  -3   0   -0.18    2.01
  -3  -3   0   -0.01    1.30
   3  -3   0    0.99    0.98
   3  -3   0   -0.18    2.01
  -3  -3   0    1.27    1.26
  -3   3   0    1.32    1.19
  -3   3   0    1.18    0.51
  -3   3   0    1.18    0.51
   4  -3  -1   -0.27    2.14
  -4  -3   1    1.28    1.22
   4  -3  -1    0.31    0.79
  -4  -3   1    5.35    6.87
  -4  -3   1    2.00    1.66
   4  -3  -1    1.73    2.82
   4  -3  -1   -0.27    2.14
  -4  -3   1    2.00    1.66
   4  -3  -1    0.31    0.79
  -4   3   1    1.47    0.63
  -4   3   1    0.82    1.14
  -4   3   1    1.47    0.63
  -5  -3   2    4.69    1.87
   5  -3  -2    0.39    0.87
  -5  -3   2    2.14    1.35
   5  -3  -2   -2.87    2.20
   5  -3  -2   -2.87    2.20
   5  -3  -2    0.39    0.87
  -5  -3   2    2.50    6.45
   5  -3  -2   10.22    3.93
  -5  -3   2    4.69    1.87
  -5   3   2    1.93    0.69
  -5   3   2    1.97    1.19
  -5   3   2    1.93    0.69
  -6  -3   3   10.98    7.97
   6  -3  -3   -3.92    2.13
  -6  -3   3    1.61    1.79
   6  -3  -3   -0.20    0.73
  -6  -3   3    1.61    1.79
   6  -3  -3   -0.20    0.73
   6  -3  -3    8.31    4.58
  -6  -3   3    1.14    1.50
  -6  -3   3    3.64    1.11
   6  -3  -3   -3.90    2.12
   6   3  -3    2.17    1.07
  -6   3   3    2.68    0.95
  -6   3   3    2.68    0.95
   6   3  -3    2.17    1.07
  -6   3   3    1.58    1.30
   7  -3  -4    1.31    1.80
  -7  -3   4    1.50    1.86
  -7  -3   4    2.45    1.17
  -7  -3   4    2.38    1.75
  -7  -3   4    5.01    7.92
   7  -3  -4    9.93    6.04
  -7  -3   4    1.50    1.86
   7   3  -4    2.78    1.25
  -7   3   4    1.51    1.06
  -7   3   4    1.97    1.29
  -7   3   4    3.19    1.01
   7   3  -4    2.78    1.25
  -7   3   4    1.51    1.06
  -8  -3   5    1.82    1.38
  -8  -3   5    2.56    1.81
  -8  -3   5    3.23    1.82
  -8  -3   5    0.34    1.14
  -8  -3   5    2.02    0.78
  -8  -3   5    2.41    7.83
  -8  -3   5    3.23    1.82
   8  -3  -5    2.77    6.14
   8  -3  -5    1.14    1.83
  -8   3   5    0.38    1.11
   8   3  -5    0.89    1.22
   8   3  -5    0.89    1.22
  -8   3   5   -0.22    1.39
  -8   3   5    1.45    1.01
  -8   3   5    0.66    0.93
  -8   3   5    0.38    1.11
   9  -3  -6   12.21    4.00
  -9  -3   6   20.27    3.64
  -9  -3   6   12.40    2.98
  -9  -3   6   32.61   10.07
  -9  -3   6   19.72    3.43
  -9  -3   6   17.29    4.02
   9  -3  -6   25.22   10.76
  -9  -3   6   12.40    2.98
  -9  -3   6   19.74    2.85
   9   3  -6   22.34    3.27
   9   3  -6   22.34    3.27
  -9   3   6   21.21    3.42
  -9   3   6   25.87    3.35
  -9   3   6   18.18    3.40
 -10  -3   7    3.17    1.53
  10  -3  -7    0.09    2.35
 -10  -3   7    3.23    2.31
 -10  -3   7    3.87    1.08
 -10  -3   7    2.71    1.53
 -10  -3   7   15.51    8.83
  10  -3  -7   -1.60   11.89
 -10   3   7    2.54    1.12
 -10   3   7    2.73    1.81
 -10   3   7    3.70    1.26
  11  -3  -8   12.71   16.63
 -11  -3   8   27.05    4.40
 -11  -3   8   20.39    4.44
 -11  -3   8   28.17    5.30
 -11  -3   8   27.55    3.69
 -11   3   8   28.13    4.27
 -11   3   8   24.01    4.17
 -11   3   8   24.61    4.27
 -12  -3   9    8.43    2.63
 -12  -3   9    8.17    1.49
 -12  -3   9    8.52    2.13
  12  -3  -9   -2.77   15.48
 -12  -3   9    5.67    1.69
  12  -3  -9    3.27    2.52
 -12   3   9    4.28    1.39
 -12   3   9    5.26    1.91
 -12   3   9    5.91    1.52
 -13  -3  10   -0.15    1.11
  13  -3 -10   -0.72    1.91
  13  -3 -10   11.90   16.75
 -13  -3  10   -0.04    1.89
 -13  -3  10    0.86    1.26
 -13  -3  10    0.67    0.97
 -13   3  10    0.93    1.11
 -13   3  10    1.07    1.64
 -13   3  10   -0.67    0.96
 -14  -3  11    1.15    1.23
 -14  -3  11    2.67    1.40
 -14  -3  11    2.51    1.10
 -14  -3  11    4.39    2.21
  14  -3 -11   12.27   16.01
 -14   3  11    0.46    1.07
 -14   3  11    2.64    1.24
 -14   3  11    1.90    1.76
 -15  -3  12    1.87    1.08
 -15  -3  12    1.68    1.87
 -15  -3  12    3.89    1.48
  15  -3 -12    1.68   12.19
 -15  -3  12    1.15    1.12
 -15   3  12    1.76    1.68
 -15   3  12    0.91    1.18
 -15   3  12    0.66    1.12
 -16  -3  13   -0.89    0.92
 -16  -3  13    0.03    0.93
 -16   3  13    0.81    1.11
 -16   3  13    0.24    1.19
 -17  -3  14    0.54    0.87
 -17  -3  14    0.84    0.85
 -17   3  14   -0.35    1.05
 -18   4  21    2.67    1.07
 -17  -4  20    0.58    0.82
 -17  -4  20   -0.77    0.68
 -17   4  20    1.28    1.00
 -16  -4  19   -1.53    0.87
 -16  -4  19    1.08    0.87
 -16   4  19    0.56    1.00
  15  -4 -18   17.70   12.11
 -15  -4  18    5.23    1.90
 -15  -4  18    9.08    2.03
 -15  -4  18    9.54    1.52
 -15   4  18   11.47    2.36
 -15   4  18    6.52    1.61
 -14  -4  17   -0.41    1.16
 -14  -4  17    1.00    0.91
  14  -4 -17   10.83   12.16
 -14   4  17   -0.80    0.88
 -14   4  17   -0.74    1.63
  13  -4 -16    4.99   10.48
 -13  -4  16    6.28    1.34
 -13  -4  16    4.48    1.70
 -13  -4  16    5.88    2.52
 -13   4  16    6.37    1.39
 -13   4  16    7.27    2.05
 -12  -4  15    2.26    1.05
  12  -4 -15   18.87   10.01
 -12  -4  15   -3.98    2.27
 -12  -4  15    3.54    1.57
 -12   4  15    3.77    1.65
 -12   4  15    1.96    0.94
 -11  -4  14   28.75    6.01
  11  -4 -14   39.16    6.30
 -11  -4  14   50.37    6.54
 -11  -4  14   34.07    5.08
 -11  -4  14   52.01    7.58
 -11  -4  14   29.39    6.46
  11  -4 -14   43.65   12.93
 -11   4  14   39.56    5.03
 -11   4  14   39.56    5.03
 -11   4  14   35.75    5.68
 -11   4  14   38.77    5.58
 -10  -4  13   40.23    7.09
  10  -4 -13   35.82    8.40
  10  -4 -13   56.87   14.00
 -10  -4  13   42.43    5.95
  10  -4 -13   44.17    7.31
 -10  -4  13   43.57    8.44
 -10   4  13   46.21    5.85
 -10   4  13   46.21    5.85
 -10   4  13   47.62    6.40
 -10   4  13   49.72    6.65
  -9  -4  12   35.11    6.10
   9  -4 -12   53.11   12.42
   9  -4 -12   40.70    6.17
   9  -4 -12   34.48    7.11
  -9  -4  12   35.61    8.35
  -9   4  12   34.03    4.95
  -9   4  12   34.03    4.95
  -9   4  12   41.88    5.45
   8  -4 -11   34.48    5.13
   8  -4 -11   32.12    6.04
  -8  -4  11   27.22    4.16
   8  -4 -11   28.32    9.34
  -8  -4  11   27.22    4.16
  -8  -4  11   43.93    8.00
  -8   4  11   28.93    4.10
  -8   4  11   28.93    4.10
   7  -4 -10   26.58    8.30
  -7  -4  10   15.04    6.88
  -7  -4  10   33.13    4.61
   7  -4 -10   26.59    8.31
   7  -4 -10   36.80    5.58
  -7  -4  10   35.07    6.57
   7  -4 -10   34.73    9.86
   7  -4 -10   35.35    6.45
  -7  -4  10   33.13    4.61
  -7   4  10   39.04    4.34
  -7   4  10   28.99    4.48
  -7   4  10   28.99    4.48
  -7   4  10   39.04    4.34
  -6  -4   9    7.86    1.71
  -6  -4   9   11.55    2.58
  -6  -4   9    5.87    4.55
   6  -4  -9    8.80    1.75
   6  -4  -9    0.39    5.65
   6  -4  -9   -1.92    3.19
   6  -4  -9   -1.92    3.19
  -6  -4   9    7.86    1.71
   6  -4  -9    6.11    1.97
  -6   4   9    5.23    1.23
  -6   4   9    5.23    1.23
   5  -4  -8    3.77    1.19
   5  -4  -8    6.64    1.73
  -5  -4   8    4.72    1.54
   5  -4  -8    6.31    1.45
  -5  -4   8    4.11    4.28
   5  -4  -8   -2.22    2.69
   5  -4  -8   -5.36    4.87
  -5  -4   8    4.72    1.54
  -5  -4   8    6.66    2.46
   5  -4  -8    3.77    1.19
   5  -4  -8   -2.24    2.69
  -5   4   8    4.24    1.09
  -5   4   8    4.24    1.09
  -4  -4   7   13.83    2.63
   4  -4  -7   16.89    2.67
   4  -4  -7   15.87    3.08
  -4  -4   7    7.79    3.95
   4  -4  -7    7.31    3.84
   4  -4  -7    7.32    3.84
   4  -4  -7   12.89    2.20
  -4  -4   7   13.83    2.63
   4  -4  -7   12.89    2.20
   4  -4  -7    5.32    6.74
  -4   4   7   17.98    2.31
  -4   4   7   17.98    2.31
  -3  -4   6   -0.40    1.29
   3  -4  -6   -2.21    1.95
  -3  -4   6    0.27    2.81
   3  -4  -6   -4.52    5.71
   3  -4  -6   -2.21    1.95
  -3  -4   6   -0.40    1.29
   3  -4  -6   -0.80    0.74
  -3  -4   6    0.23    3.07
  -3  -4   6    0.27    3.07
   3  -4  -6   -0.80    0.74
  -3   4   6    1.01    0.83
  -3   4   6    1.01    0.83
  -2  -4   5    0.23    1.34
  -2  -4   5    0.23    1.34
   2  -4  -5   -6.06    5.87
   2  -4  -5    0.04    0.74
   2  -4  -5   -2.25    1.86
  -2  -4   5    2.70    3.27
  -2  -4   5    1.88    2.95
   2  -4  -5   -2.25    1.86
   2  -4  -5    0.04    0.74
  -2  -4   5    2.69    3.27
  -2   4   5    1.48    0.87
  -2   4   5    1.48    0.87
  -1  -4   4    6.82    3.22
   1  -4  -4    9.71    3.63
  -1  -4   4   11.16    4.54
  -1  -4   4   11.48    2.56
   1  -4  -4    5.77    7.62
   1  -4  -4    9.71    3.63
   1  -4  -4   15.69    2.13
  -1  -4   4   11.48    2.56
   1  -4  -4   15.69    2.13
  -1  -4   4   11.16    4.54
  -1   4   4   17.01    2.27
  -1   4   4   17.01    2.27
   0  -4  -3    4.57    2.59
   0  -4   3    3.99    1.65
   0  -4  -3    7.15    1.25
   0  -4   3    3.99    1.65
   0  -4  -3    4.57    2.59
   0  -4   3    3.65    2.38
   0  -4  -3    0.83    7.21
   0  -4   3    3.18    3.73
   0  -4   3    3.16    3.73
   0  -4  -3    7.15    1.25
   0   4   3    6.25    1.26
   0   4   3    6.25    1.26
   1  -4   2   25.22    8.45
   1  -4   2   31.13    7.93
  -1  -4  -2   26.07    6.65
   1  -4   2   22.49    4.63
  -1  -4  -2   26.02    6.65
   1  -4   2   22.49    4.63
  -1  -4  -2   37.02    4.20
  -1  -4  -2   37.02    4.20
   1  -4   2   31.13    7.93
  -1  -4  -2   22.23   10.38
  -1   4  -2   32.14    4.87
   1   4   2   36.68    4.13
   1   4   2   36.68    4.13
   2  -4   1    2.56    1.42
  -2  -4  -1    3.46    0.92
   2  -4   1    5.48    1.30
   2  -4   1    2.56    1.42
  -2  -4  -1    2.89    7.98
   2  -4   1   -2.87    4.81
  -2  -4  -1    3.46    0.92
   2  -4   1    1.40    4.42
  -2  -4  -1   -2.74    2.25
  -2  -4  -1   -2.75    2.25
   2  -4   1   -2.90    4.81
  -2  -4  -1    3.17    1.91
   2   4   1    4.93    1.25
  -2   4  -1    5.04    0.97
  -2   4  -1    3.27    1.70
  -2   4  -1    5.04    0.97
   2   4   1    4.93    1.25
  -3  -4   0   12.91    9.36
   3  -4   0    7.54    3.21
  -3  -4   0   12.44    1.87
   3  -4   0   15.36    2.47
   3  -4   0    2.29    7.14
  -3  -4   0   12.81    2.84
   3  -4   0   10.85    5.40
   3  -4   0    2.21    7.14
  -3  -4   0   12.44    1.87
  -3   4   0   14.21    1.99
   3   4   0    9.77    1.99
  -3   4   0   14.21    1.99
   3   4   0    9.77    1.99
  -3   4   0   13.21    2.54
   4  -4  -1    5.97    1.59
   4  -4  -1    0.25    4.06
   4  -4  -1    3.56    1.22
  -4  -4   1    3.80    2.12
  -4  -4   1    4.38    8.82
   4  -4  -1    0.52    1.21
   4  -4  -1    1.93    2.10
   4  -4  -1    0.52    1.21
   4   4  -1    0.58    1.19
   4   4  -1    0.58    1.19
  -4   4   1    2.14    1.62
  -4   4   1    2.82    0.98
  -4   4   1    2.82    0.98
  -5  -4   2   10.69    9.21
   5  -4  -2    3.82    2.08
  -5  -4   2    5.45    2.41
   5  -4  -2    6.40    1.56
  -5  -4   2    4.09    1.90
   5  -4  -2    9.62    4.90
   5  -4  -2    1.40    1.31
   5  -4  -2    1.40    1.31
  -5   4   2    2.48    1.12
  -5   4   2    2.94    1.66
   5   4  -2   -0.10    1.36
  -5   4   2    2.48    1.12
   5   4  -2   -0.10    1.36
  -6  -4   3   -0.57    1.67
  -6  -4   3   -2.74    8.70
   6  -4  -3   -0.67    1.23
   6  -4  -3    1.04    4.71
   6  -4  -3   -0.32    1.06
  -6  -4   3    3.69    2.51
   6  -4  -3    0.57    1.80
   6  -4  -3   -0.32    1.06
  -6   4   3   -0.41    1.48
  -6   4   3    1.13    1.02
  -7  -4   4    2.28    1.32
  -7  -4   4    1.51    1.92
   7  -4  -4    1.00    1.10
   7  -4  -4   -0.12    1.65
   7  -4  -4    1.00    1.10
   7  -4  -4    6.47    6.17
  -7  -4   4   -3.01    8.38
  -7   4   4    1.92    1.69
  -7   4   4    1.46    1.09
   8  -4  -5    1.54    2.10
  -8  -4   5    0.49    8.36
  -8  -4   5    3.79    2.11
   8  -4  -5   18.91    8.45
  -8  -4   5    3.67    1.45
  -8   4   5    1.19    1.77
  -8   4   5    3.67    1.25
  -9  -4   6    1.66    1.27
   9  -4  -6    2.18    8.46
   9  -4  -6   -0.33    2.23
  -9  -4   6    1.59    1.90
  -9  -4   6   -6.99    7.34
  -9   4   6    0.16    0.93
  -9   4   6    0.00    1.49
  10  -4  -7   10.99   10.91
  10  -4  -7    0.13    2.47
 -10  -4   7   -0.42    1.81
 -10  -4   7    0.38    1.17
 -10   4   7   -0.74    0.88
 -10   4   7   -0.54    1.44
 -11  -4   8    3.37    1.32
 -11  -4   8    3.83    2.04
  11  -4  -8   -0.13    2.55
  11  -4  -8   14.04   13.28
 -11   4   8    3.01    1.69
 -11   4   8    1.80    1.06
  12  -4  -9    8.46   14.74
 -12  -4   9    6.92    1.62
  12  -4  -9    4.85    2.84
 -12  -4   9    9.50    2.43
 -12   4   9    6.70    2.08
 -12   4   9    6.02    1.53
  13  -4 -10    0.88    2.13
 -13  -4  10    4.34    1.78
 -13  -4  10    5.20    0.94
 -13  -4  10    1.40    1.08
  13  -4 -10    9.08   15.15
 -13   4  10    3.15    1.70
 -13   4  10    2.35    1.13
 -14  -4  11    4.14    0.83
 -14  -4  11    1.76    0.99
  14  -4 -11    2.51    1.85
 -14   4  11    0.97    0.98
 -15  -4  12    1.75    0.64
 -15  -4  12    0.91    0.78
 -15   4  12   -0.25    0.82
 -16  -4  13    0.96    0.64
 -16   4  13    0.01    0.73
  12  -5 -15    2.74    1.55
  12  -5 -15   13.64   11.82
 -12   5  15   -1.58    1.82
  11  -5 -14   19.23   11.23
  11  -5 -14    9.66    2.29
 -11   5  14    8.63    1.68
 -11   5  14    8.63    1.68
  10  -5 -13    7.85    3.06
  10  -5 -13   19.41    9.73
  10  -5 -13    8.27    2.29
 -10   5  13    9.30    1.72
 -10   5  13    9.30    1.72
   9  -5 -12    5.34    7.64
   9  -5 -12    0.62    2.20
   9  -5 -12    0.05    1.39
  -9   5  12    0.08    1.02
  -9   5  12    0.08    1.02
   8  -5 -11    5.65    6.86
   8  -5 -11    2.90    2.30
   8  -5 -11    3.28    1.62
  -8   5  11    4.18    1.40
  -8   5  11    4.18    1.40
   7  -5 -10   31.35    5.17
  -7  -5  10   27.19    4.15
  -7  -5  10   30.13    5.85
  -7  -5  10   27.19    4.15
   7  -5 -10   22.56   10.02
   7  -5 -10   30.46    6.26
  -7   5  10   30.21    4.22
  -7   5  10   30.20    4.22
  -6  -5   9    6.73    1.72
   6  -5  -9    3.81    2.28
   6  -5  -9   -2.06    6.22
  -6  -5   9    7.03    2.28
  -6  -5   9    6.73    1.72
   6  -5  -9    5.86    1.83
  -6   5   9    3.77    1.42
  -6   5   9    3.77    1.42
  -5  -5   8   26.69    3.90
  -5  -5   8   26.69    3.90
  -5  -5   8   26.09    5.39
   5  -5  -8   25.73    4.38
   5  -5  -8   12.04    8.20
   5  -5  -8   25.12    5.15
  -5   5   8   21.34    3.55
  -5   5   8   21.34    3.55
  -3  -5   6   15.25    4.04
  -2  -5   5   15.64    3.31
   2  -5  -5    5.41    7.73
  -2  -5   5   15.63    4.72
  -2  -5   5   12.08    3.26
   2  -5  -5   19.08    2.76
   2  -5  -5   14.63    3.31
   2  -5  -5   19.08    2.76
  -2  -5   5   12.08    3.26
   2  -5  -5   20.29    3.87
   1  -5  -4   -1.72    6.67
   0  -5  -3   -2.18    7.69
   1  -5   2    1.34    3.09
  -1  -5  -2   -3.89    7.85
   2  -5   1   -0.54    1.77
   2  -5   1   -0.37    2.87
  -2  -5  -1    0.70    0.84
  -2  -5  -1    0.48    1.25
   2  -5   1   -2.38    1.03
  -2  -5  -1   -1.06    8.28
  -2  -5  -1   -2.64    1.85
   2  -5   1   -0.54    1.77
  -2  -5  -1    0.70    0.84
  -2   5  -1   -0.40    1.64
   3  -5   0    3.07    1.37
  -3  -5   0   -1.08    8.27
   3  -5   0    1.21    1.76
  -3  -5   0   -0.88    2.04
   3  -5   0    4.21    3.02
   3  -5   0    1.21    1.76
  -3   5   0    3.42    1.73
   4  -5  -1    4.66    1.97
   4  -5  -1    4.66    1.97
   4  -5  -1   20.31    6.94
  -4  -5   1    8.93    2.63
   4  -5  -1    5.96    3.02
  -4  -5   1    6.88    8.20
   5  -5  -2   22.88    6.35
  -5  -5   2   32.99    5.63
   5  -5  -2   41.76    9.93
  -5  -5   2   26.53   11.16
   6  -5  -3    5.45    1.93
   6  -5  -3    5.24    2.55
  -6  -5   3    5.68    2.41
   6  -5  -3    2.92    1.54
   6  -5  -3    2.92    1.54
  -6  -5   3    7.78    8.02
   6  -5  -3    9.75    6.30
  -6   5   3    5.19    1.23
   7  -5  -4   -2.51    1.58
   7  -5  -4    1.95    2.06
   7  -5  -4   12.44    7.46
  -7   5   4   -0.59    0.81
  -7   5   4   -0.90    1.33
   8  -5  -5   44.85   11.41
  -8   5   5   15.14    2.71
  -8   5   5   14.04    2.71
   9  -5  -6   24.97   10.27
   9  -5  -6   10.55    3.92
  -9   5   6   22.43    3.10
  -9   5   6   15.81    2.85
  10  -5  -7   28.64   11.24
  10  -5  -7    1.55    2.86
  11  -5  -8   -0.69    2.68
 -11   5   8   -0.40    0.81
  12  -5  -9    2.67    2.59
  13  -5 -10    2.61    1.98
 -13   5  10    0.60    0.70
 -14   5  11   -0.23    0.58
  11  -6 -14    5.32    1.99
 -11   6  14   -0.22    1.44
  10  -6 -13    3.38    2.02
   9  -6 -12    3.38    2.02
   8  -6 -11    4.27    2.80
   8  -6 -11    0.10    1.76
   7  -6 -10    9.88    3.26
  -7  -6  10    6.62    2.01
   7  -6 -10   14.32    7.03
   7  -6 -10    5.67    2.11
  -7   6  10    6.29    1.43
  -7   6  10    6.29    1.43
  -6  -6   9    2.08    1.08
  -6  -6   9    1.44    1.61
  -6  -6   9    2.08    1.08
   6  -6  -9    4.22    5.57
   6  -6  -9    0.05    2.60
   6  -6  -9   -1.05    1.56
  -6   6   9    2.75    1.19
  -6   6   9    2.75    1.19
   5  -6  -8    7.79    6.04
  -5  -6   8   11.58    2.46
  -5  -6   8   11.94    3.31
  -5  -6   8   11.58    2.46
   5  -6  -8   16.80    3.95
  -5   6   8   12.90    2.21
  -5   6   8   12.90    2.21
  -4  -6   7    2.69    1.59
  -4  -6   7    2.69    1.59
  -4  -6   7    3.93    2.43
   4  -6  -7    4.41    2.65
   4  -6  -7   -0.46    1.49
   4  -6  -7    4.96    5.50
  -4   6   7    4.61    1.37
  -4   6   7    4.61    1.37
  -3  -6   6    0.72    1.62
  -3  -6   6    0.72    1.62
   3  -6  -6    4.82    5.43
   3  -6  -6   -2.20    1.39
   3  -6  -6    1.16    2.16
  -3  -6   6   -0.12    2.53
  -3   6   6    2.19    1.21
  -3   6   6    2.19    1.21
   2  -6  -5   14.09    3.07
  -2  -6   5    2.52    3.65
  -2  -6   5    7.38    2.54
   2  -6  -5    3.77    5.61
  -2  -6   5    8.74    2.05
  -2  -6   5    7.38    2.54
  -2   6   5    9.70    1.79
  -2   6   5    9.70    1.79
  -1  -6   4    4.46    2.36
  -1  -6   4    4.46    2.36
   1  -6  -4    4.89    2.08
   1  -6  -4    6.36    5.82
  -1  -6   4   -0.22    3.43
  -1  -6   4    2.00    1.31
  -1   6   4    4.33    1.19
  -1   6   4    4.33    1.19
   0  -6   3   -4.14    3.65
   0  -6   3    2.00    2.36
   0  -6   3    0.44    1.14
   0  -6  -3    5.61    5.99
   0  -6   3    2.00    2.36
   0  -6  -3    0.43    1.65
   0  -6  -3   -0.39    1.52
   0   6   3    4.23    1.04
   0   6   3    4.23    1.04
  -1  -6  -2   12.43    7.62
  -1  -6  -2   18.25    4.18
   1  -6   2   15.81    3.60
   1  -6   2   12.79    5.86
   1   6   2   23.57    2.86
   1   6   2   23.57    2.86
   2  -6   1   10.43    4.44
   2  -6   1   11.73    3.05
   2  -6   1   11.73    3.05
  -2  -6  -1    5.75    7.23
  -2  -6  -1    7.62    2.34
   3  -6   0    1.93    1.86
   3  -6   0    1.93    1.86
  -3  -6   0    0.32    1.65
   3  -6   0    0.10    1.26
   3  -6   0   -1.13    3.50
  -3   6   0    0.68    0.78
   4  -6  -1   16.75    5.02
   4  -6  -1    9.99    2.97
   4  -6  -1   20.16    3.39
   4  -6  -1    9.99    2.97
  -4   6   1   19.35    2.75
  -4   6   1   15.55    2.67
  -5  -6   2    1.54    1.85
   5  -6  -2    5.06    1.90
  -5   6   2    3.64    1.04
  -5   6   2    7.46    1.45
   6  -6  -3    3.90    1.96
   6  -6  -3    3.77    2.51
  -6   6   3    2.80    0.92
   7  -6  -4   -1.23    1.96
   7  -6  -4   -0.10    1.95
  -7   6   4    0.11    0.64
   8  -6  -5    3.19    2.51
   9  -6  -6    3.32    2.67
  -9   6   6    1.56    0.69
  10  -6  -7    1.09    2.56
 -10   6   7    0.89    0.58
   7  -7 -10    2.11    1.94
   6  -7  -9    1.04    1.60
   5  -7  -8    1.43    1.48
   5  -7  -8    2.38    2.93
   4  -7  -7    7.06    2.82
  -4  -7   7    1.12    1.69
   4  -7  -7   -0.22    1.34
  -3  -7   6   -0.75    1.92
   3  -7  -6   -0.33    2.24
   3  -7  -6   -0.52    1.28
  -2  -7   5   -0.69    2.48
   2  -7  -5    0.47    1.28
   2  -7  -5    2.95    2.10
   1  -7  -4   -0.20    1.19
   1  -7  -4    1.59    1.80
  -1  -7   4   -0.67    3.00
   0  -7   3    0.63    3.55
   0  -7   3    4.41    1.15
   0  -7  -3    0.72    1.24
   0  -7  -3    1.05    1.59
   1  -7   2   -3.03    3.72
  -1  -7  -2   -0.18    1.16
   1  -7   2    3.21    1.11
  -1  -7  -2   -1.28    1.33
   2  -7   1   -1.90    3.40
  -2  -7  -1    2.32    1.34
   2  -7   1    4.35    1.29
  -3  -7   0    1.01    1.29
   3  -7   0    1.15    2.90
   4  -7  -1    2.29    1.29
   4  -7  -1   -0.91    2.37
 -21   0  25    0.85    1.19
  21   0 -25    0.04    3.07
 -21   0  25   -2.04    1.48
 -20   0  24    0.96    1.61
 -20   0  24    1.83    1.36
  19   0 -23    6.69    4.06
 -19   0  23    1.77    1.26
 -19   0  23   -1.17    1.51
 -19   0  23    0.34    1.70
 -19   0  23    1.54    1.64
  18   0 -22    2.21    3.64
 -18   0  22   -1.08    1.46
 -18   0  22    0.53    1.12
 -18   0  22    1.02    1.75
 -18   0  22    0.24    1.24
 -18   0  22   -0.38    1.65
 -17   0  21    1.05    1.22
 -17   0  21   -0.80    1.83
 -17   0  21   -0.39    1.70
 -17   0  21    0.32    1.08
  17   0 -21   -2.61    3.22
 -17   0  21   -0.89    1.37
 -17   0  21    1.37    1.59
  16   0 -20   15.78    6.15
 -16   0  20   35.27    4.36
 -16   0  20   27.68    5.07
 -16   0  20   29.98    5.42
 -16   0  20   31.81    4.87
 -16   0  20   27.17    5.06
 -16   0  20   30.11    4.72
 -15   0  19   -1.25    1.60
 -15   0  19   -1.54    1.33
 -15   0  19   -1.57    1.77
 -15   0  19    2.66    1.80
 -15   0  19    0.93    0.95
 -15   0  19    0.29    1.24
 -14   0  18   14.27    3.40
  14   0 -18   11.85    4.16
  14   0 -18   21.43    2.76
 -14   0  18   19.24    3.09
 -14   0  18   15.47    3.11
 -14   0  18   11.39    2.78
 -14   0  18   14.57    2.87
  14   0 -18   21.43    2.76
 -14   0  18   16.70    2.73
 -13   0  17    0.33    1.24
 -13   0  17    0.01    1.33
  13   0 -17    1.79    0.94
 -13   0  17   -0.42    1.44
 -13   0  17   -0.58    0.76
  13   0 -17    1.79    0.94
 -13   0  17    0.09    1.13
 -12   0  16  149.23   22.21
 -12   0  16  150.13   19.90
 -11   0  15   -0.44    1.06
 -11   0  15   -0.69    0.81
 -11   0  15   -0.72    0.59
 -11   0  15   -0.11    0.91
 -11   0  15   -0.69    0.81
 -11   0  15   -0.72    0.59
 -10   0  14  156.71   16.06
 -10   0  14  155.23   20.81
 -10   0  14  136.28   18.62
 -10   0  14  135.58   16.99
 -10   0  14  156.71   16.06
 -10   0  14  135.58   16.99
  10   0 -14  121.91   24.85
  10   0 -14  121.90   24.85
   9   0 -13   -0.18    1.18
  -9   0  13   -0.69    0.40
  -9   0  13   -0.69    0.40
   9   0 -13   -0.18    1.18
  -9   0  13    0.72    0.75
  -9   0  13   -0.47    0.68
  -9   0  13    0.72    0.75
  -9   0  13    1.00    0.97
  -8   0  12  175.05   22.19
  -8   0  12  170.23   24.39
  -8   0  12  201.42   21.01
  -8   0  12  175.05   22.19
  -8   0  12  201.42   21.01
  -7   0  11   -0.14    0.28
  -7   0  11   -0.14    0.28
   7   0 -11   -0.10    1.34
  -7   0  11   -0.08    0.61
   7   0 -11   -0.10    1.34
  -7   0  11   -0.08    0.61
   6   0 -10   -0.21    1.57
  -6   0  10    2.31    0.41
  -6   0  10    2.98    0.74
  -6   0  10    2.31    0.41
  -6   0  10    2.98    0.74
   6   0 -10   -0.21    1.57
  -5   0   9   -0.21    0.20
  -5   0   9   -0.36    0.64
  -5   0   9   -0.36    0.64
  -5   0   9   -0.21    0.20
   4   0  -8   16.31    4.18
  -4   0   8   21.58    2.53
  -4   0   8   21.58    2.53
  -4   0   8   18.59    2.22
  -4   0   8   18.59    2.22
   4   0  -8   16.31    4.18
  -3   0   7   -0.29    0.19
  -3   0   7   -1.21    0.50
  -3   0   7   -1.21    0.50
  -3   0   7   -0.29    0.19
  -2   0   6  262.56   31.29
  -2   0   6  262.56   31.29
   1   0  -5   -0.46    0.57
   1   0  -5   -1.65    1.14
   1   0  -5   -0.46    0.57
   1   0  -5   -1.65    1.14
  -1   0   5    0.38    0.74
  -1   0   5    0.38    0.74
   0   0  -4    1.83    0.94
   0   0   4    0.22    0.71
   0   0   4    0.22    0.71
   0   0  -4    2.54    1.08
   0   0  -4    1.83    0.94
   0   0  -4    2.54    1.08
   1   0   3    0.55    0.80
  -1   0  -3    1.05    1.27
   1   0   3    0.55    0.80
  -1   0  -3    1.05    1.27
  -2   0  -2  173.43   19.85
  -2   0  -2  173.43   19.85
  -3   0  -1    0.32    0.92
   3   0   1    0.89    0.80
   3   0   1    0.89    0.80
  -3   0  -1    0.32    0.92
   4   0   0  166.30   21.89
  -4   0   0  199.61   20.88
  -4   0   0  199.61   20.88
   4   0   0  166.30   21.89
  -5   0   1    0.21    0.75
   5   0  -1    0.06    0.78
  -5   0   1    0.21    0.75
   5   0  -1    0.06    0.78
  -6   0   2   63.69    7.23
  -6   0   2   64.22    9.22
  -6   0   2   65.60    9.89
   6   0  -2   53.99    7.62
   6   0  -2   53.99    7.62
  -6   0   2   63.69    7.23
   7   0  -3    0.02    1.04
  -7   0   3    0.52    0.58
  -7   0   3   -0.27    0.92
   7   0  -3    1.86    5.65
  -7   0   3   -0.30    0.95
  -7   0   3   -0.27    0.92
  -7   0   3   -0.20    1.20
   7   0  -3    0.02    1.04
  -8   0   4   45.31    6.65
   8   0  -4   35.35    5.52
  -8   0   4   41.87    5.20
  -8   0   4   46.31    5.79
   8   0  -4   81.49   15.90
  -8   0   4   41.87    5.20
  -8   0   4   43.34    7.11
   8   0  -4   35.35    5.52
  -9   0   5   -0.11    1.10
  -9   0   5   -0.09    0.92
  -9   0   5   -0.09    0.92
  -9   0   5   -0.14    1.33
   9   0  -5    0.58    1.21
   9   0  -5   -3.32    5.99
   9   0  -5    0.58    1.21
  -9   0   5    1.75    0.78
 -10   0   6   82.84   11.40
  10   0  -6  117.75   20.72
 -10   0   6   78.73   12.09
  10   0  -6   56.42    9.41
 -10   0   6   80.94    9.98
  10   0  -6   56.42    9.41
  11   0  -7   -0.88    1.75
  11   0  -7   -4.08    7.48
 -11   0   7   -1.18    1.15
 -11   0   7    0.64    1.15
 -11   0   7   -1.18    1.15
 -11   0   7    1.23    1.05
  11   0  -7   -0.88    1.75
 -11   0   7   -0.93    1.10
 -11   0   7   -0.80    1.59
 -11   0   7   -0.88    0.96
 -11   0   7    0.21    1.68
  12   0  -8  195.35   35.85
 -12   0   8  157.28   26.51
 -12   0   8  171.59   23.88
 -12   0   8  160.19   22.12
 -12   0   8  160.39   24.81
 -12   0   8  168.90   21.36
 -12   0   8  169.92   24.80
 -13   0   9    1.48    1.31
 -13   0   9    0.10    1.20
  13   0  -9   -2.72    7.44
 -13   0   9   -3.19    1.22
 -13   0   9   -1.33    1.96
 -13   0   9   -1.68    1.77
 -13   0   9    0.46    1.20
 -14   0  10   52.11    7.62
  14   0 -10   54.25   15.98
 -14   0  10   51.01    8.24
 -14   0  10   48.47    7.68
 -14   0  10   51.44    6.76
 -14   0  10   45.01    8.48
  15   0 -11    1.75    6.21
 -15   0  11    0.36    1.75
 -15   0  11   -0.58    1.26
 -15   0  11    0.44    1.04
 -15   0  11   -0.85    1.81
 -15   0  11   -0.90    1.16
  16   0 -12    4.70    5.80
 -16   0  12    8.46    1.95
 -16   0  12   10.66    2.24
 -16   0  12   11.45    2.62
 -16   0  12   11.84    2.05
 -17   0  13   -0.03    1.37
 -17   0  13   -0.29    1.13
 -18   0  14    2.00    1.57
 -18   0  14    2.33    1.11
 -19   0  15    0.39    1.36
 -21  -1  25    5.22    1.48
 -21  -1  25    1.74    1.06
  21  -1 -25   -0.47    3.39
 -21  -1  25    6.08    1.59
 -21   1  25    2.87    1.08
 -20  -1  24    1.59    1.40
  20  -1 -24    4.56    4.33
 -20  -1  24    4.33    1.57
 -20  -1  24    1.81    1.51
 -20  -1  24   -0.92    1.09
 -20   1  24   -0.88    1.56
 -20   1  24    1.38    1.12
 -19  -1  23    3.59    1.69
 -19  -1  23    1.99    1.63
 -19  -1  23    2.70    1.32
 -19  -1  23    2.59    1.61
  19  -1 -23    6.45    4.78
 -19  -1  23    2.57    1.51
 -19  -1  23    3.92    1.50
 -19   1  23    1.35    1.80
  19   1 -23    2.75    2.64
 -19   1  23    2.11    1.64
 -19   1  23    1.35    1.18
  18  -1 -22    9.36    5.79
 -18  -1  22   -0.10    1.19
 -18  -1  22    0.63    1.62
 -18  -1  22   -0.19    1.51
 -18  -1  22    0.96    1.55
 -18  -1  22    1.03    1.46
 -18  -1  22    2.24    1.30
 -18   1  22    0.32    1.52
  18   1 -22   -1.66    2.37
 -18   1  22    1.83    1.09
 -18   1  22    0.81    1.78
 -17  -1  21   20.02    3.33
 -17  -1  21   17.10    3.50
 -17  -1  21   16.87    2.70
  17  -1 -21    9.87    6.29
 -17  -1  21   14.75    2.96
 -17  -1  21   16.77    3.19
 -17  -1  21   18.71    3.37
 -17   1  21   13.15    3.19
 -17   1  21   16.91    3.12
 -17   1  21   16.49    2.98
 -17   1  21   13.90    3.07
  17   1 -21   15.64    4.47
 -16  -1  20   -0.92    1.45
  16  -1 -20   -1.70    5.14
 -16  -1  20    0.51    1.07
 -16  -1  20    3.05    1.66
 -16  -1  20   -1.55    1.65
 -16  -1  20    0.39    1.61
 -16  -1  20   -1.42    1.23
 -16   1  20   -0.10    1.01
 -16   1  20    0.43    1.30
  16   1 -20   -4.69    2.16
 -16   1  20    1.66    2.01
 -16   1  20    1.17    1.80
 -15  -1  19   35.19    4.70
  15  -1 -19   29.99    8.14
 -15  -1  19   30.68    5.32
 -15  -1  19   30.55    5.83
 -15  -1  19   32.22    5.37
 -15  -1  19   31.69    5.17
 -15  -1  19   36.31    5.14
 -15   1  19   30.92    5.10
 -15   1  19   37.81    5.40
  15   1 -19   22.48    6.08
 -15   1  19   30.73    5.02
 -15   1  19   30.62    5.27
  14  -1 -18    0.89    4.57
 -14  -1  18    1.71    0.98
 -14  -1  18    0.90    1.34
 -14  -1  18    2.77    1.61
 -14  -1  18   -0.48    1.27
 -14  -1  18   -2.27    1.20
  14  -1 -18   -3.90    3.80
 -14  -1  18   -0.64    1.90
 -14   1  18    0.37    1.23
 -14   1  18    0.77    0.89
 -14   1  18    0.42    1.61
 -13  -1  17    7.77    1.81
 -13  -1  17    8.22    1.82
  13  -1 -17    7.39    3.46
 -13  -1  17    6.20    1.56
 -13  -1  17    6.63    1.53
 -13  -1  17    9.30    2.01
 -13  -1  17    8.47    2.57
 -13  -1  17    4.59    2.13
 -13   1  17    4.92    1.47
 -13   1  17    9.80    1.71
 -13   1  17    6.93    1.48
 -13   1  17    4.92    1.47
 -13   1  17   10.29    2.12
 -13   1  17   11.46    2.35
 -12  -1  16    7.41    1.76
  12  -1 -16    5.73    2.67
 -12  -1  16    7.01    2.18
 -12  -1  16    7.41    1.76
 -12  -1  16    8.27    1.72
 -12  -1  16    4.31    1.94
  12  -1 -16   20.21    5.30
 -12   1  16    7.93    1.75
 -12   1  16    4.95    1.25
 -12   1  16    4.95    1.25
 -11  -1  15   48.18    8.69
  11  -1 -15   66.59    9.10
  11  -1 -15   55.33   10.00
 -11  -1  15   48.82    6.71
 -11  -1  15   45.36    8.07
  11  -1 -15   55.32   10.00
 -11  -1  15   50.68    7.24
 -11  -1  15   48.82    6.71
 -11   1  15   58.03    6.23
 -11   1  15   58.03    6.23
 -11   1  15   47.00    7.13
  10  -1 -14   56.14    7.58
  10  -1 -14   45.31    5.51
  10  -1 -14   40.23    8.39
  10  -1 -14   40.22    8.39
 -10  -1  14   41.21    5.66
  10  -1 -14   45.31    5.51
 -10  -1  14   41.21    5.66
 -10  -1  14   38.15    6.85
 -10  -1  14   37.98    6.05
 -10  -1  14   41.36    7.28
  10   1 -14   46.09    8.70
 -10   1  14   44.23    5.51
 -10   1  14   50.48    5.23
 -10   1  14   50.48    5.23
 -10   1  14   39.91    6.02
  10   1 -14   46.09    8.70
 -10   1  14   44.23    5.51
   9  -1 -13   49.42    8.76
  -9  -1  13   44.94    7.64
  -9  -1  13   45.93    5.88
   9  -1 -13   57.04    7.76
  -9  -1  13   45.93    5.88
  -9  -1  13   38.04    5.87
  -9  -1  13   38.04    5.87
   9  -1 -13   49.41    8.76
  -9  -1  13   45.25    7.14
  -9  -1  13   43.73    6.36
  -9   1  13   51.06    5.81
   9   1 -13   38.52    9.37
  -9   1  13   51.06    5.81
  -9   1  13   43.94    6.28
  -9   1  13   50.94    5.46
  -9   1  13   50.94    5.46
   9   1 -13   38.52    9.37
  -8  -1  12   94.67   15.80
  -8  -1  12  104.57   13.28
  -8  -1  12  101.94   14.81
   8  -1 -12  106.37   17.74
   8  -1 -12  106.37   17.74
  -8  -1  12   98.18   12.11
  -8  -1  12   98.18   12.11
   8   1 -12   95.72   18.40
  -8   1  12   94.82   11.99
   8   1 -12   95.72   18.40
  -8   1  12   94.82   11.99
  -8   1  12  101.23   13.19
  -8   1  12   97.62   12.28
  -8   1  12   97.62   12.28
  -8   1  12  101.61   11.40
  -8   1  12  101.61   11.40
  -7  -1  11    3.27    0.87
   7  -1 -11    2.51    1.08
  -7  -1  11    2.68    0.57
  -7  -1  11    2.68    0.57
  -7  -1  11    3.27    0.87
   7  -1 -11    2.51    1.08
   7   1 -11    0.03    2.53
  -7   1  11    2.42    0.62
  -7   1  11    2.42    0.62
  -7   1  11    1.26    0.48
  -7   1  11    1.26    0.48
   7   1 -11    0.03    2.53
  -6  -1  10   52.02    6.72
   6  -1 -10   60.21    9.89
  -6  -1  10   56.79    6.27
  -6  -1  10   52.02    6.72
  -6  -1  10   56.79    6.27
   6  -1 -10   60.21    9.89
  -6   1  10   52.83    6.31
  -6   1  10   50.95    6.61
  -6   1  10   52.83    6.31
   6   1 -10   58.25   11.29
  -6   1  10   50.95    6.61
   6   1 -10   58.25   11.30
  -5  -1   9  105.83   13.15
  -5  -1   9  120.69   13.99
   5  -1  -9  123.21   20.45
  -5  -1   9  120.69   13.99
   5  -1  -9  123.21   20.45
  -5  -1   9  105.83   13.15
  -5   1   9  115.03   13.88
  -5   1   9  118.26   13.25
  -5   1   9  118.26   13.25
  -5   1   9  115.03   13.88
   4  -1  -8  211.74   34.95
  -4  -1   8  195.73   23.93
   4  -1  -8  211.73   34.96
  -4  -1   8  195.73   23.93
  -4   1   8  191.46   23.84
  -4   1   8  202.54   22.74
  -4   1   8  202.54   22.74
  -4   1   8  191.46   23.84
  -3  -1   7  958.38  115.20
   3  -1  -7 1000.00  168.16
  -3  -1   7  958.38  115.20
   3  -1  -7  999.97  168.20
  -3   1   7  976.07  115.27
  -3   1   7  944.44  109.61
  -3   1   7  944.45  109.61
  -3   1   7  976.07  115.27
   2  -1  -6  686.41  119.26
  -2  -1   6  746.82   81.72
  -2  -1   6  746.82   81.72
   2  -1  -6  686.42  119.23
   2   1  -6  675.48   77.63
  -2   1   6  641.62   77.73
   2   1  -6  675.48   77.63
  -2   1   6  641.62   77.73
   1  -1  -5   38.19    6.46
  -1  -1   5   32.29    4.47
   1  -1  -5   38.19    6.46
  -1  -1   5   32.29    4.47
   1   1  -5   35.84    4.08
   1   1  -5   35.84    4.08
   0  -1  -4  196.21   21.95
   0  -1  -4  196.21   21.95
   0   1   4  188.01   22.91
   0   1   4  188.01   22.91
   1  -1   3    4.49    1.74
  -1  -1  -3    4.46    1.16
   1  -1   3    4.49    1.74
  -1  -1  -3    4.46    1.16
  -1  -1  -3    0.10    1.52
  -1  -1  -3    0.10    1.52
  -1   1  -3    5.40    0.77
  -1   1  -3    5.40    0.77
   1   1   3    4.53    1.00
   1   1   3    4.53    1.00
  -2  -1  -2   79.04   13.47
  -2  -1  -2   79.04   13.47
   2   1   2   75.64    9.30
   2   1   2   75.64    9.30
  -2   1  -2   75.21    8.75
  -2   1  -2   75.21    8.75
   3  -1   1   39.10    7.18
  -3  -1  -1   35.76    5.56
  -3  -1  -1   35.76    5.56
   3  -1   1   39.10    7.18
   4  -1   0   -0.56    1.00
   4  -1   0   -0.56    1.00
   4  -1   0   -0.26    0.69
   4  -1   0   -0.26    0.69
  -4  -1   0    0.86    2.17
  -4  -1   0    0.86    2.17
  -4   1   0    0.89    0.45
   4   1   0    0.77    0.80
  -4   1   0    0.89    0.45
   4   1   0    0.77    0.80
  -5  -1   1   67.76   12.06
  -5  -1   1   56.83    8.51
  -5  -1   1   61.02    9.31
   5   1  -1   54.69    7.06
  -5   1   1   54.51    6.59
   5   1  -1   54.69    7.06
  -5   1   1   54.51    6.59
  -6  -1   2   18.37    3.59
  -6  -1   2   18.94    3.08
   6  -1  -2   31.27    9.95
  -6  -1   2   29.79    6.77
  -6   1   2   18.25    3.12
  -6   1   2   18.93    2.44
  -6   1   2   18.82    2.67
   6   1  -2   14.79    2.72
  -6   1   2   18.93    2.44
   6   1  -2   14.79    2.72
  -7  -1   3    3.65    1.98
   7  -1  -3   16.69    8.48
  -7  -1   3    3.65    1.98
  -7  -1   3   14.01    2.61
  -7  -1   3    8.80    1.94
   7   1  -3   10.41    1.89
  -7   1   3    9.51    1.47
   7   1  -3   10.41    1.89
  -7   1   3   11.24    1.66
  -7   1   3    9.27    1.97
  -7   1   3    9.51    1.47
  -8  -1   4    3.69    1.68
   8  -1  -4    0.88    1.21
   8  -1  -4    2.38    7.28
  -8  -1   4    0.67    1.29
  -8  -1   4    4.62    1.45
  -8  -1   4    0.67    1.29
   8  -1  -4    0.88    1.21
  -8   1   4    2.19    0.93
  -8   1   4    5.36    1.16
   8   1  -4    3.86    1.30
  -8   1   4    2.19    0.93
  -8   1   4    5.24    1.48
   8   1  -4    3.86    1.30
   9  -1  -5    1.21    1.54
  -9  -1   5    3.26    1.52
  -9  -1   5    4.63    1.69
  -9  -1   5    3.26    1.52
   9  -1  -5    1.21    1.54
   9  -1  -5    2.39    8.46
  -9  -1   5    3.94    1.85
  -9   1   5    2.57    1.09
  -9   1   5    2.57    1.09
   9   1  -5    5.29    1.55
   9   1  -5    5.29    1.55
  -9   1   5    3.76    1.44
  -9   1   5    4.90    1.25
 -10  -1   6    4.40    1.59
  10  -1  -6   18.11   12.55
  10  -1  -6    3.05    2.04
  10  -1  -6    3.05    2.04
 -10  -1   6    7.92    1.55
 -10  -1   6    6.68    2.13
 -10  -1   6    4.40    1.59
 -10  -1   6    7.37    1.47
 -10  -1   6   10.66    2.77
 -10  -1   6   11.75    2.02
  10   1  -6    6.19    2.04
 -10   1   6    4.59    1.50
  10   1  -6   10.32    6.99
 -10   1   6   10.69    1.63
  10   1  -6    6.19    2.04
 -10   1   6    8.29    1.60
 -10   1   6   12.48    1.93
 -10   1   6    4.59    1.50
 -10   1   6    7.25    2.07
 -11  -1   7   -1.63    0.98
  11  -1  -7    0.15    2.01
  11  -1  -7   -1.28    1.82
  11  -1  -7   -8.12    9.30
 -11  -1   7    1.06    1.33
 -11  -1   7    0.64    1.02
 -11  -1   7    0.90    2.05
 -11  -1   7    0.12    1.74
  11  -1  -7   -1.28    1.82
 -11  -1   7   -2.03    1.11
 -11  -1   7   -2.03    1.11
 -11   1   7   -0.09    1.17
  11   1  -7   -1.24    1.59
  11   1  -7    1.22    6.87
 -11   1   7   -0.42    1.64
 -11   1   7    0.52    1.22
  11   1  -7   -1.24    1.59
 -11   1   7    1.12    1.29
 -11   1   7   -0.42    0.99
 -11   1   7    1.83    0.83
 -11   1   7   -0.09    1.17
 -12  -1   8   23.63    3.94
 -12  -1   8   24.26    4.52
 -12  -1   8   25.43    5.41
 -12  -1   8   30.00    4.64
  12  -1  -8   27.32   13.71
 -12  -1   8   23.95    5.07
 -12   1   8   26.50    4.04
 -12   1   8   27.76    5.19
 -12   1   8   28.66    4.26
 -12   1   8   30.19    4.29
 -12   1   8   25.36    4.47
  12   1  -8   27.48   10.05
 -13  -1   9   55.51   10.03
 -13  -1   9   59.58    8.79
 -13  -1   9   53.92    9.39
 -13  -1   9   60.11    9.02
 -13  -1   9   55.74    7.81
  13  -1  -9   54.25   18.37
 -13   1   9   56.42    8.80
 -13   1   9   61.72    9.47
  13   1  -9   61.62   16.45
 -13   1   9   59.79    8.67
 -13   1   9   59.71    8.24
 -13   1   9   59.90    7.85
 -14  -1  10    8.10    1.86
 -14  -1  10    7.83    1.92
 -14  -1  10   10.26    2.08
 -14  -1  10    5.17    2.60
 -14  -1  10   10.65    2.84
  14  -1 -10    5.19    8.99
 -14   1  10   11.59    2.62
  14   1 -10    3.51    5.86
 -14   1  10    6.47    1.90
 -14   1  10    7.57    1.66
 -14   1  10    9.76    2.17
 -14   1  10    7.58    1.74
 -15  -1  11    2.42    1.44
 -15  -1  11    4.68    2.26
 -15  -1  11    2.38    1.43
  15  -1 -11    3.47    7.78
 -15  -1  11    2.68    2.21
 -15  -1  11    4.17    1.56
 -15   1  11    3.07    1.25
  15   1 -11    1.47    4.61
 -15   1  11    3.36    1.73
 -15   1  11    3.29    1.29
 -15   1  11    0.63    1.29
 -16  -1  12    2.62    1.47
 -16  -1  12    7.47    1.90
 -16  -1  12    5.97    1.63
 -16  -1  12    6.04    2.16
  16  -1 -12    0.60    6.24
 -16  -1  12    6.88    2.40
 -16   1  12    6.62    1.64
  16   1 -12    3.87    4.55
 -16   1  12    5.32    1.85
 -16   1  12    3.58    1.57
 -17  -1  13   12.50    2.52
 -17  -1  13   11.40    2.43
 -17  -1  13   13.91    2.29
 -17   1  13   16.69    2.81
 -17   1  13   10.10    2.48
 -18  -1  14    2.01    1.22
 -18  -1  14    1.95    1.11
 -18  -1  14    0.93    1.13
 -18   1  14    0.94    1.63
 -19   1  15   17.02    3.12
 -21  -2  25   -0.70    1.23
 -21   2  25   -0.54    0.80
 -20  -2  24    4.64    1.43
 -20  -2  24    2.31    1.10
 -20  -2  24    2.18    1.25
 -20  -2  24    5.03    1.49
 -20   2  24    1.79    1.11
 -19  -2  23    3.82    1.48
 -19  -2  23    2.36    1.26
 -19  -2  23    4.32    1.65
 -19  -2  23    3.85    1.45
 -19   2  23    2.10    1.20
 -18  -2  22   13.26    2.36
 -18  -2  22    8.52    2.48
 -18  -2  22    9.62    2.07
 -18  -2  22    7.35    1.81
 -18  -2  22   10.86    2.18
 -18  -2  22    7.04    2.02
  18   2 -22   13.33    3.26
 -18   2  22   10.41    2.53
 -18   2  22    8.32    1.86
 -17  -2  21    1.17    1.36
 -17  -2  21    0.08    1.51
 -17  -2  21    1.35    1.81
 -17  -2  21   -1.67    1.20
 -17  -2  21   -0.81    1.25
 -17  -2  21   -1.03    1.24
 -17   2  21    0.81    1.03
  17   2 -21    0.33    2.11
 -17   2  21   -0.44    1.77
 -16  -2  20    2.76    1.36
 -16  -2  20    4.76    1.66
 -16  -2  20    5.06    1.71
 -16  -2  20    3.31    1.54
  16  -2 -20    3.47    6.36
 -16  -2  20    2.95    1.97
 -16  -2  20    3.73    1.55
 -16   2  20    3.41    1.99
 -16   2  20    3.60    1.20
  16   2 -20    2.32    2.37
 -15  -2  19   -1.08    1.22
 -15  -2  19    1.87    1.39
 -15  -2  19   -0.98    1.84
  15  -2 -19    5.90    6.71
 -15  -2  19    1.98    1.64
 -15  -2  19   -0.07    1.32
  15  -2 -19   15.14    6.73
  15  -2 -19   16.07    8.54
 -15  -2  19    2.09    1.34
 -15   2  19    0.52    0.96
 -15   2  19   -0.86    1.73
 -14  -2  18   -0.73    1.28
  14  -2 -18   -0.27    6.12
  14  -2 -18   20.94    5.78
 -14  -2  18   -2.47    1.87
  14  -2 -18    6.13    7.38
 -14  -2  18    2.15    2.19
 -14  -2  18   -0.50    1.21
 -14  -2  18   -0.84    1.10
 -14  -2  18   -2.10    1.24
 -14  -2  18    0.38    1.52
 -14   2  18   -0.31    0.89
 -14   2  18   -1.30    1.67
 -13  -2  17   -1.25    1.09
 -13  -2  17   -0.68    1.83
 -13  -2  17   -1.53    1.46
 -13  -2  17   -0.23    1.99
 -13  -2  17   -0.57    1.18
  13  -2 -17   -4.38    4.98
 -13  -2  17   -1.32    1.07
 -13  -2  17   -0.49    1.21
  13  -2 -17   12.19    5.98
 -13   2  17   -3.77    1.14
 -13   2  17   -1.08    1.38
 -13   2  17   -3.77    1.14
 -13   2  17   -0.41    0.77
 -12  -2  16    0.30    1.21
 -12  -2  16   -2.76    1.65
 -12  -2  16    0.86    1.67
 -12  -2  16   -0.27    0.98
 -12  -2  16    0.72    1.11
 -12  -2  16    0.72    1.11
  12  -2 -16    5.61    4.11
 -12  -2  16   -1.37    1.04
  12  -2 -16    0.07    4.44
 -12  -2  16   -1.48    1.54
 -12  -2  16   -1.41    1.11
 -12   2  16   -1.57    0.99
 -12   2  16   -1.57    0.99
 -12   2  16    0.23    0.74
 -12   2  16   -0.07    1.29
 -11  -2  15   -1.27    1.55
 -11  -2  15    0.75    1.45
  11  -2 -15    0.12    2.51
 -11  -2  15    1.07    1.63
  11  -2 -15    4.43    2.88
  11  -2 -15    0.92    3.64
  11  -2 -15    0.15    2.51
 -11  -2  15   -0.56    0.85
 -11  -2  15   -0.56    0.85
 -11   2  15    0.44    1.11
 -11   2  15    0.46    0.74
 -11   2  15    0.46    0.74
 -11   2  15   -0.38    0.84
 -11   2  15   -0.38    0.84
 -10  -2  14   10.27    2.37
  10  -2 -14    5.40    2.86
 -10  -2  14   12.29    2.59
  10  -2 -14   16.94    4.08
 -10  -2  14   12.23    2.10
 -10  -2  14   12.23    2.10
 -10  -2  14   13.84    2.60
  10  -2 -14   16.92    4.07
 -10   2  14    9.62    1.66
 -10   2  14   11.51    1.74
 -10   2  14    9.62    1.66
 -10   2  14   11.51    1.74
 -10   2  14   10.94    1.95
   9  -2 -13   -0.66    1.39
  -9  -2  13   -1.93    1.27
   9  -2 -13    0.01    2.91
   9  -2 -13   -0.66    1.39
  -9  -2  13   -0.57    0.72
  -9  -2  13    1.07    0.96
  -9  -2  13    1.07    0.96
   9  -2 -13    1.91    1.60
  -9  -2  13   -0.57    0.72
  -9  -2  13    0.23    0.97
   9   2 -13    2.78    2.43
   9   2 -13    2.77    2.43
  -9   2  13    0.20    0.61
  -9   2  13    0.17    0.57
  -9   2  13   -0.01    0.74
  -9   2  13    0.20    0.61
  -9   2  13    0.17    0.57
  -8  -2  12  128.77   15.44
  -8  -2  12  117.89   13.94
  -8  -2  12  117.89   13.94
  -8  -2  12  108.87   18.11
  -8  -2  12  120.49   16.98
  -8   2  12  108.72   14.09
   8   2 -12  107.33   20.92
  -8   2  12  108.72   14.09
  -8   2  12  128.40   13.19
  -8   2  12   93.92   15.12
  -8   2  12  128.40   13.19
   8   2 -12  107.38   20.93
  -7  -2  11   15.96    2.77
  -7  -2  11   18.21    2.63
  -7  -2  11   21.35    3.40
  -7  -2  11   18.21    2.63
   7  -2 -11   18.69    4.12
  -7  -2  11   23.08    3.26
   7  -2 -11   18.69    4.12
  -7  -2  11   15.96    2.77
  -7  -2  11   19.99    3.28
  -7   2  11   18.23    2.48
  -7   2  11   18.70    2.68
   7   2 -11   15.37    4.33
  -7   2  11   20.28    2.48
  -7   2  11   18.23    2.48
   7   2 -11   15.38    4.33
  -7   2  11   20.28    2.48
  -6  -2  10   18.09    3.55
  -6  -2  10   28.74    4.02
   6  -2 -10   25.99    4.99
  -6  -2  10   18.46    3.93
  -6  -2  10   25.83    3.32
   6  -2 -10   25.99    4.99
  -6  -2  10   25.83    3.32
  -6  -2  10   18.09    3.55
   6   2 -10   34.35    6.29
   6   2 -10   34.30    6.28
  -6   2  10   26.86    3.10
  -6   2  10   23.45    3.16
  -6   2  10   26.86    3.10
  -6   2  10   23.45    3.16
  -5  -2   9    0.04    0.57
   5  -2  -9   -1.43    2.47
   5  -2  -9    0.35    0.82
   5  -2  -9    0.35    0.82
  -5  -2   9    0.04    0.57
  -5  -2   9    0.94    1.44
  -5   2   9   -0.23    0.47
   5   2  -9    2.04    1.58
  -5   2   9   -0.23    0.47
  -5   2   9    0.24    0.42
   5   2  -9    2.04    1.58
  -5   2   9    0.24    0.42
   4  -2  -8    5.86    1.63
   4  -2  -8    5.86    1.63
  -4  -2   8    6.78    1.19
  -4  -2   8    6.78    1.19
   4   2  -8    6.07    1.81
   4   2  -8    6.07    1.81
  -4   2   8    5.78    1.05
  -4   2   8    5.78    1.05
   3  -2  -7    3.26    1.16
  -3  -2   7    3.44    0.78
  -3  -2   7    3.44    0.78
   3  -2  -7    3.26    1.16
  -3   2   7    4.48    0.88
   3   2  -7    2.85    0.46
  -3   2   7    4.48    0.88
   3   2  -7    2.85    0.46
  -2  -2   6    6.48    2.46
  -2  -2   6    6.48    2.46
   2  -2  -6    5.57    1.60
   2  -2  -6    5.57    1.60
   2   2  -6    6.86    0.86
   2   2  -6    6.86    0.86
  -2   2   6    6.74    1.11
  -2   2   6    6.74    1.11
  -1  -2   5    0.56    0.52
  -1  -2   5    1.82    1.77
  -1  -2   5    0.56    0.52
   1  -2  -5    0.27    0.83
  -1  -2   5    1.82    1.77
   1  -2  -5    0.27    0.83
  -1   2   5   -0.84    0.57
  -1   2   5   -0.84    0.57
  -1   2   5    1.07    0.58
   1   2  -5    0.50    0.24
   1   2  -5    0.50    0.24
  -1   2   5    1.07    0.58
   0  -2   4   23.13    2.83
   0  -2   4   14.99    4.44
   0  -2  -4   25.12    4.45
   0  -2   4   14.98    4.45
   0  -2  -4   25.12    4.45
   0  -2   4   23.13    2.83
   0   2  -4   21.99    2.56
   0   2  -4   21.99    2.56
   1  -2   3   17.24    2.47
  -1  -2  -3   20.84    4.00
   1  -2   3   17.24    2.47
  -1  -2  -3   20.84    4.00
   1   2   3   19.64    2.54
  -1   2  -3   17.66    2.21
   1   2   3   19.64    2.54
  -1   2  -3   17.66    2.21
  -2  -2  -2   18.29    6.56
  -2  -2  -2   20.45    4.27
  -2  -2  -2   20.45    4.27
   2   2   2   23.81    2.71
  -2   2  -2   17.39    2.37
   2   2   2   23.81    2.71
  -2   2  -2   17.39    2.37
  -3  -2  -1   28.54    7.75
  -3  -2  -1   30.52    4.72
   3  -2   1   18.33    5.38
  -3  -2  -1   21.69    5.31
   3  -2   1   18.33    5.38
  -3  -2  -1   21.68    5.31
  -3   2  -1   26.41    3.10
  -3   2  -1   27.99    3.87
   3   2   1   29.56    3.43
   3   2   1   29.56    3.43
  -3   2  -1   26.41    3.10
  -4  -2   0  121.18   17.94
  -4  -2   0   89.05   22.19
  -4  -2   0  114.65   16.52
   4   2   0  116.17   13.58
  -4   2   0  109.97   12.80
  -4   2   0  108.62   14.90
  -4   2   0  109.97   12.80
   4   2   0  116.17   13.58
  -5  -2   1   49.98    7.58
  -5  -2   1   40.24   10.89
  -5  -2   1   46.71    6.80
   5   2  -1   43.66    5.65
  -5   2   1   42.45    5.24
   5   2  -1   43.66    5.65
  -5   2   1   45.46    6.18
  -5   2   1   42.45    5.24
  -6  -2   2    3.43    5.36
   6  -2  -2   -0.50    1.01
  -6  -2   2   -1.14    2.48
  -6  -2   2    0.56    0.80
   6  -2  -2   -0.50    1.01
  -6  -2   2   -1.14    2.48
   6  -2  -2   -0.07    4.09
  -6  -2   2   -0.05    1.39
   6   2  -2   -0.04    0.86
  -6   2   2    0.64    0.61
  -6   2   2    0.64    0.61
  -6   2   2    0.95    0.89
   6   2  -2   -0.04    0.86
   7  -2  -3   65.24   13.02
  -7  -2   3   38.25    7.19
  -7  -2   3   39.72    6.53
  -7  -2   3   55.07   11.28
   7   2  -3   41.04    5.49
   7   2  -3   41.04    5.49
  -7   2   3   41.53    5.86
  -7   2   3   42.47    5.11
  -7   2   3   42.47    5.11
  -8  -2   4    1.52    1.17
   8  -2  -4    3.96    6.67
  -8  -2   4    0.84    1.90
  -8  -2   4    4.91    2.07
  -8  -2   4   14.77    7.36
  -8  -2   4    0.84    1.90
  -8   2   4    1.78    0.97
   8   2  -4    2.23    1.27
   8   2  -4    2.23    1.27
  -8   2   4    1.78    0.97
  -8   2   4    2.51    1.27
  -9  -2   5   -0.27    1.31
  -9  -2   5   11.60    6.94
  -9  -2   5    2.39    2.10
  -9  -2   5    1.21    1.35
   9  -2  -5   -0.49    2.24
   9  -2  -5   -1.63    8.55
  -9  -2   5   -1.28    1.62
  -9  -2   5   -1.28    1.62
  -9  -2   5    0.54    0.88
  -9   2   5   -0.05    1.22
  -9   2   5    2.26    0.85
  -9   2   5   -0.05    1.22
  -9   2   5   -0.31    1.23
   9   2  -5    0.87    1.43
  -9   2   5    0.22    1.01
   9   2  -5    0.87    1.43
 -10  -2   6    5.67    1.78
 -10  -2   6    3.51    1.71
 -10  -2   6    5.20    1.97
  10  -2  -6    1.41   12.64
 -10  -2   6    5.15    1.33
 -10  -2   6    3.51    1.71
 -10  -2   6    7.01    1.44
 -10  -2   6    6.68    2.37
  10  -2  -6    3.72    2.65
  10   2  -6    4.48    1.95
  10   2  -6    4.48    1.95
 -10   2   6    5.18    1.41
 -10   2   6    2.89    1.53
 -10   2   6    4.79    1.22
 -10   2   6    2.89    1.53
 -10   2   6    4.03    1.64
 -11  -2   7   -0.88    1.05
 -11  -2   7   -0.81    1.48
  11  -2  -7   -0.93    2.27
  11  -2  -7   -2.66   12.49
 -11  -2   7    1.56    1.15
 -11  -2   7   -0.84    1.71
 -11  -2   7   -0.59    2.30
 -11   2   7   -0.59    1.11
 -11   2   7   -0.33    1.51
 -11   2   7   -0.39    0.93
 -12  -2   8    0.06    1.77
 -12  -2   8   -2.10    1.00
 -12  -2   8   -1.49    1.38
  12  -2  -8    0.97    2.28
 -12  -2   8    0.77    1.27
 -12  -2   8   -0.49    2.10
  12  -2  -8    6.51   14.24
 -12   2   8    0.61    0.98
 -12   2   8   -1.53    1.14
 -12   2   8    0.34    1.64
  12   2  -8    2.87    6.08
  13  -2  -9   22.97   16.21
 -13  -2   9   26.57    4.88
 -13  -2   9   19.04    3.31
 -13  -2   9   30.22    4.52
 -13  -2   9   22.05    3.88
 -13  -2   9   17.67    4.05
 -13   2   9   19.77    3.86
 -13   2   9   21.22    3.85
 -13   2   9   22.18    3.66
  13   2  -9   11.81    7.42
 -14  -2  10   -0.75    1.13
  14  -2 -10   -7.85   10.17
 -14  -2  10    0.91    2.13
 -14  -2  10    3.12    1.64
 -14  -2  10    1.46    1.69
 -14  -2  10   -1.26    1.20
  14   2 -10    0.10    4.16
 -14   2  10    0.54    1.25
 -14   2  10    0.95    1.63
 -14   2  10    0.95    1.04
  15  -2 -11   -1.73    9.33
 -15  -2  11    3.02    1.40
 -15  -2  11    4.84    2.05
 -15  -2  11    6.63    1.81
 -15  -2  11    2.90    1.43
 -15  -2  11    4.51    2.30
  15   2 -11    3.59    4.21
 -15   2  11    3.67    1.36
 -15   2  11    2.72    1.79
 -15   2  11    2.49    1.40
 -16  -2  12    2.17    1.24
 -16  -2  12   -0.73    1.07
 -16  -2  12    0.04    1.11
 -16   2  12    0.59    1.36
 -16   2  12   -0.86    1.32
 -17  -2  13    2.58    1.17
 -17  -2  13    1.82    1.03
 -17  -2  13    2.14    1.15
 -17   2  13    2.02    1.54
 -17   2  13    2.75    1.44
 -18  -2  14    0.38    0.86
 -18  -2  14    0.76    0.86
 -18   2  14   -3.35    1.38
 -18   2  14    0.56    1.51
 -20  -3  24    0.26    0.78
 -19  -3  23    2.54    1.02
 -19  -3  23    2.44    1.03
 -19  -3  23    0.76    1.05
 -19   3  23    2.76    1.12
 -18  -3  22    1.56    1.13
 -18  -3  22    0.92    1.16
 -18  -3  22   -2.12    1.20
 -18  -3  22   -0.63    0.99
 -18   3  22    0.65    1.05
 -17  -3  21    1.39    1.14
 -17  -3  21    0.34    1.58
 -17  -3  21    0.30    1.12
 -17  -3  21    2.03    1.29
 -17  -3  21   -3.37    1.34
  17  -3 -21   10.97    7.74
 -17   3  21    0.12    1.06
 -17   3  21   -1.25    1.70
 -16  -3  20   -0.75    1.34
 -16  -3  20   -1.03    1.53
 -16  -3  20   -0.37    1.05
  16  -3 -20    5.19    7.68
 -16  -3  20   -0.98    1.09
 -16  -3  20   -0.09    1.16
 -16   3  20   -0.17    1.76
 -16   3  20   -0.24    1.02
 -15  -3  19    0.71    1.10
 -15  -3  19    2.23    1.14
 -15  -3  19   -0.76    1.27
 -15  -3  19   -3.74    1.70
  15  -3 -19    9.74    8.05
 -15  -3  19    1.01    1.61
 -15  -3  19    1.07    1.46
 -15   3  19    2.33    1.04
 -15   3  19   -0.34    1.77
 -14  -3  18    0.50    1.17
 -14  -3  18    0.08    1.61
 -14  -3  18    1.21    1.07
 -14  -3  18   -3.62    1.77
 -14  -3  18    1.86    1.53
 -14  -3  18   -3.21    1.23
  14  -3 -18    0.09    6.92
 -14   3  18   -1.56    1.58
 -14   3  18   -0.69    0.82
 -13  -3  17   -0.78    1.70
 -13  -3  17    1.03    1.55
 -13  -3  17   -0.07    1.20
  13  -3 -17    1.41    7.20
 -13  -3  17   -0.69    1.64
 -13  -3  17    2.77    1.80
 -13  -3  17    0.08    0.99
 -13   3  17   -2.30    1.54
 -13   3  17   -0.49    0.83
 -12  -3  16    6.93    2.84
  12  -3 -16   26.35    8.95
 -12  -3  16   10.97    2.07
 -12  -3  16   15.09    2.89
 -12  -3  16   12.17    2.38
 -12  -3  16    8.11    2.56
 -12  -3  16   10.46    2.75
 -12  -3  16    9.45    1.96
 -12   3  16    8.08    1.78
 -12   3  16   11.07    1.88
 -12   3  16    9.85    2.30
 -12   3  16   11.07    1.88
 -11  -3  15   34.04    6.04
 -11  -3  15   32.37    5.77
 -11  -3  15   33.07    4.74
 -11  -3  15   33.27    5.70
 -11  -3  15   30.22    5.82
 -11   3  15   35.48    4.54
 -11   3  15   33.24    5.12
 -11   3  15   35.18    4.99
 -11   3  15   35.48    4.54
  10  -3 -14  -11.53    5.78
 -10  -3  14   -0.28    1.44
  10  -3 -14  -11.54    5.78
 -10  -3  14    1.74    1.13
 -10  -3  14    0.56    2.39
  10  -3 -14    6.26    5.77
 -10  -3  14    1.74    1.13
  10  -3 -14   -0.36    1.70
 -10  -3  14    1.10    1.56
 -10  -3  14    2.27    1.09
 -10  -3  14   -5.26    2.27
 -10   3  14    1.56    1.01
 -10   3  14    1.41    1.02
 -10   3  14    1.47    1.18
 -10   3  14    1.56    1.01
 -10   3  14    1.41    1.02
 -10   3  14    1.09    0.70
  -9  -3  13   19.87    2.93
  -9  -3  13   16.36    4.12
   9  -3 -13   17.75    6.71
   9  -3 -13   17.76    6.71
  -9  -3  13   19.87    2.93
  -9  -3  13   17.00    2.85
  -9  -3  13   21.95    3.73
  -9  -3  13   17.00    2.85
  -9   3  13   17.10    2.76
  -9   3  13   19.66    3.02
  -9   3  13   17.10    2.76
  -9   3  13   25.32    2.89
  -9   3  13   25.32    2.89
  -8  -3  12   41.30    5.15
  -8  -3  12   42.33    6.31
  -8  -3  12   41.30    5.15
   8  -3 -12   40.97    8.72
   8  -3 -12   40.97    8.72
  -8  -3  12   34.67    5.21
  -8  -3  12   34.67    5.21
  -8   3  12   43.07    4.88
  -8   3  12   40.93    5.44
  -8   3  12   43.07    4.88
  -8   3  12   36.72    5.04
  -8   3  12   36.72    5.04
  -7  -3  11    0.37    1.02
   7  -3 -11   -2.76    3.84
  -7  -3  11    0.37    1.02
  -7  -3  11    1.18    1.29
  -7  -3  11    0.77    0.77
  -7  -3  11   -1.81    2.55
   7  -3 -11   -1.59    1.85
   7  -3 -11   -1.60    1.86
  -7  -3  11    0.77    0.77
  -7   3  11   -0.47    0.59
   7   3 -11   -5.82    2.89
  -7   3  11   -0.47    0.59
  -7   3  11    0.67    0.64
  -7   3  11    0.67    0.64
  -7   3  11    0.51    0.72
   7   3 -11   -5.81    2.89
   6  -3 -10    3.59    4.41
  -6  -3  10    4.26    1.49
  -6  -3  10    2.19    2.82
  -6  -3  10    7.59    1.68
   6  -3 -10    4.22    2.13
  -6  -3  10    7.51    1.29
  -6  -3  10    7.51    1.29
   6  -3 -10    4.22    2.13
  -6  -3  10    4.26    1.49
   6   3 -10   -1.12    2.75
   6   3 -10   -1.11    2.75
  -6   3  10    5.88    1.05
  -6   3  10    4.33    1.03
  -6   3  10    5.88    1.05
  -6   3  10    4.33    1.03
   5  -3  -9    2.60    4.37
   5  -3  -9    4.27    1.85
  -5  -3   9    7.32    1.59
  -5  -3   9    5.01    2.83
  -5  -3   9    4.40    1.64
  -5  -3   9    6.00    1.12
  -5  -3   9    6.00    1.12
  -5  -3   9    4.40    1.64
   5  -3  -9    4.27    1.85
  -5   3   9    5.27    1.07
  -5   3   9    5.27    1.07
   5   3  -9    4.70    2.50
   5   3  -9    4.70    2.50
  -4  -3   8    2.70    1.35
  -4  -3   8    2.85    0.77
   4  -3  -8    2.42    0.74
   4  -3  -8   -2.02    4.40
  -4  -3   8    3.01    1.51
  -4  -3   8    2.85    0.77
  -4  -3   8    0.83    2.20
  -4  -3   8    3.01    1.51
   4  -3  -8    2.07    1.44
   4  -3  -8    2.07    1.44
   4  -3  -8    2.42    0.74
  -4   3   8    3.34    0.88
  -4   3   8    3.34    0.88
   3  -3  -7   92.19   18.37
   3  -3  -7   90.89   20.53
   3  -3  -7   92.19   18.37
   3  -3  -7  110.59   12.73
  -3  -3   7  101.85   12.38
  -3  -3   7  101.85   12.38
   3  -3  -7  110.59   12.73
  -3   3   7  105.44   11.89
  -3   3   7  105.44   11.89
  -2  -3   6   36.01    9.93
   2  -3  -6   47.35    8.89
   2  -3  -6   49.41    5.90
   2  -3  -6   47.35    8.89
   2  -3  -6   42.26   11.45
  -2  -3   6   36.02    9.93
  -2  -3   6   45.70    5.73
  -2  -3   6   45.70    5.73
   2  -3  -6   49.41    5.90
  -2   3   6   47.31    5.61
  -2   3   6   47.31    5.61
   1  -3  -5   98.00   17.41
   1  -3  -5   97.99   17.40
  -1  -3   5   98.07   11.63
   1  -3  -5  103.47   11.97
  -1  -3   5   72.64   17.90
   1  -3  -5   92.31   20.17
  -1  -3   5   98.07   11.63
   1  -3  -5  103.47   11.97
  -1  -3   5   72.64   17.90
   1   3  -5   95.61   11.03
   1   3  -5   95.61   11.03
  -1   3   5  101.01   11.21
  -1   3   5  101.01   11.21
   0  -3  -4   14.51    7.32
   0  -3  -4   18.81    2.25
   0  -3  -4   12.66    3.50
   0  -3   4   11.14    2.67
   0  -3  -4   15.33    3.32
   0  -3  -4   12.67    3.50
   0  -3   4   11.14    2.67
   0  -3   4   12.31    4.03
   0  -3  -4   18.81    2.25
   0  -3   4   12.32    4.03
   0   3  -4   17.95    2.05
   0   3  -4   17.95    2.05
   0   3   4   19.64    2.45
   0   3   4   19.64    2.45
   1  -3   3    0.58    1.67
   1  -3   3    4.33    1.36
   1  -3   3   12.16    3.90
  -1  -3  -3    2.87    1.76
  -1  -3  -3    4.48    5.85
  -1  -3  -3    2.48    1.72
   1  -3   3    3.38    2.44
  -1  -3  -3    4.41    0.84
   1  -3   3    3.39    2.44
   1  -3   3    4.33    1.36
  -1  -3  -3    4.41    0.84
  -1  -3  -3    2.48    1.72
  -1   3  -3    5.14    0.80
  -1   3  -3    5.14    0.80
   1   3   3    3.93    1.08
   1   3   3    3.93    1.08
  -2  -3  -2    4.47    1.76
  -2  -3  -2    5.17    0.91
  -2  -3  -2    5.17    0.91
  -2  -3  -2    3.54    2.02
  -2  -3  -2    3.54    2.02
  -2  -3  -2    0.81    6.45
   2  -3   2    3.57    2.76
   2  -3   2    4.25    1.41
   2  -3   2    4.25    1.41
   2  -3   2    3.54    2.76
  -2   3  -2    5.07    0.86
  -2   3  -2    5.07    0.86
  -2   3  -2    8.09    1.78
  -3  -3  -1   31.65    4.98
   3  -3   1   18.26    5.86
  -3  -3  -1   19.96    5.49
  -3  -3  -1   34.55    9.91
   3  -3   1   18.23    5.86
  -3  -3  -1   19.96    5.49
  -3   3  -1   31.88    4.23
  -3   3  -1   31.67    3.33
  -3   3  -1   31.67    3.33
   4  -3   0    7.69    3.88
  -4  -3   0   14.78    3.06
   4  -3   0    7.69    3.88
  -4  -3   0   13.96    7.58
  -4   3   0   18.89    2.83
  -4   3   0   15.37    1.97
  -4   3   0   15.37    1.97
   5  -3  -1   -3.90    2.17
   5  -3  -1   -0.52    0.84
  -5  -3   1    4.61    7.93
   5  -3  -1    0.13    3.24
  -5  -3   1    0.95    2.21
   5  -3  -1   -3.91    2.17
  -5  -3   1   -0.21    1.48
  -5  -3   1    0.95    2.21
   5  -3  -1   -0.52    0.84
  -5   3   1   -0.64    0.60
  -5   3   1   -0.77    1.14
  -5   3   1   -0.64    0.60
  -6  -3   2    8.18    1.71
  -6  -3   2    7.45    2.16
  -6  -3   2   19.88    9.23
  -6  -3   2    4.68    2.63
  -6  -3   2    4.68    2.63
  -6   3   2    5.42    1.29
  -6   3   2    5.42    1.29
  -6   3   2    7.58    1.83
  -7  -3   3    0.92    1.05
   7  -3  -3    0.39    1.62
  -7  -3   3    0.44    1.75
   7  -3  -3    6.18    5.76
  -7  -3   3   -0.41    1.81
  -7  -3   3   -0.41    1.81
  -7  -3   3    0.59    1.43
  -7  -3   3    3.75    2.71
  -7  -3   3    3.95    8.19
  -7   3   3    0.76    0.95
  -7   3   3   -1.14    0.95
   7   3  -3   -0.16    1.37
  -7   3   3   -0.43    1.37
  -7   3   3   -1.14    0.95
   7   3  -3   -0.16    1.37
  -7   3   3    0.13    1.02
  -8  -3   4    3.40    1.97
  -8  -3   4    7.17    8.15
  -8  -3   4    3.40    1.97
  -8  -3   4    0.33    1.25
  -8  -3   4   -0.25    1.40
  -8  -3   4    2.23    2.05
   8  -3  -4    0.09    2.17
   8  -3  -4    0.98    6.69
  -8  -3   4    1.22    0.79
   8   3  -4    0.34    1.31
  -8   3   4   -0.49    1.03
  -8   3   4   -0.48    0.93
  -8   3   4   -1.27    1.46
  -8   3   4   -1.65    1.13
   8   3  -4    0.34    1.31
  -8   3   4   -1.65    1.13
  -9  -3   5   12.65    2.64
   9  -3  -5   16.65   10.75
  -9  -3   5   11.91    2.00
   9  -3  -5    3.18    3.18
  -9  -3   5   13.56    3.22
  -9  -3   5   15.46    2.78
  -9  -3   5   18.26    9.67
  -9   3   5   12.16    2.14
  -9   3   5   12.26    2.53
  -9   3   5   10.10    2.15
 -10  -3   6   16.46    2.62
 -10  -3   6   16.48    3.25
 -10  -3   6   19.90    4.04
 -10  -3   6   36.27   10.33
 -10  -3   6   13.59    3.23
  10  -3  -6   11.70   13.80
 -10   3   6   16.78    3.15
 -10   3   6   15.51    2.99
 -10   3   6   18.51    3.23
 -11  -3   7   12.10    2.55
  11  -3  -7    4.36    3.51
 -11  -3   7   12.00    2.03
  11  -3  -7   11.32   14.82
 -11  -3   7   12.87    3.47
 -11  -3   7   27.16    9.86
 -11  -3   7   12.95    2.76
 -11   3   7   11.77    2.25
 -11   3   7   12.37    2.21
 -11   3   7   12.49    2.66
 -12  -3   8    1.18    2.00
 -12  -3   8    1.88    1.33
 -12  -3   8    1.58    0.99
 -12  -3   8    0.09    1.21
  12  -3  -8   -0.80   14.83
  12  -3  -8    1.31    2.50
 -12   3   8    0.96    1.11
 -12   3   8    1.94    1.10
  12   3  -8   -1.45    4.55
 -12   3   8    2.90    1.78
  13  -3  -9    1.34    2.14
  13  -3  -9    6.82   15.27
 -13  -3   9    4.05    2.33
 -13  -3   9    1.89    1.07
 -13  -3   9    1.54    1.25
 -13  -3   9    0.95    1.29
  13   3  -9    1.76    4.00
 -13   3   9    1.38    1.20
 -13   3   9    1.99    1.09
 -13   3   9    1.41    1.70
  14  -3 -10    6.40   13.54
 -14  -3  10    0.58    0.99
 -14  -3  10    2.08    1.24
 -14  -3  10    0.26    1.14
 -14  -3  10   -0.19    1.86
  14  -3 -10    0.95    1.81
 -14   3  10    0.26    1.61
 -14   3  10   -0.90    1.03
 -14   3  10   -0.15    1.13
 -15  -3  11   -0.62    1.00
 -15  -3  11    0.70    0.98
 -15   3  11    0.43    1.18
 -15   3  11   -0.50    1.08
 -16  -3  12    1.69    1.02
 -16  -3  12    1.73    0.96
 -16   3  12    2.17    1.24
 -16   3  12    2.92    1.30
 -17  -3  13    3.55    0.98
 -17  -3  13    3.51    0.94
 -17   3  13    2.13    1.13
 -18  -4  22   -1.65    0.69
 -17  -4  21   -1.27    0.69
 -17  -4  21   -0.43    0.83
 -17   4  21   -0.90    1.00
 -16  -4  20   -1.58    0.88
 -16  -4  20   -0.07    0.87
 -16   4  20   -0.35    1.01
 -15  -4  19   -0.12    0.89
 -15  -4  19   -1.46    1.34
 -15  -4  19   -2.16    1.20
  15  -4 -19    3.92   10.15
 -15   4  19    5.26    1.96
 -15   4  19   -1.30    0.94
 -14  -4  18    0.23    1.33
 -14  -4  18    2.21    2.01
 -14  -4  18    3.88    2.09
 -14  -4  18    1.76    1.01
  14  -4 -18   18.33   10.85
 -14   4  18    2.69    1.82
 -14   4  18    3.33    1.07
  13  -4 -17   -0.17    8.75
 -13  -4  17   -1.14    2.32
 -13  -4  17    0.18    1.33
 -13  -4  17    1.17    0.95
 -13  -4  17   -1.76    1.61
 -13   4  17    0.23    0.87
 -13   4  17    0.92    1.62
  12  -4 -16    4.16    8.16
 -12  -4  16   -0.79    2.03
 -12  -4  16   -0.60    2.89
 -12  -4  16    0.50    0.91
 -12  -4  16   -0.61    1.25
 -12   4  16   -0.01    2.16
 -12   4  16   -0.06    1.10
 -12   4  16   -0.06    1.10
 -12   4  16    0.06    0.82
 -12   4  16    0.64    1.48
 -11  -4  15   54.57    9.82
  11  -4 -15   82.29   17.54
 -11  -4  15   53.68   10.57
 -11  -4  15   49.57   10.46
 -11  -4  15   59.81   10.06
 -11  -4  15   62.87    8.56
 -11   4  15   78.05    8.40
 -11   4  15   78.05    8.40
  10  -4 -14   68.02   16.80
  10  -4 -14   62.14   11.73
 -10  -4  14   62.51    9.82
 -10  -4  14   45.55   10.77
 -10  -4  14   61.27    8.31
  10  -4 -14   68.89   10.21
 -10  -4  14   41.79    9.80
 -10   4  14   70.23    8.14
 -10   4  14   70.23    8.14
  -9  -4  13   12.80    2.86
   9  -4 -13   15.35    3.28
   9  -4 -13    9.70    8.00
  -9  -4  13   17.77    4.59
   9  -4 -13   13.94    2.62
  -9  -4  13    3.49    4.33
  -9  -4  13   11.53    5.80
  -9  -4  13   11.82    2.17
  -9  -4  13   11.82    2.17
  -9   4  13   11.25    2.11
  -9   4  13   11.25    2.11
  -8  -4  12    1.31    1.11
  -8  -4  12    2.31    4.32
  -8  -4  12   11.24    5.88
  -8  -4  12    2.70    1.78
   8  -4 -12    2.65    1.23
   8  -4 -12    1.07    6.16
  -8  -4  12    1.31    1.11
   8  -4 -12    1.24    1.70
  -8   4  12   -0.86    1.09
  -8   4  12   -0.86    1.09
  -7  -4  11    6.62    1.74
   7  -4 -11   -1.81    3.60
  -7  -4  11    5.37    4.45
   7  -4 -11    9.63    1.82
  -7  -4  11   17.48    6.23
  -7  -4  11   -9.93    4.78
   7  -4 -11    9.22    2.19
  -7  -4  11    6.62    1.74
  -7  -4  11   10.33    2.59
   7  -4 -11   -1.79    3.60
   7  -4 -11   -0.30    6.12
  -7   4  11    7.01    1.47
  -7   4  11    6.38    1.35
  -7   4  11    7.01    1.47
  -7   4  11    6.38    1.35
  -6  -4  10   37.03    7.43
   6  -4 -10   39.03    6.00
  -6  -4  10   41.70    8.19
  -6  -4  10   34.32    5.17
  -6  -4  10   34.32    5.17
   6  -4 -10   27.63   10.51
   6  -4 -10   41.80    6.90
  -6   4  10   33.18    4.85
  -6   4  10   33.18    4.85
  -5  -4   9   21.19    5.37
  -5  -4   9    3.72    1.67
  -5  -4   9    3.72    1.67
  -5  -4   9    1.70    3.82
  -5  -4   9    4.09    2.67
   5  -4  -9    4.27    1.47
   5  -4  -9   -8.21    5.61
   5  -4  -9   -0.57    2.58
   5  -4  -9   -0.57    2.58
   5  -4  -9    2.95    1.34
  -5   4   9    2.28    0.90
  -5   4   9    2.28    0.90
  -4  -4   8    8.73    2.47
  -4  -4   8   17.05    4.00
   4  -4  -8    6.07    3.42
   4  -4  -8   12.93    2.58
   4  -4  -8    6.07    3.42
   4  -4  -8   -2.11    6.09
  -4  -4   8    8.73    2.47
  -4  -4   8   10.76    4.28
   4  -4  -8   13.06    2.38
  -4   4   8   10.66    1.78
  -4   4   8   10.66    1.78
   3  -4  -7    0.97    5.97
  -3  -4   7    5.77    2.02
   3  -4  -7    4.03    2.82
   3  -4  -7    8.79    1.84
   3  -4  -7    6.38    1.38
  -3  -4   7    5.77    2.02
  -3  -4   7    6.27    3.27
   3  -4  -7    6.38    1.38
  -3  -4   7    6.96    3.66
   3  -4  -7    4.05    2.82
  -3   4   7    7.95    1.49
  -3   4   7    7.95    1.49
  -2  -4   6    2.01    3.61
   2  -4  -6   -0.54    2.02
   2  -4  -6    2.74    1.37
   2  -4  -6    1.02    0.78
   2  -4  -6   -0.55    2.02
   2  -4  -6    1.02    0.78
  -2  -4   6    3.04    1.67
   2  -4  -6   -3.06    6.62
  -2  -4   6    3.52    2.91
  -2  -4   6    2.01    3.61
  -2  -4   6    3.04    1.67
  -2   4   6    1.29    0.84
  -2   4   6    1.29    0.84
   1  -4  -5    5.50    1.75
  -1  -4   5    5.02    3.99
   1  -4  -5    2.46    2.42
  -1  -4   5    5.01    3.99
   1  -4  -5    2.44    2.42
  -1  -4   5    4.33    2.91
   1  -4  -5    6.14    1.17
   1  -4  -5    6.14    1.17
  -1  -4   5    3.12    1.76
   1  -4  -5   -1.30    6.41
  -1  -4   5    3.12    1.76
  -1   4   5    6.46    1.39
  -1   4   5    6.46    1.39
   0  -4  -4    6.72    1.15
   0  -4  -4    2.04    2.34
   0  -4   4   -1.69    3.97
   0  -4   4    2.80    1.71
   0  -4  -4    6.72    1.15
   0  -4  -4    2.04    2.34
   0  -4   4   -1.69    3.97
   0  -4  -4   -0.19    6.90
   0  -4   4   -0.03    2.22
   0  -4  -4    3.73    1.73
   0  -4   4    2.80    1.71
   0   4   4    5.28    1.29
   0   4   4    5.28    1.29
  -1  -4  -3    0.21    0.60
  -1  -4  -3   -2.29    7.63
   1  -4   3    0.78    1.40
   1  -4   3   -5.42    4.51
   1  -4   3    0.78    1.40
   1  -4   3    0.96    2.49
   1  -4   3    7.24    2.15
  -1  -4  -3    0.21    0.60
   1  -4   3   -5.41    4.51
  -1  -4  -3   -2.94    1.95
  -1  -4  -3   -1.54    1.60
  -1  -4  -3   -2.97    1.95
   1  -4   3    0.04    0.99
   1   4   3    1.18    1.03
  -1   4  -3    1.83    1.55
   1   4   3    1.18    1.03
   2  -4   2    1.34    2.45
   2  -4   2   -0.15    0.85
  -2  -4  -2    6.72    8.90
   2  -4   2    1.25    1.54
   2  -4   2  -11.00    5.92
   2  -4   2  -10.90    5.92
  -2  -4  -2   -0.98    1.75
  -2  -4  -2    0.51    0.62
   2  -4   2    1.25    1.54
  -2  -4  -2    0.51    0.62
   2  -4   2    3.80    1.77
  -2   4  -2    3.05    1.64
   2   4   2    0.18    0.97
   2   4   2    0.18    0.97
  -3  -4  -1   -3.27    8.18
   3  -4   1    1.05    1.04
   3  -4   1    1.70    1.46
  -3  -4  -1    1.37    2.08
   3  -4   1    2.31    2.23
   3  -4   1    1.70    1.46
   3  -4   1   -1.48    3.87
   3  -4   1    4.54    1.69
  -3  -4  -1    0.25    1.68
  -3   4  -1    2.16    1.64
   3   4   1    0.04    1.03
   3   4   1    0.04    1.03
   4  -4   0    2.88    1.76
   4  -4   0   11.34    5.02
  -4  -4   0    6.41    2.20
  -4  -4   0    4.54    2.45
   4  -4   0    2.88    1.51
   4  -4   0    5.73    2.61
   4  -4   0    9.39    1.83
   4  -4   0    2.88    1.51
  -4  -4   0    9.81    9.70
  -4   4   0    5.30    1.33
  -4   4   0    8.59    1.95
  -4   4   0    5.30    1.33
   4   4   0    2.58    1.59
   4   4   0    2.58    1.59
   5  -4  -1   12.06    5.45
  -5  -4   1   -0.19    9.40
  -5  -4   1    3.29    2.05
   5  -4  -1    5.80    1.63
   5  -4  -1    0.64    1.23
  -5  -4   1    4.90    1.56
   5  -4  -1    0.64    1.23
  -5  -4   1    3.82    2.48
   5  -4  -1    2.51    2.10
  -5   4   1    3.38    1.69
  -5   4   1   -0.99    1.04
  -5   4   1   -0.99    1.04
  -6  -4   2   15.30    2.37
  -6  -4   2   26.29   10.08
   6  -4  -2    8.96    2.51
  -6  -4   2   11.19    3.21
   6  -4  -2    5.24    1.87
   6  -4  -2    5.24    1.87
  -6  -4   2   11.90    2.97
  -6   4   2   11.14    2.36
  -6   4   2   11.72    1.99
  -7  -4   3    6.86    2.52
  -7  -4   3    5.61    1.76
  -7  -4   3    7.91    3.08
   7  -4  -3   23.86    7.73
   7  -4  -3    3.24    2.23
  -7  -4   3   -1.46    9.06
  -7   4   3    6.66    2.01
  -7   4   3    5.51    1.50
  -8  -4   4    9.64    2.80
  -8  -4   4    1.31    8.83
   8  -4  -4   24.56    8.67
   8  -4  -4    2.90    2.75
  -8  -4   4    8.60    2.02
  -8   4   4    8.46    1.81
  -8   4   4   10.56    2.33
  -9  -4   5    7.82    2.58
   9  -4  -5   21.01   10.08
  -9  -4   5    7.90    1.86
  -9  -4   5    2.55    8.29
   9  -4  -5    3.82    3.07
  -9   4   5   12.76    2.30
  -9   4   5    6.35    1.61
  10  -4  -6   10.39   10.50
 -10  -4   6    0.44    1.17
 -10  -4   6    1.08    1.91
  10  -4  -6    1.32    2.91
 -10   4   6   -0.23    0.91
 -10   4   6    0.62    1.53
  11  -4  -7    1.88    2.88
  11  -4  -7    7.91   12.06
 -11  -4   7    0.48    1.15
 -11  -4   7   -0.44    1.72
 -11   4   7    1.33    1.54
 -11   4   7   -0.78    0.92
 -12  -4   8   18.91    3.60
  12  -4  -8   20.01   14.00
  12  -4  -8    8.49    3.81
 -12  -4   8   17.27    2.85
 -12   4   8   14.48    2.86
 -12   4   8   14.28    2.81
  13  -4  -9    7.41    2.92
 -13  -4   9   13.84    2.14
 -13   4   9    8.88    1.89
  14  -4 -10    1.86    1.77
 -14  -4  10    3.59    1.03
 -14   4  10    1.48    0.96
 -15  -4  11    4.68    1.03
 -15   4  11    2.88    1.06
  12  -5 -16    9.51   10.11
 -12   5  16    2.11    1.16
 -12   5  16    5.90    2.23
 -12   5  16    2.10    1.16
  11  -5 -15    4.15    8.72
  11  -5 -15    2.58    1.49
 -11   5  15    0.22    1.05
 -11   5  15    0.22    1.05
  10  -5 -14    4.55    8.17
  10  -5 -14    0.04    1.36
  10  -5 -14    1.18    2.30
 -10   5  14    0.79    1.04
 -10   5  14    0.79    1.04
   9  -5 -13    2.10    1.49
   9  -5 -13    0.26    2.17
   9  -5 -13    8.24    7.50
  -9   5  13    1.66    1.16
  -9   5  13    1.66    1.16
  -8  -5  12    3.91    1.43
   8  -5 -12    4.94    7.10
  -8  -5  12   10.45    3.75
  -8  -5  12    3.91    1.43
  -8  -5  12    6.55    2.03
   8  -5 -12    8.77    2.61
   8  -5 -12    5.39    1.82
  -8   5  12    5.41    1.55
  -8   5  12    5.41    1.55
   7  -5 -11    2.75    6.63
  -7  -5  11   14.10    4.32
  -6  -5  10    4.18    1.74
  -6  -5  10    4.22    2.44
   6  -5 -10    7.29    2.43
  -6  -5  10   13.03    4.51
   6  -5 -10    5.03    1.82
  -6  -5  10    4.18    1.74
   6  -5 -10    1.85    6.60
  -6   5  10    5.30    1.59
  -6   5  10    5.30    1.59
  -5  -5   9   25.57    4.54
  -5  -5   9   25.57    4.54
   5  -5  -9   32.61    5.09
  -5  -5   9   28.04    6.31
   5  -5  -9   10.01    9.03
   5  -5  -9   37.41    5.95
  -5  -5   9   20.01    5.97
  -5   5   9   27.30    4.06
  -5   5   9   27.30    4.06
  -4  -5   8   11.77    4.29
  -3  -5   7   11.96    3.91
   2  -5  -6   -5.95    7.11
  -1  -5   5    9.24    1.91
  -1  -5   5    5.34    2.64
   1  -5  -5    4.01    8.18
   1  -5  -5    5.28    2.16
  -1  -5   5    5.34    2.64
  -1  -5   5   11.76    4.34
   1   5  -5    6.70    2.34
   0  -5   4    0.24    3.41
   0  -5   4   -1.95    1.02
   0  -5   4   -0.62    2.06
   0  -5   4   -0.62    2.06
   0  -5  -4   -3.62    1.59
   0  -5  -4   -3.05    7.78
   0  -5  -4   -0.79    1.36
   0   5  -4   -0.44    1.82
   1  -5   3   -0.26    1.09
   1  -5   3    0.16    3.31
  -1  -5  -3    0.13    1.32
  -1  -5  -3   -6.30    7.98
  -1  -5  -3   -2.71    1.78
  -1   5  -3    0.16    1.76
  -2  -5  -2    2.01    7.93
   2  -5   2    0.93    1.90
   2  -5   2    6.17    1.53
   2  -5   2    0.93    1.90
   2  -5   2    1.79    3.22
  -2  -5  -2    2.13    2.09
  -2   5  -2    5.75    1.92
   3  -5   1   15.61    2.65
   3  -5   1   10.99    2.77
  -3  -5  -1    7.85    3.00
   3  -5   1   10.99    2.77
   3  -5   1   10.50    4.06
  -3  -5  -1    6.27    8.98
  -3   5  -1   12.50    2.55
   4  -5   0   13.68    2.57
   4  -5   0    8.21    3.56
   4  -5   0    8.13    2.36
  -4  -5   0    8.45    8.71
  -4  -5   0    6.65    2.90
   4  -5   0    8.13    2.36
  -4   5   0   16.19    2.54
  -5  -5   1   29.46    4.93
   5  -5  -1   18.84    3.68
   5  -5  -1   18.84    3.68
  -5  -5   1   16.30   10.18
   5  -5  -1   23.41    5.24
   6  -5  -2   28.70    8.56
  -6  -5   2   11.36    3.45
   6  -5  -2   11.96    3.88
  -6  -5   2    0.51    8.67
   6  -5  -2   15.48    3.42
  -6   5   2   18.79    2.97
  -6   5   2   18.58    2.82
  -7  -5   3    0.52    2.11
   7  -5  -3   17.16    7.39
  -7  -5   3  -12.27    6.96
   7  -5  -3    0.36    1.92
  -7   5   3    2.44    1.00
  -7   5   3    2.51    1.55
  -8   5   4   36.92    4.71
  -8   5   4   26.89    4.65
   9  -5  -5   -0.67    2.58
   9  -5  -5   20.09    8.70
  -9   5   5    1.70    0.89
  -9   5   5    3.02    1.39
  10  -5  -6   -0.09    2.92
 -10   5   6    5.30    1.19
 -10   5   6    4.58    1.59
  11  -5  -7   -0.83    2.70
 -11   5   7   -0.14    0.83
  12  -5  -8    0.62    2.25
 -12   5   8   -0.82    0.65
  13  -5  -9    5.56    1.96
 -13   5   9    2.71    0.81
  11  -6 -15    3.05    1.75
 -11   6  15   -1.05    1.42
  10  -6 -14    1.48    1.73
 -10   6  14    0.90    1.63
   9  -6 -13    7.80    2.32
   8  -6 -12    0.64    1.70
   8  -6 -12    5.36    2.76
   7  -6 -11   11.02    3.15
   7  -6 -11   18.92    4.25
  -7  -6  11   16.20    3.64
   7  -6 -11   16.17    7.61
  -7   6  11   17.25    2.67
  -7   6  11   17.25    2.67
   6  -6 -10    0.71    1.67
  -6  -6  10    4.27    1.48
   6  -6 -10    3.99    2.65
  -6  -6  10    4.27    1.48
  -6  -6  10    3.20    2.03
   6  -6 -10    7.39    5.98
  -6   6  10    5.26    1.39
  -6   6  10    5.26    1.39
   5  -6  -9    3.29    2.48
   5  -6  -9   -0.72    1.47
   5  -6  -9    4.60    5.45
  -5  -6   9   -0.78    1.25
  -5  -6   9    0.51    2.16
  -5  -6   9   -0.78    1.25
  -5   6   9    3.63    1.28
  -5   6   9    3.63    1.28
  -4  -6   8    1.99    2.70
  -4  -6   8    1.32    1.74
   4  -6  -8    0.97    5.03
  -4  -6   8    1.32    1.74
   4  -6  -8    2.65    2.30
  -4   6   8    2.25    1.27
  -4   6   8    2.25    1.27
   3  -6  -7   11.19    2.43
  -3  -6   7    9.78    2.86
  -3  -6   7    9.78    2.86
   3  -6  -7   12.74    6.54
  -3  -6   7    9.92    4.07
  -1  -6   5    6.07    3.20
   1  -6  -5   18.01    3.57
   1  -6  -5    7.99    6.60
  -1  -6   5   13.35    2.86
  -1  -6   5    6.07    3.20
  -1  -6   5    6.19    5.22
  -1   6   5   18.61    2.43
  -1   6   5   18.61    2.43
   0  -6  -4   -0.41    5.77
   1  -6   3   14.45    6.10
  -1  -6  -3   10.16    7.47
   1  -6   3   20.82    3.68
  -1  -6  -3   23.16    4.14
  -1   6  -3   17.44    3.33
   2  -6   2    3.57    2.30
  -2  -6  -2    1.16    1.80
   2  -6   2    5.87    1.59
  -2  -6  -2   -1.20    6.26
   2  -6   2    3.57    2.30
   2  -6   2    1.65    3.92
  -2   6  -2    6.64    1.57
   3  -6   1   -0.40    1.21
   3  -6   1   -1.13    3.59
   3  -6   1    4.65    2.03
  -3  -6  -1   -0.19    1.63
  -3  -6  -1   -8.58    6.20
   3  -6   1    4.65    2.03
  -3   6  -1    0.03    0.78
  -3   6  -1    1.62    1.25
   4  -6   0    4.15    1.76
  -4  -6   0    2.33    1.80
   4  -6   0    4.15    1.76
   4  -6   0    3.64    1.60
  -4   6   0    4.39    1.30
  -4   6   0    1.13    0.87
   5  -6  -1    1.54    1.60
  -5  -6   1    0.84    1.76
  -5   6   1    0.65    0.74
   6  -6  -2   -0.63    1.68
   6  -6  -2    0.65    1.98
  -6   6   2   -0.43    0.66
   7  -6  -3    0.80    2.04
  -7   6   3    1.02    0.69
   8  -6  -4   -0.05    2.25
  -8   6   4    0.21    0.61
   9  -6  -5    0.87    2.46
  -9   6   5    0.40    0.56
  10  -6  -6    2.13    2.34
  -7   7  11    0.28    1.38
   6  -7 -10    1.84    1.60
   5  -7  -9   -0.46    1.38
  -5  -7   9    4.15    1.62
   4  -7  -8    0.18    1.27
   4  -7  -8    4.29    2.42
  -4  -7   8    3.20    1.99
  -3  -7   7    2.20    2.40
   3  -7  -7   -1.01    1.27
   3  -7  -7    3.89    2.11
   2  -7  -6    1.55    1.29
  -2  -7   6    1.16    2.88
   1  -7  -5   -0.69    1.19
  -1  -7   5    1.01    3.42
   1  -7  -5   -0.02    1.58
   0  -7  -4    0.02    1.17
   0  -7   4   -4.16    3.60
   1  -7   3    4.24    1.13
  -1  -7  -3    1.12    1.26
   1  -7   3   -1.66    3.60
   2  -7   2    3.44    1.14
  -2  -7  -2    0.51    1.22
   3  -7   1    3.43    1.25
   3  -7   1   -0.59    2.36
 -22   0  27    0.22    0.99
 -21   0  26    1.26    1.11
 -21   0  26   -0.55    1.51
  21   0 -26    0.93    3.05
 -20   0  25   -0.55    1.54
 -20   0  25    1.90    1.20
 -19   0  24    3.63    1.72
  19   0 -24    3.27    4.00
 -19   0  24    5.89    1.86
 -19   0  24    4.14    2.02
 -19   0  24    3.76    1.37
 -18   0  23    1.49    1.74
 -18   0  23   -0.62    1.45
  18   0 -23   -0.63    3.56
 -18   0  23    3.58    1.86
 -18   0  23    1.25    1.14
  17   0 -22    4.72    3.76
 -17   0  22   10.36    1.86
 -17   0  22    7.69    2.24
 -17   0  22   11.25    2.46
 -17   0  22    7.45    2.36
 -17   0  22    7.59    1.72
 -17   0  22    6.80    1.99
 -16   0  21    0.34    1.33
 -16   0  21    1.52    1.77
  16   0 -21   -7.16    3.11
 -16   0  21    1.17    1.96
 -16   0  21    1.83    1.09
 -16   0  21    0.03    1.82
 -16   0  21    0.05    1.43
 -15   0  20   25.56    4.02
 -15   0  20   30.09    4.56
 -15   0  20   24.17    4.80
 -15   0  20   23.03    4.71
 -15   0  20   28.05    4.64
  15   0 -20   30.39    6.36
 -15   0  20   26.19    4.31
 -14   0  19    0.94    1.67
 -14   0  19    2.52    1.25
 -14   0  19   -0.31    1.55
 -14   0  19   -1.66    1.65
 -14   0  19    0.32    1.30
 -14   0  19    0.92    0.91
 -13   0  18   12.85    3.03
  13   0 -18   10.86    3.45
 -13   0  18   19.14    2.93
 -13   0  18   13.64    2.68
 -13   0  18   20.37    3.12
  12   0 -17   -0.42    1.52
 -12   0  17    0.23    0.93
 -12   0  17    0.23    0.93
 -12   0  17   -0.59    1.20
 -12   0  17    1.15    1.09
 -11   0  16   10.21    2.01
 -11   0  16    8.43    1.67
  11   0 -16    9.41    2.16
 -11   0  16    7.12    1.51
  11   0 -16    5.65    2.16
 -11   0  16    7.75    1.28
 -11   0  16    7.12    1.51
 -11   0  16    7.75    1.28
  11   0 -16    5.65    2.16
 -10   0  15   -0.81    0.47
  10   0 -15    1.39    1.65
 -10   0  15    0.51    0.75
 -10   0  15   -0.15    1.02
 -10   0  15    0.44    0.85
  10   0 -15    0.46    1.09
 -10   0  15   -0.81    0.47
 -10   0  15    0.51    0.75
  10   0 -15    1.39    1.65
  -9   0  14  175.02   18.00
  -9   0  14  163.21   19.47
  -9   0  14  175.02   18.00
  -9   0  14  141.60   19.04
  -9   0  14  141.60   19.04
  -9   0  14  163.21   19.47
  -9   0  14  144.18   20.91
  -9   0  14  149.16   23.30
   9   0 -14  167.78   25.07
  -8   0  13   -0.45    0.32
   8   0 -13    0.31    1.77
  -8   0  13    0.01    0.66
  -8   0  13    0.01    0.66
   8   0 -13    0.31    1.77
  -8   0  13    0.19    0.72
  -8   0  13   -0.45    0.32
   8   0 -13    1.07    0.83
   7   0 -12   -0.12    1.74
   7   0 -12   -0.12    1.74
  -7   0  12   -0.15    0.26
  -7   0  12   -0.20    0.55
  -7   0  12   -0.15    0.26
  -7   0  12   -0.20    0.55
  -6   0  11   -0.24    0.19
   6   0 -11   -3.20    1.65
  -6   0  11   -0.24    0.19
  -6   0  11    0.08    0.56
   6   0 -11   -3.20    1.65
  -6   0  11    0.08    0.56
   5   0 -10   37.42    8.43
  -5   0  10   39.39    4.81
  -5   0  10   38.63    4.43
   5   0 -10   37.42    8.43
  -5   0  10   39.39    4.81
  -5   0  10   38.63    4.43
  -4   0   9   -0.25    0.19
  -4   0   9   -1.19    0.57
  -4   0   9   -1.19    0.57
  -4   0   9   -0.25    0.19
  -3   0   8  454.98   55.73
  -3   0   8  532.57   58.68
  -3   0   8  532.57   58.68
  -3   0   8  454.98   55.73
   2   0  -7   -0.51    0.56
  -2   0   7   -1.21    0.80
   2   0  -7   -0.51    0.56
  -2   0   7   -1.21    0.80
   1   0  -6   82.09    9.49
   1   0  -6   82.09    9.49
   0   0   5    1.19    0.96
   0   0  -5    0.47    1.16
   0   0   5    1.19    0.96
   0   0  -5    0.47    1.16
  -1   0  -4   23.62    3.36
  -1   0  -4   23.62    3.36
   2   0   3    0.50    0.86
  -2   0  -3    0.68    1.23
  -2   0  -3    0.25    0.42
  -2   0  -3    0.68    1.23
  -2   0  -3    0.25    0.42
   2   0   3    0.50    0.86
   3   0   2   31.74    4.14
   3   0   2   31.74    4.14
   4   0   1   -0.78    0.82
  -4   0  -1   -1.26    0.95
  -4   0  -1   -1.26    0.95
   4   0   1   -0.78    0.82
   5   0   0    3.70    1.28
  -5   0   0    7.25    1.50
   5   0   0    3.70    1.28
  -5   0   0    6.08    1.34
  -5   0   0    6.08    1.34
  -6   0   1   -0.65    0.88
  -6   0   1   -0.78    0.95
  -6   0   1   -0.65    0.88
   6   0  -1    0.93    1.03
   6   0  -1    0.93    1.03
  -6   0   1   -0.96    1.25
   7   0  -2   32.20    9.87
  -7   0   2   19.47    2.96
  -7   0   2   22.90    3.03
  -7   0   2   20.62    3.90
  -7   0   2   19.47    2.96
  -7   0   2   20.09    3.67
  -8   0   3   -0.95    1.06
  -8   0   3   -0.95    1.06
   8   0  -3    3.28    6.00
  -8   0   3   -1.15    1.23
   8   0  -3   -1.23    1.26
  -8   0   3   -0.04    1.16
   8   0  -3   -1.23    1.26
  -8   0   3    1.34    0.70
  -9   0   4   60.56    8.03
  -9   0   4   57.17    7.20
   9   0  -4   87.57   17.70
  -9   0   4   62.47    9.22
  -9   0   4   54.36    9.75
  -9   0   4   57.17    7.20
 -10   0   5   -0.14    0.90
  10   0  -5   -2.34    1.65
 -10   0   5   -0.86    1.16
 -10   0   5   -0.31    0.86
 -10   0   5   -0.36    1.04
  10   0  -5   -0.01    1.68
 -10   0   5    0.17    1.59
 -10   0   5    0.53    1.21
 -10   0   5   -1.35    1.52
  10   0  -5    3.75    7.24
  10   0  -5   -2.34    1.65
 -10   0   5   -0.86    1.16
 -11   0   6   40.93    7.12
 -11   0   6   40.45    6.26
  11   0  -6   67.04   16.46
 -11   0   6   38.78    6.85
 -11   0   6   40.83    5.61
 -11   0   6   39.59    6.36
 -12   0   7   -0.04    1.18
 -12   0   7   -0.24    1.07
  12   0  -7   -2.72    7.57
 -12   0   7   -0.49    1.78
 -12   0   7    0.01    1.97
 -12   0   7   -0.65    1.26
  13   0  -8  400.47   77.20
 -13   0   8  402.30   56.55
 -13   0   8  377.21   58.76
 -13   0   8  365.08   62.51
 -13   0   8  412.40   58.44
 -13   0   8  427.50   50.59
 -14   0   9   -0.44    1.19
 -14   0   9    1.69    1.10
 -14   0   9    0.27    1.92
 -14   0   9   -0.84    1.53
  14   0  -9    1.46    6.38
 -14   0   9   -0.23    1.22
 -15   0  10   29.34    4.48
 -15   0  10   32.19    5.68
 -15   0  10   32.45    5.11
 -15   0  10   30.29    4.85
  15   0 -10   23.93    9.97
 -16   0  11   -0.98    1.36
 -16   0  11    0.11    1.23
 -16   0  11    2.21    1.82
  16   0 -11    2.62    4.73
 -17   0  12   27.59    4.93
 -17   0  12   29.81    4.22
 -18   0  13    1.58    0.98
 -18   0  13    0.26    1.41
 -21  -1  26    0.94    1.49
  21  -1 -26    0.01    3.40
 -21  -1  26   -1.59    0.89
 -21  -1  26    0.07    1.17
 -21   1  26    1.09    0.97
 -20  -1  25    9.16    1.90
 -20  -1  25    8.32    1.85
  20  -1 -25    5.82    4.62
 -20  -1  25    6.43    1.91
 -20   1  25    4.41    1.52
  19  -1 -24    3.76    4.78
 -19  -1  24   -0.30    1.46
 -19  -1  24    1.45    1.58
 -19  -1  24   -0.58    1.41
 -19  -1  24    0.80    1.58
  19  -1 -24   16.81    6.28
 -19  -1  24    2.16    1.31
 -19  -1  24    0.25    1.20
  19   1 -24    1.70    2.77
 -19   1  24    0.48    1.08
 -19   1  24   -0.66    1.72
 -18  -1  23    1.99    1.68
 -18  -1  23    0.52    1.42
 -18  -1  23    0.02    1.53
 -18  -1  23   -0.94    1.17
  18  -1 -23    8.16    5.92
 -18  -1  23    1.14    1.17
 -18  -1  23    0.25    1.60
  18   1 -23   -0.03    2.61
 -18   1  23    0.35    1.49
 -18   1  23    0.43    1.10
 -18   1  23    1.63    1.79
  17  -1 -22    6.97    5.46
 -17  -1  22    0.72    1.42
 -17  -1  22   -1.47    1.53
 -17  -1  22    1.31    1.67
 -17  -1  22    1.73    1.18
 -17  -1  22   -0.42    1.63
 -17  -1  22   -0.68    1.22
 -17   1  22    0.98    1.42
 -17   1  22    1.13    1.84
  17   1 -22   -3.70    2.38
 -17   1  22    0.47    1.02
 -16  -1  21   48.22    7.55
 -16  -1  21   47.91    7.40
 -16  -1  21   45.47    7.95
 -16  -1  21   49.70    7.12
 -16  -1  21   46.81    7.65
 -16  -1  21   48.76    6.64
  16   1 -21   37.75    8.73
 -16   1  21   48.15    7.31
 -16   1  21   55.82    7.82
 -16   1  21   50.69    7.57
 -16   1  21   50.75    7.17
 -15  -1  20    7.17    1.72
 -15  -1  20    8.59    2.06
 -15  -1  20    9.92    2.38
 -15  -1  20    9.11    1.97
 -15  -1  20    9.65    2.21
  15  -1 -20   -3.38    4.61
 -15  -1  20    8.10    2.75
 -15   1  20   12.48    2.67
 -15   1  20    7.87    1.68
 -15   1  20    8.59    2.39
  15   1 -20    2.53    2.68
 -15   1  20    7.26    1.98
 -14  -1  19    1.40    2.03
  14  -1 -19    2.10    4.20
 -14  -1  19    4.99    1.81
 -14  -1  19    5.40    1.31
 -14  -1  19    3.74    1.49
 -14  -1  19    3.38    1.59
 -14  -1  19    4.65    1.93
 -14   1  19    5.02    1.25
 -14   1  19    6.78    1.96
  14   1 -19   -0.39    2.04
 -14   1  19    9.52    2.18
 -13  -1  18   12.46    2.67
 -13  -1  18   19.13    2.63
 -13  -1  18   15.50    3.40
 -13  -1  18   16.96    2.82
 -13  -1  18   18.17    2.95
 -13  -1  18   12.42    2.73
  13  -1 -18   15.66    4.67
 -13  -1  18   14.02    2.94
 -13  -1  18   16.96    2.82
 -13   1  18   15.75    3.13
 -13   1  18   13.66    2.69
 -13   1  18   16.17    2.80
  12  -1 -17    0.06    2.38
 -12  -1  17   -0.11    1.55
  12  -1 -17    1.35    3.22
 -12  -1  17    0.26    0.98
 -12  -1  17    0.26    0.98
 -12  -1  17    1.05    1.35
 -12   1  17   -0.26    1.15
 -11  -1  16    5.00    1.71
 -11  -1  16    5.41    1.76
  11  -1 -16    6.75    2.62
 -11  -1  16    4.44    1.33
 -11  -1  16    4.44    1.33
  11  -1 -16    6.75    2.62
  11  -1 -16    7.57    2.39
  11  -1 -16   13.55    3.74
 -11  -1  16    4.43    1.39
 -11   1  16    2.87    0.93
 -11   1  16    6.61    1.37
 -11   1  16    4.83    0.95
 -11   1  16    2.87    0.93
 -11   1  16    4.83    0.95
 -10  -1  15    1.95    0.81
  10  -1 -15    2.79    1.77
  10  -1 -15    2.79    1.77
 -10  -1  15    4.71    1.26
  10  -1 -15    5.61    1.84
 -10  -1  15    1.95    0.81
 -10  -1  15    2.20    1.10
  10  -1 -15    7.55    2.90
 -10  -1  15    4.25    1.40
 -10  -1  15    2.33    1.44
 -10  -1  15    4.71    1.26
 -10   1  15    2.25    0.69
 -10   1  15    2.25    0.69
 -10   1  15    2.72    1.02
  10   1 -15    4.54    2.31
 -10   1  15    2.48    0.70
  10   1 -15    4.54    2.31
 -10   1  15    2.48    0.70
   9  -1 -14    1.57    1.39
  -9  -1  14    1.70    0.77
  -9  -1  14    1.47    1.11
  -9  -1  14    2.42    1.03
   9  -1 -14    1.57    1.39
   9  -1 -14    5.63    2.52
  -9  -1  14    1.70    0.77
  -9  -1  14    1.49    1.11
  -9  -1  14    1.62    0.90
   9  -1 -14    2.55    1.38
  -9  -1  14    1.62    0.90
  -9   1  14    1.07    0.54
  -9   1  14    1.25    0.53
  -9   1  14    0.65    0.77
  -9   1  14    1.07    0.54
  -9   1  14    1.32    0.66
  -9   1  14    1.32    0.66
  -9   1  14    1.25    0.53
   8  -1 -13    4.99    1.74
  -8  -1  13    5.07    1.24
  -8  -1  13    5.89    1.41
  -8  -1  13    4.07    1.00
  -8  -1  13    3.52    1.09
   8  -1 -13    4.99    1.74
  -8  -1  13    4.07    1.00
  -8  -1  13    3.52    1.09
  -8  -1  13    4.95    1.37
   8  -1 -13    6.88    1.67
  -8   1  13    5.13    1.05
  -8   1  13    2.83    0.72
   8   1 -13    1.99    3.04
  -8   1  13    6.16    0.91
   8   1 -13    1.99    3.04
  -8   1  13    5.16    0.95
  -8   1  13    6.16    0.91
  -8   1  13    2.83    0.72
  -8   1  13    5.16    0.95
  -7  -1  12   44.70    6.12
  -7  -1  12   44.39    5.55
  -7  -1  12   45.17    6.74
   7  -1 -12   46.35    8.37
   7  -1 -12   46.35    8.38
  -7  -1  12   44.39    5.55
  -7   1  12   42.33    5.14
   7   1 -12   52.56   10.00
  -7   1  12   42.11    5.41
  -7   1  12   42.33    5.14
   7   1 -12   52.56   10.00
  -7   1  12   42.11    5.41
   6  -1 -11   72.68   11.68
  -6  -1  11   64.85    7.87
   6  -1 -11   72.68   11.68
  -6  -1  11   64.85    7.87
  -6   1  11   59.38    7.39
  -6   1  11   59.38    7.75
   6   1 -11   74.07   12.81
  -6   1  11   59.38    7.39
  -6   1  11   59.38    7.75
   6   1 -11   74.07   12.82
  -5  -1  10   -0.88    0.68
   5  -1 -10    0.05    0.88
  -5  -1  10   -0.88    0.68
   5  -1 -10    0.05    0.88
   5   1 -10    0.05    2.35
  -5   1  10   -0.24    0.40
   5   1 -10    0.05    2.35
  -5   1  10    0.96    0.42
  -5   1  10    0.96    0.42
  -5   1  10   -0.24    0.40
   4  -1  -9   20.27    3.89
   4  -1  -9   20.27    3.89
  -4  -1   9   18.97    2.50
  -4  -1   9   18.97    2.50
  -4   1   9   16.97    2.35
  -4   1   9   19.02    2.34
  -4   1   9   19.02    2.34
  -4   1   9   16.97    2.35
   3  -1  -8  254.91   42.25
  -3  -1   8  236.77   28.94
  -3  -1   8  236.77   28.94
   3  -1  -8  254.91   42.26
  -3   1   8  246.80   28.88
  -3   1   8  231.04   27.51
  -3   1   8  246.80   28.88
  -3   1   8  231.04   27.51
   2   1  -7  846.59   95.63
   2   1  -7  846.60   95.63
   1  -1  -6   79.39   14.31
   1  -1  -6   79.39   14.32
   1   1  -6   83.02    9.27
   1   1  -6   83.02    9.27
   0  -1  -5   80.44   13.94
   0  -1  -5   80.44   13.93
   0   1  -5   77.99    9.03
   0   1  -5   77.99    9.03
  -1  -1  -4   18.10    3.44
  -1  -1  -4   18.10    3.44
  -1   1  -4   17.28    2.17
  -1   1  -4   17.28    2.17
  -2  -1  -3   46.45    7.73
  -2  -1  -3   46.45    7.73
   2   1   3   69.75    7.60
   2   1   3   69.75    7.60
  -3  -1  -2    4.79    2.19
  -3  -1  -2    4.79    2.19
   3   1   2    7.44    1.51
  -3   1  -2    7.71    1.14
  -3   1  -2    7.71    1.14
   3   1   2    7.44    1.51
  -4  -1  -1    0.05    2.09
   4  -1   1   -0.01    0.80
  -4  -1  -1    0.35    0.80
  -4  -1  -1   -0.53    1.61
  -4  -1  -1    0.05    2.09
   4  -1   1   -0.01    0.80
  -4  -1  -1    1.96    3.74
   4   1   1   -0.24    0.90
   4   1   1   -0.24    0.90
  -4   1  -1    0.18    0.57
  -4   1  -1    0.18    0.57
  -5  -1   0  196.89   28.42
  -5  -1   0  217.16   34.35
  -5  -1   0  182.91   26.33
  -5   1   0  169.75   23.63
  -5   1   0  176.30   20.41
  -5   1   0  197.95   26.39
   5   1   0  153.83   21.55
   5   1   0  153.83   21.55
  -5   1   0  176.30   20.41
  -6  -1   1   66.31   10.39
  -6  -1   1   64.90    9.52
   6  -1  -1   88.82   17.58
   6   1  -1   51.78    7.86
  -6   1   1   60.57    8.45
  -6   1   1   68.94    9.54
  -6   1   1   66.89    7.39
   6   1  -1   51.78    7.86
  -6   1   1   66.89    7.39
   7  -1  -2    1.09    1.30
   7  -1  -2    1.09    1.30
  -7  -1   2    2.47    1.59
  -7  -1   2    9.39    2.31
  -7  -1   2    7.21    1.64
   7  -1  -2   16.40    9.84
  -7  -1   2    2.47    1.59
   7   1  -2    5.55    1.54
  -7   1   2    7.09    1.67
  -7   1   2    5.10    1.11
  -7   1   2    5.10    1.11
   7   1  -2    5.55    1.54
  -7   1   2   10.46    1.42
   8  -1  -3   -5.52    8.07
   8  -1  -3    1.36    1.44
  -8  -1   3   -0.06    1.16
  -8  -1   3   -1.70    1.20
  -8  -1   3    0.41    1.73
  -8  -1   3    9.63    5.89
   8  -1  -3    1.36    1.44
  -8  -1   3   -1.70    1.20
  -8   1   3    0.54    1.00
  -8   1   3    0.77    0.89
   8   1  -3   -0.01    1.21
  -8   1   3    0.54    1.00
  -8   1   3   -0.04    1.17
   8   1  -3   -0.01    1.21
  -9  -1   4   22.47    4.15
  -9  -1   4   13.92    2.92
   9  -1  -4   29.08   12.46
  -9  -1   4   13.92    2.92
  -9  -1   4   23.11    3.06
  -9  -1   4   20.17    3.87
   9   1  -4   14.27    3.24
  -9   1   4   22.03    2.97
  -9   1   4   19.57    3.78
  -9   1   4   21.34    3.35
  -9   1   4   25.00    3.17
  -9   1   4   22.03    2.97
   9   1  -4   14.27    3.24
  10  -1  -5    4.80    2.37
 -10  -1   5   10.81    1.90
 -10  -1   5   11.37    1.94
 -10  -1   5   12.64    2.44
 -10  -1   5    9.57    2.73
  10  -1  -5    4.29    2.84
 -10  -1   5    7.60    2.02
 -10  -1   5    7.60    2.02
  10  -1  -5    8.30   11.66
 -10  -1   5   13.40    3.07
 -10  -1   5   10.48    2.52
  10  -1  -5    4.80    2.37
 -10   1   5   14.69    2.10
 -10   1   5    9.75    1.92
 -10   1   5   13.63    2.08
  10   1  -5    5.91    2.31
 -10   1   5    7.50    1.88
 -10   1   5   10.77    2.03
 -10   1   5   11.23    2.67
 -10   1   5    7.50    1.88
  10   1  -5   19.04    9.01
  10   1  -5    5.91    2.31
 -11  -1   6   11.72    3.34
 -11  -1   6   15.83    3.70
 -11  -1   6   13.70    2.49
 -11  -1   6   15.47    2.88
  11  -1  -6    9.36   11.57
 -11  -1   6   11.26    2.32
 -11   1   6   16.45    2.58
 -11   1   6   11.50    3.26
 -11   1   6   14.81    2.48
  11   1  -6   15.91    8.44
 -11   1   6   12.68    2.55
 -12  -1   7   18.41    3.92
  12  -1  -7   13.09   11.33
 -12  -1   7   18.45    3.48
 -12  -1   7   18.19    4.12
 -12  -1   7   15.23    3.27
 -12  -1   7   15.11    2.83
 -12   1   7   19.23    3.31
 -12   1   7   19.34    2.94
 -12   1   7   20.79    4.02
 -12   1   7   19.36    3.06
  12   1  -7   18.81    9.56
 -12   1   7   15.42    3.04
 -13  -1   8    4.72    2.45
 -13  -1   8    3.87    2.41
  13  -1  -8    1.82    9.01
 -13  -1   8    6.02    1.65
 -13  -1   8    6.47    1.66
 -13  -1   8    5.98    1.76
 -13   1   8    7.42    2.51
 -13   1   8    5.41    1.33
 -13   1   8    7.12    1.64
  13   1  -8    3.67    6.16
 -13   1   8    6.82    1.84
 -13   1   8    3.78    1.61
  14  -1  -9   -7.54    7.27
 -14  -1   9    0.34    1.33
 -14  -1   9   -0.52    1.22
 -14  -1   9    1.40    2.06
 -14  -1   9   -0.47    1.21
 -14  -1   9    0.08    1.92
 -14   1   9    2.11    1.86
 -14   1   9    0.17    1.12
  14   1  -9    0.45    5.07
 -14   1   9   -2.11    1.26
 -14   1   9    1.13    1.02
 -14   1   9    0.03    1.44
 -15  -1  10    4.17    1.51
 -15  -1  10    4.60    2.16
 -15  -1  10    1.44    1.35
 -15  -1  10    4.09    1.61
  15  -1 -10   -1.69    6.57
 -15  -1  10    5.49    2.27
 -15   1  10    2.39    1.47
 -15   1  10    3.47    1.28
 -15   1  10    4.02    1.34
  15   1 -10    3.70    5.17
 -16  -1  11    4.22    1.55
  16  -1 -11    0.82    5.53
 -16  -1  11    1.33    1.29
 -16  -1  11    3.23    1.84
 -16  -1  11    2.02    1.20
 -16   1  11    0.56    1.31
 -16   1  11   -0.67    1.33
 -17  -1  12   -1.50    1.09
 -17  -1  12    0.71    1.19
 -17  -1  12   -0.20    0.92
 -17   1  12   -0.46    1.51
 -18  -1  13    3.31    1.15
 -18  -1  13    2.60    1.11
 -18  -1  13    1.60    1.02
 -18   1  13    2.48    1.64
 -21  -2  26    2.39    1.28
 -21  -2  26    0.23    0.88
 -21   2  26    0.74    0.90
 -20  -2  25    0.58    1.33
 -20  -2  25    1.63    1.34
 -20  -2  25    0.16    1.14
 -20  -2  25   -0.25    1.03
 -20   2  25    0.41    1.04
 -19  -2  24    0.52    1.18
 -19  -2  24    2.34    1.44
 -19  -2  24    2.81    1.43
 -19  -2  24    4.15    1.57
 -19   2  24    3.44    1.25
 -18  -2  23   20.29    3.37
 -18  -2  23   13.29    3.50
 -18  -2  23   19.58    3.15
 -18  -2  23   13.47    2.98
 -18  -2  23   18.21    3.09
 -18  -2  23   20.00    3.42
  18   2 -23   24.89    4.48
 -18   2  23   18.94    3.28
 -18   2  23   13.62    3.22
 -17  -2  22   32.34    5.23
 -17  -2  22   26.85    4.85
  17  -2 -22   14.80    8.90
 -17  -2  22   31.43    5.23
 -17  -2  22   29.62    4.57
 -17  -2  22   34.02    5.39
 -17  -2  22   29.98    5.59
 -17   2  22   34.55    5.05
 -17   2  22   33.00    5.20
  17   2 -22   40.70    6.41
 -16  -2  21    0.94    1.41
  16  -2 -21    5.82    6.81
 -16  -2  21   -0.57    1.23
  16  -2 -21   14.21    8.94
 -16  -2  21    2.62    1.41
 -16  -2  21   -0.09    1.81
 -16  -2  21    0.55    1.37
 -16  -2  21    2.55    1.33
 -16   2  21    1.90    1.85
 -16   2  21    0.71    1.00
  16   2 -21    0.60    2.03
 -15  -2  20   30.47    5.25
 -15  -2  20   32.95    5.14
  15  -2 -20   10.74    9.37
  15  -2 -20   17.64    7.84
 -15  -2  20   36.03    5.02
 -15  -2  20   27.11    5.33
 -15  -2  20   28.74    5.72
 -15  -2  20   32.37    4.61
 -15   2  20   32.17    4.95
 -15   2  20   39.36    5.10
  15   2 -20   31.45    6.07
  14  -2 -19   -1.18    5.24
 -14  -2  19   -0.53    1.32
  14  -2 -19   10.14    5.27
 -14  -2  19   -3.10    1.95
 -14  -2  19   -1.52    1.24
 -14  -2  19   -1.18    1.28
  14  -2 -19   15.61    7.24
 -14  -2  19    0.22    1.62
 -14  -2  19   -0.16    1.13
 -14   2  19    0.10    1.64
 -14   2  19    0.17    0.89
 -13  -2  18    3.67    1.46
 -13  -2  18    1.31    2.11
 -13  -2  18    4.46    1.84
 -13  -2  18    2.64    1.27
  13  -2 -18    7.07    5.17
 -13  -2  18    1.62    1.36
  13  -2 -18   12.25    4.16
 -13  -2  18    4.05    1.41
  13  -2 -18    7.87    5.61
 -13   2  18    4.14    1.05
 -13   2  18    3.27    1.62
 -13   2  18    0.77    1.33
 -13   2  18    0.77    1.33
 -12  -2  17   13.00    2.78
  12  -2 -17    5.47    4.26
 -12  -2  17   14.01    2.18
 -12  -2  17    8.89    2.10
 -12  -2  17   10.12    2.08
 -12  -2  17    8.89    2.10
 -12  -2  17   12.96    2.61
 -12  -2  17    9.77    2.67
 -12  -2  17   13.17    2.16
 -12  -2  17   11.87    1.95
  12  -2 -17   12.43    3.74
 -12   2  17    9.76    2.13
 -12   2  17    9.60    1.83
 -12   2  17    7.53    1.76
 -12   2  17    7.53    1.76
 -12   2  17   11.10    1.77
 -12   2  17   11.10    1.77
  11  -2 -16   -3.99    3.21
 -11  -2  16   -0.42    0.97
  11  -2 -16   -4.00    3.21
 -11  -2  16   -0.91    1.48
 -11  -2  16   -0.42    0.97
  11  -2 -16   -0.40    3.57
 -11  -2  16    0.01    1.34
 -11  -2  16   -0.23    1.54
  11  -2 -16    5.91    3.08
 -11   2  16   -0.56    0.74
 -11   2  16   -0.58    0.98
 -11   2  16   -0.56    0.74
 -11   2  16   -0.03    0.77
 -11   2  16   -0.03    0.77
 -10  -2  15   13.70    2.36
 -10  -2  15   14.23    2.63
  10  -2 -15    5.03    3.01
 -10  -2  15   10.97    1.93
 -10  -2  15   11.80    2.70
 -10  -2  15   13.70    2.36
  10  -2 -15   15.75    4.64
 -10  -2  15   16.34    2.72
 -10  -2  15   10.97    1.93
  10  -2 -15   15.75    4.65
 -10   2  15   11.64    1.86
 -10   2  15   13.51    1.86
 -10   2  15    9.57    1.99
 -10   2  15   11.64    1.86
 -10   2  15   13.51    1.86
   9  -2 -14    0.54    1.97
  -9  -2  14    0.26    0.97
   9  -2 -14    0.65    2.60
  -9  -2  14   -0.56    1.23
  -9  -2  14    0.10    0.83
  -9  -2  14    0.10    0.83
  -9  -2  14   -0.62    0.87
   9  -2 -14    4.73    1.84
   9  -2 -14    0.54    1.97
  -9  -2  14   -0.03    1.42
  -9  -2  14   -0.62    0.87
  -9   2  14   -0.40    0.57
  -9   2  14   -0.40    0.57
   9   2 -14    4.48    2.76
  -9   2  14    0.09    0.62
  -9   2  14   -0.37    0.75
   9   2 -14    4.47    2.76
  -9   2  14    0.09    0.62
  -8  -2  13    0.59    1.36
  -8  -2  13   -0.05    1.07
  -8  -2  13   -0.10    0.92
   8  -2 -13    1.03    2.74
   8  -2 -13    0.12    1.46
   8  -2 -13   -0.68    1.08
  -8  -2  13    0.44    0.79
   8  -2 -13   -0.68    1.08
  -8  -2  13   -0.10    0.92
  -8  -2  13    0.41    0.87
  -8  -2  13    0.44    0.79
  -8   2  13    0.42    0.61
  -8   2  13    0.42    0.61
  -8   2  13    0.35    0.56
  -8   2  13   -0.17    0.64
   8   2 -13    0.09    2.76
  -8   2  13    0.35    0.56
   8   2 -13    0.09    2.76
  -7  -2  12   18.41    3.13
   7  -2 -12   17.06    4.15
   7  -2 -12   17.06    4.15
  -7  -2  12   17.62    3.23
  -7  -2  12   17.57    2.56
  -7  -2  12   22.90    3.32
  -7  -2  12   17.57    2.56
  -7   2  12   16.74    2.57
   7   2 -12   19.98    4.53
  -7   2  12   18.71    2.41
  -7   2  12   18.71    2.41
   7   2 -12   19.98    4.53
  -7   2  12   16.88    2.37
  -7   2  12   16.88    2.37
   6  -2 -11  149.31   25.80
  -6  -2  11  146.48   17.62
  -6  -2  11  133.35   19.53
   6  -2 -11  149.31   25.81
  -6  -2  11  157.19   21.54
  -6  -2  11  146.48   17.62
  -6   2  11  139.34   17.96
  -6   2  11  139.34   17.96
  -6   2  11  150.36   16.74
  -6   2  11  150.36   16.74
   5  -2 -10   27.07    5.44
   5  -2 -10   32.98    7.37
  -5  -2  10   32.17    4.47
  -5  -2  10   29.45    3.62
  -5  -2  10   29.45    3.62
   5  -2 -10   27.07    5.44
  -5   2  10   30.39    3.46
  -5   2  10   24.04    3.50
  -5   2  10   24.04    3.50
  -5   2  10   30.39    3.46
  -4  -2   9    0.21    0.65
   4  -2  -9    0.68    0.84
  -4  -2   9    1.19    1.50
  -4  -2   9    0.21    0.65
   4  -2  -9    0.68    0.84
  -4  -2   9    1.19    1.50
  -4  -2   9    0.75    1.49
  -4   2   9   -0.15    0.52
   4   2  -9    1.24    1.36
  -4   2   9    0.32    0.42
   4   2  -9    1.24    1.36
  -4   2   9    0.32    0.42
  -4   2   9   -0.15    0.52
  -3  -2   8   -0.20    0.53
   3  -2  -8    0.00    0.79
   3  -2  -8    0.00    0.79
  -3  -2   8   -0.20    0.53
  -3   2   8    0.46    0.59
   3   2  -8    1.81    1.15
   3   2  -8    1.81    1.15
  -3   2   8    0.46    0.59
  -2  -2   7    0.00    0.57
  -2  -2   7    0.00    0.57
   2  -2  -7    1.41    0.86
   2  -2  -7    1.41    0.86
  -2   2   7    0.15    0.56
  -2   2   7    0.15    0.56
   2   2  -7    0.15    0.18
   2   2  -7    0.15    0.18
   1  -2  -6   25.23    4.72
   1  -2  -6   25.23    4.72
  -1  -2   6   28.46    3.15
  -1  -2   6   28.46    3.15
   1   2  -6   21.24    2.76
   1   2  -6   21.24    2.76
   0  -2  -5    1.87    1.29
   0  -2   5    4.29    1.99
   0  -2   5    5.20    0.97
   0  -2   5    5.20    0.97
   0  -2  -5    4.43    1.36
   0  -2   5    4.29    1.99
   0  -2  -5    4.26    4.56
   0  -2  -5    1.87    1.29
   0  -2  -5    4.43    1.36
   0   2  -5    4.59    0.64
   0   2   5    1.33    0.94
   0   2  -5    4.59    0.64
   0   2   5    1.33    0.94
  -1  -2  -4    0.64    0.99
  -1  -2  -4   -0.16    1.34
  -1  -2  -4   -0.16    1.34
   1  -2   4    0.31    1.10
  -1  -2  -4    0.36    1.65
  -1  -2  -4   -0.45    4.84
   1  -2   4   -0.06    1.46
  -1  -2  -4    0.64    0.99
   1  -2   4   -0.06    1.46
   1  -2   4    0.35    0.71
   1  -2   4    0.35    0.71
   1   2   4   -0.18    0.85
  -1   2  -4   -0.32    0.27
   1   2   4   -0.18    0.85
  -1   2  -4   -0.32    0.27
  -2  -2  -3    1.62    1.19
   2  -2   3    0.31    0.83
  -2  -2  -3   -0.46    1.70
   2  -2   3    0.31    0.83
   2  -2   3    0.17    1.46
  -2  -2  -3    1.21    4.65
   2  -2   3    0.17    1.46
  -2  -2  -3    2.03    1.98
  -2  -2  -3    1.62    1.19
  -2  -2  -3   -0.46    1.70
  -2   2  -3    1.68    0.46
   2   2   3    2.42    0.98
   2   2   3    2.42    0.98
  -2   2  -3    1.68    0.46
  -3  -2  -2   26.60    4.85
  -3  -2  -2   28.17    8.42
   3   2   2   25.88    3.55
  -3   2  -2   27.83    3.95
  -3   2  -2   25.34    3.13
  -3   2  -2   25.34    3.13
   3   2   2   25.88    3.55
   4  -2   1    1.08    1.07
   4  -2   1   -0.95    1.38
  -4  -2  -1    1.16    2.55
   4  -2   1   -0.95    1.38
  -4  -2  -1    1.80    0.84
   4  -2   1    1.08    1.07
  -4  -2  -1    1.96    1.83
  -4  -2  -1    2.88    5.38
   4  -2   1   12.16    4.00
  -4  -2  -1    1.16    2.55
   4   2   1    2.96    1.16
  -4   2  -1    1.86    0.62
  -4   2  -1    2.13    1.18
  -4   2  -1    2.37    1.33
  -4   2  -1    1.86    0.62
   4   2   1    2.96    1.16
   5  -2   0    0.37    1.12
   5  -2   0    7.66    4.46
  -5  -2   0    3.09    5.72
  -5  -2   0    3.31    2.96
   5  -2   0    0.37    1.12
  -5  -2   0    3.35    1.94
  -5  -2   0    6.41    1.26
  -5  -2   0    3.31    2.96
  -5   2   0    2.39    0.80
   5   2   0    2.62    1.22
   5   2   0    2.62    1.22
  -5   2   0    2.92    1.08
  -5   2   0    2.39    0.80
  -5   2   0    2.73    1.33
  -6  -2   1   27.83    8.32
  -6  -2   1   25.35    4.19
  -6  -2   1   24.55    4.77
  -6   2   1   26.50    3.30
   6   2  -1   22.79    3.72
  -6   2   1   26.50    3.30
  -6   2   1   26.17    3.83
  -6   2   1   27.27    4.32
   6   2  -1   22.79    3.72
  -7  -2   2   48.08    7.75
  -7  -2   2   62.81   12.91
  -7  -2   2   43.91    6.89
  -7   2   2   45.07    7.05
   7   2  -2   38.35    5.84
  -7   2   2   44.12    5.42
   7   2  -2   38.35    5.84
  -7   2   2   44.12    5.42
  -7   2   2   47.07    6.22
  -8  -2   3   11.26    2.88
  -8  -2   3   23.40    7.61
   8  -2  -3   11.56    9.47
  -8  -2   3    3.46    2.29
  -8  -2   3    6.42    1.87
   8  -2  -3    3.50    2.90
  -8  -2   3   12.55    2.22
  -8  -2   3    3.46    2.29
  -8   2   3    7.32    1.47
   8   2  -3    5.74    2.03
  -8   2   3    7.16    1.47
   8   2  -3    5.74    2.03
  -8   2   3    7.16    1.55
  -8   2   3    7.16    1.47
  -8   2   3    7.09    1.67
  -9  -2   4   21.63    7.97
  -9  -2   4    1.76    1.46
  -9  -2   4   -0.19    2.26
  -9  -2   4    0.41    1.53
  -9  -2   4    2.41    0.97
   9  -2  -4    0.85   10.44
   9  -2  -4   -0.53    2.69
  -9  -2   4    4.76    1.57
  -9  -2   4    0.41    1.53
  -9  -2   4    4.70    2.48
  -9   2   4    3.39    1.01
  -9   2   4    0.44    1.27
  -9   2   4    0.44    1.27
   9   2  -4   -0.43    1.46
  -9   2   4    2.57    1.15
  -9   2   4    2.22    1.51
   9   2  -4   -0.43    1.46
 -10  -2   5    4.58    1.66
 -10  -2   5    2.00    1.15
  10  -2  -5    3.97   11.31
 -10  -2   5   16.42    8.32
 -10  -2   5    2.43    2.41
  10  -2  -5   -1.21    2.73
 -10  -2   5    2.31    1.77
 -10   2   5    2.84    1.61
 -10   2   5    3.40    1.09
 -10   2   5    1.84    1.23
 -11  -2   6    0.55    1.88
 -11  -2   6    1.72    1.26
 -11  -2   6    2.87    1.71
 -11  -2   6    4.46    1.37
 -11  -2   6    4.59    2.36
  11  -2  -6   -3.96   12.44
  11  -2  -6    0.40    2.63
 -11   2   6    2.97    1.17
 -11   2   6    3.07    1.76
 -11   2   6    1.82    1.30
 -12  -2   7    1.91    2.43
 -12  -2   7    3.00    1.25
 -12  -2   7    3.84    2.07
 -12  -2   7    5.89    1.54
  12  -2  -7    2.98    2.54
 -12  -2   7    2.17    1.66
  12  -2  -7   -2.35   12.51
 -12   2   7    2.90    1.70
 -12   2   7    1.44    1.30
 -12   2   7    2.47    1.12
  12   2  -7    0.31    5.72
 -13  -2   8   -0.45    1.15
 -13  -2   8    2.90    1.84
 -13  -2   8   -0.50    2.27
  13  -2  -8    1.60    2.06
  13  -2  -8   -2.40   11.78
 -13  -2   8    2.64    1.54
 -13  -2   8    0.30    1.32
 -13   2   8   -0.87    1.20
  13   2  -8    0.82    4.68
 -13   2   8    1.77    1.03
 -13   2   8    1.43    1.61
 -14  -2   9    6.74    1.77
  14  -2  -9   -3.38   10.63
 -14  -2   9    0.04    1.24
 -14  -2   9    1.57    2.22
 -14  -2   9    1.57    1.67
 -14  -2   9    1.57    1.26
  14   2  -9    1.96    4.44
 -14   2   9    2.16    1.16
 -14   2   9    1.92    1.61
 -14   2   9   -0.10    1.30
 -15  -2  10   -1.94    1.17
  15  -2 -10    1.13    8.91
 -15  -2  10    5.84    1.50
 -15  -2  10    1.14    1.65
 -15  -2  10    0.45    2.01
 -15  -2  10   -0.34    1.18
  15   2 -10    2.32    3.80
 -15   2  10    1.94    1.28
 -15   2  10   -0.39    1.48
 -15   2  10   -0.80    1.24
 -16  -2  11    3.86    1.12
 -16  -2  11    2.46    1.21
 -16  -2  11    2.67    1.29
 -16   2  11    3.70    1.51
 -16   2  11    1.50    1.53
 -17  -2  12   -0.26    0.99
 -17  -2  12    0.74    0.73
 -17  -2  12    0.06    0.86
 -17   2  12   -0.30    1.47
 -17   2  12   -0.86    1.32
 -20  -3  25    4.39    1.32
 -20  -3  25    7.30    1.21
 -19  -3  24   -1.50    1.08
 -19  -3  24    0.92    1.00
 -19  -3  24    0.74    1.16
 -19  -3  24    2.05    0.97
 -19   3  24   -0.57    1.05
 -18  -3  23    1.69    1.15
 -18  -3  23    2.64    1.29
 -18  -3  23    3.07    1.17
 -18  -3  23    0.39    1.38
 -18   3  23    3.33    1.24
 -17  -3  22    2.62    1.29
 -17  -3  22   -0.57    1.46
 -17  -3  22    2.16    1.22
 -17  -3  22    0.51    1.16
 -17  -3  22    1.50    1.28
 -17  -3  22    1.46    1.79
 -17   3  22    1.63    1.84
 -17   3  22    1.60    1.12
  16  -3 -21    8.18    6.80
 -16  -3  21    0.45    1.63
 -16  -3  21    2.50    1.84
 -16  -3  21   -0.36    1.20
 -16  -3  21    2.88    1.40
 -16  -3  21    3.05    1.31
 -16  -3  21    2.65    1.25
 -16   3  21    2.20    1.13
 -16   3  21   -0.01    1.80
 -15  -3  20    0.29    1.09
 -15  -3  20   -0.19    1.10
 -15  -3  20    1.54    1.32
 -15  -3  20    0.48    1.60
 -15  -3  20   -0.75    1.33
  15  -3 -20    0.83    6.65
 -15   3  20    0.07    0.94
 -15   3  20   -2.58    1.68
 -14  -3  19   18.74    3.87
 -14  -3  19   16.45    3.06
  14  -3 -19   27.69    9.09
 -14  -3  19   17.43    3.27
 -14  -3  19   20.01    3.54
 -14  -3  19   19.14    3.25
 -14  -3  19   27.89    3.87
 -14   3  19   16.06    3.20
 -14   3  19   19.79    3.42
 -13  -3  18   17.42    3.67
 -13  -3  18   23.49    4.16
 -13  -3  18   17.19    3.95
 -13  -3  18   29.25    4.10
 -13  -3  18   20.36    3.28
 -13  -3  18   21.51    3.51
  13  -3 -18   48.74   10.92
 -13   3  18   24.85    3.83
 -13   3  18   19.82    3.44
 -13   3  18   18.08    3.18
 -13   3  18   18.08    3.18
 -12  -3  17   -2.10    1.75
 -12  -3  17    1.17    1.44
 -12  -3  17   -3.33    1.89
  12  -3 -17    3.94    6.60
 -12  -3  17    1.57    1.93
 -12  -3  17   -0.27    1.18
 -12   3  17    0.00    1.03
 -12   3  17   -1.31    1.37
 -12   3  17    0.00    1.03
 -12   3  17    3.95    2.53
 -12   3  17   -0.35    0.79
 -11  -3  16    1.55    1.87
  11  -3 -16   -4.46    5.33
 -11  -3  16    0.03    2.05
 -11  -3  16   -2.87    1.83
 -11  -3  16    0.68    1.39
 -11  -3  16    0.10    1.15
 -11   3  16    0.66    0.71
 -11   3  16   -0.41    0.97
 -11   3  16   -0.41    0.97
 -11   3  16    0.43    1.26
 -10  -3  15   15.97    2.54
 -10  -3  15   12.16    2.95
 -10  -3  15   10.47    3.23
 -10  -3  15   12.61    3.09
  10  -3 -15   15.43    3.37
 -10  -3  15   15.97    2.54
 -10  -3  15   10.13    2.10
  10  -3 -15   30.26    7.81
 -10  -3  15   12.31    2.49
 -10  -3  15   10.13    2.10
  10  -3 -15    4.06    7.06
 -10  -3  15   16.09    2.28
  10  -3 -15    4.10    7.06
 -10   3  15   16.03    2.25
 -10   3  15   13.63    2.14
 -10   3  15   16.03    2.25
 -10   3  15   13.63    2.14
 -10   3  15   10.80    2.25
  -9  -3  14    0.70    1.60
  -9  -3  14   -0.94    1.32
   9  -3 -14   -5.06    3.68
  -9  -3  14    0.53    0.89
  -9  -3  14    0.53    0.89
   9  -3 -14    2.02    4.37
  -9  -3  14   -3.32    2.12
   9  -3 -14   -5.07    3.68
  -9  -3  14    0.57    1.01
  -9  -3  14   -0.38    2.30
  -9  -3  14    0.57    1.01
  -9   3  14   -0.02    0.70
   9   3 -14    2.19    3.55
  -9   3  14    0.20    0.90
  -9   3  14   -0.02    0.70
   9   3 -14    2.19    3.55
  -9   3  14    0.20    0.90
  -9   3  14    0.08    0.93
  -8  -3  13   21.33    3.00
  -8  -3  13   20.14    3.17
   8  -3 -13   18.22    5.33
   8  -3 -13   28.28    7.10
  -8  -3  13   23.41    3.83
  -8  -3  13   21.33    3.00
   8  -3 -13   18.22    5.33
  -8  -3  13   14.67    4.05
  -8  -3  13   20.14    3.17
   8   3 -13   17.86    5.51
   8   3 -13   17.86    5.51
  -8   3  13   22.50    2.81
  -8   3  13   18.73    2.87
  -8   3  13   18.73    2.87
  -8   3  13   22.50    2.81
   7  -3 -12    1.53    2.07
  -7  -3  12   -0.86    2.21
  -7  -3  12   -0.17    1.24
   7  -3 -12    1.53    2.07
  -7  -3  12    0.35    0.71
  -7  -3  12    1.64    1.25
  -7  -3  12    0.35    0.71
   7  -3 -12    2.02    4.65
  -7  -3  12   -0.17    1.24
   7  -3 -12   -2.47    1.46
  -7   3  12    0.32    0.72
   7   3 -12    0.48    3.22
  -7   3  12    0.32    0.72
   7   3 -12    0.48    3.22
  -7   3  12    1.46    0.72
  -7   3  12    1.46    0.72
   6  -3 -11   14.87    6.35
  -6  -3  11   18.54    2.94
   6  -3 -11   17.56    3.88
  -6  -3  11    8.37    2.48
  -6  -3  11    8.37    2.48
  -6  -3  11   15.73    2.20
  -6  -3  11   15.73    2.20
   6  -3 -11   17.56    3.88
   6   3 -11   14.81    4.09
  -6   3  11   16.01    2.14
  -6   3  11   12.32    2.01
  -6   3  11   16.01    2.14
  -6   3  11   12.32    2.01
   6   3 -11   14.81    4.09
  -5  -3  10    9.18    2.73
   5  -3 -10   13.82    3.54
  -5  -3  10    6.84    3.37
  -5  -3  10   19.45    2.26
  -5  -3  10   19.45    2.26
   5  -3 -10   13.82    3.53
  -5  -3  10   18.07    2.93
   5  -3 -10   10.22    5.88
  -5  -3  10    9.18    2.73
   5   3 -10   11.88    3.64
  -5   3  10   19.18    2.25
   5   3 -10   11.88    3.64
  -5   3  10   19.18    2.25
  -5   3  10   13.53    2.05
  -5   3  10   13.53    2.05
  -4  -3   9    3.64    0.88
  -4  -3   9    2.93    1.63
  -4  -3   9    2.93    1.63
  -4  -3   9    3.64    0.88
  -4  -3   9    2.34    1.36
   4  -3  -9    2.14    1.48
   4  -3  -9   -3.51    4.96
  -4  -3   9    2.42    2.18
   4  -3  -9   -1.55    1.59
   4  -3  -9    2.14    1.48
   4   3  -9    2.25    2.04
  -4   3   9    2.62    0.85
  -4   3   9    2.62    0.85
   4   3  -9    2.25    2.04
   3  -3  -8    7.46    5.34
  -3  -3   8    5.93    1.98
   3  -3  -8    9.76    2.37
  -3  -3   8    5.93    1.98
   3  -3  -8    2.77    2.20
  -3  -3   8    8.88    1.31
  -3  -3   8    8.88    1.31
  -3  -3   8    2.57    2.30
   3  -3  -8    9.76    2.37
  -3   3   8    6.60    1.31
  -3   3   8    6.60    1.31
   2  -3  -7    0.74    1.29
  -2  -3   7    2.44    0.68
  -2  -3   7    1.24    2.12
   2  -3  -7   -0.94    5.39
   2  -3  -7   -0.34    1.77
   2  -3  -7    1.46    0.61
  -2  -3   7    4.70    2.84
  -2  -3   7    2.44    0.68
  -2  -3   7    0.60    1.45
  -2  -3   7    0.60    1.45
  -2  -3   7    4.68    2.84
   2  -3  -7    1.46    0.61
   2  -3  -7    0.74    1.29
  -2   3   7    1.87    0.81
  -2   3   7    1.87    0.81
  -1  -3   6    1.79    1.87
   1  -3  -6    0.83    5.34
   1  -3  -6    2.92    0.75
  -1  -3   6    2.54    1.60
  -1  -3   6    3.15    2.68
  -1  -3   6    4.35    0.83
   1  -3  -6    2.92    0.75
  -1  -3   6    4.35    0.83
   1  -3  -6    2.60    1.57
  -1  -3   6    3.15    2.68
  -1  -3   6    2.54    1.60
   1  -3  -6    2.60    1.57
   1  -3  -6    1.01    1.95
  -1   3   6    3.06    1.03
  -1   3   6    3.06    1.03
   0  -3   5   16.36    5.57
   0  -3   5   27.79    3.24
   0  -3   5   16.36    5.57
   0  -3  -5   27.35    3.29
   0  -3  -5   27.35    3.29
   0  -3  -5   24.01    5.54
   0  -3  -5   24.91    8.39
   0  -3  -5   21.99    4.82
   0  -3   5   27.79    3.24
   0  -3  -5   24.01    5.54
   0   3   5   23.56    3.35
   0   3   5   23.56    3.35
  -1  -3  -4    5.36    2.07
   1  -3   4    6.46    3.35
  -1  -3  -4    6.09    0.95
   1  -3   4    2.06    1.36
  -1  -3  -4    4.73    2.14
   1  -3   4    6.45    3.35
   1  -3   4    0.89    1.69
  -1  -3  -4    6.09    0.95
  -1  -3  -4    9.25    6.25
  -1  -3  -4    5.36    2.07
   1  -3   4    2.06    1.36
  -1   3  -4    4.80    0.82
   1   3   4    5.45    1.21
   1   3   4    5.45    1.21
  -1   3  -4    4.80    0.82
  -2  -3  -3   16.60    4.19
  -2  -3  -3    9.63    3.14
  -2  -3  -3    9.63    3.14
  -2  -3  -3   16.60    4.19
  -2  -3  -3   19.31    8.22
   2  -3   3   18.28    5.24
  -2  -3  -3   24.38    3.98
   2  -3   3   18.30    5.24
  -2   3  -3   21.37    2.44
  -2   3  -3   21.37    2.44
  -2   3  -3   24.75    3.33
   3  -3   2    2.93    1.29
   3  -3   2    0.56    2.91
  -3  -3  -2    1.98    2.13
  -3  -3  -2    3.02    6.76
  -3  -3  -2    1.98    2.13
   3  -3   2    0.56    2.92
  -3  -3  -2    8.73    2.30
   3  -3   2    2.93    1.29
  -3   3  -2    8.86    1.77
  -3   3  -2    4.77    0.90
  -3   3  -2    4.77    0.90
  -4  -3  -1    5.43    3.13
  -4  -3  -1   12.65    2.94
  -4  -3  -1    5.43    3.13
  -4  -3  -1   15.58    7.97
  -4   3  -1   14.97    2.39
  -4   3  -1   10.58    1.63
  -4   3  -1   10.58    1.63
  -5  -3   0   -0.48    2.36
   5  -3   0    7.75    4.39
  -5  -3   0   -0.48    2.36
  -5  -3   0    0.90    1.69
  -5  -3   0    3.51    8.64
  -5   3   0    0.85    1.42
  -5   3   0    0.20    0.79
  -5   3   0    0.20    0.79
  -6  -3   1    8.03    2.86
   6  -3  -1   23.31    6.24
   6  -3  -1    2.48    1.94
  -6  -3   1    1.96    2.75
  -6  -3   1    7.91    1.92
  -6  -3   1   12.32    9.44
  -6  -3   1    5.24    2.24
  -6  -3   1    1.96    2.75
  -6   3   1    5.23    1.32
  -6   3   1    8.03    1.54
  -6   3   1    5.23    1.32
  -6   3   1    7.24    1.96
  -7  -3   2    5.51    2.45
   7  -3  -2    4.87    2.57
  -7  -3   2    5.60    2.48
  -7  -3   2    6.95    2.77
  -7  -3   2    7.57    1.72
   7  -3  -2   14.62    7.24
  -7  -3   2    2.22    8.06
  -7  -3   2    7.60    1.97
  -7  -3   2    5.60    2.48
  -7   3   2    3.09    1.28
  -7   3   2    3.09    1.28
  -7   3   2    4.46    1.29
  -7   3   2    4.06    1.37
  -7   3   2    2.67    1.66
  -8  -3   3   12.49    3.83
  -8  -3   3   17.12    3.11
  -8  -3   3   16.46    3.17
  -8  -3   3   23.27   10.51
  -8  -3   3   16.43    2.34
  -8  -3   3   14.10    3.69
   8  -3  -3   34.72   10.71
  -8   3   3   14.71    2.76
  -8   3   3   11.86    2.52
  -8   3   3   14.42    2.61
  -9  -3   4    0.09    0.84
  -9  -3   4    2.90    2.21
  -9  -3   4    7.44    8.54
   9  -3  -4    0.81    9.67
   9  -3  -4   -2.02    2.89
  -9  -3   4    1.10    1.40
  -9  -3   4    0.66    1.52
  -9   3   4   -0.81    0.98
  -9   3   4   -0.88    1.57
  -9   3   4   -0.97    1.11
 -10  -3   5   25.81    4.98
 -10  -3   5   27.70    5.87
 -10  -3   5   31.30    4.98
  10  -3  -5   35.76   16.21
 -10  -3   5   29.05    4.13
 -10   3   5   29.03    4.68
 -10   3   5   30.56    4.73
 -10   3   5   30.83    4.82
 -11  -3   6    5.01    1.61
  11  -3  -6    3.34   12.67
 -11  -3   6    6.37    1.31
 -11  -3   6    4.45    1.72
 -11  -3   6    4.60    2.34
  11  -3  -6    2.00    3.08
 -11   3   6    3.40    1.35
 -11   3   6    4.04    1.29
 -11   3   6    5.28    1.96
 -12  -3   7    7.23    2.82
 -12  -3   7    8.86    1.56
 -12  -3   7    6.95    1.91
  12  -3  -7   12.73   14.08
  12  -3  -7    0.81    2.84
 -12  -3   7    6.95    1.92
 -12   3   7    8.61    2.20
 -12   3   7    7.99    1.63
 -12   3   7    5.43    1.63
  12   3  -7    0.52    4.90
 -13  -3   8    1.10    1.07
  13  -3  -8   -0.25    2.07
 -13  -3   8    0.21    1.98
 -13  -3   8   -0.59    1.19
 -13  -3   8    0.86    1.19
  13  -3  -8    2.22   12.35
 -13   3   8   -1.35    1.11
  13   3  -8   -2.29    3.37
 -13   3   8   -0.40    1.00
 -13   3   8    0.04    1.54
 -14  -3   9    0.49    1.83
  14  -3  -9   -0.12    1.72
 -14  -3   9    0.61    0.96
 -14  -3   9    0.70    1.11
  14  -3  -9    0.70   10.32
 -14  -3   9    3.22    1.42
 -14   3   9    1.79    1.21
 -14   3   9    0.15    1.20
 -14   3   9    0.86    1.54
 -15  -3  10    0.94    0.91
 -15  -3  10   -0.24    0.97
 -15   3  10    0.36    1.21
 -15   3  10    0.94    1.20
 -16  -3  11    1.09    0.90
 -16  -3  11    3.05    0.93
 -16   3  11    1.49    1.16
 -16   3  11    1.19    1.24
 -18  -4  23    3.74    0.93
 -18  -4  23    2.97    0.85
 -17  -4  22   -0.37    0.83
 -17  -4  22   -0.42    0.74
 -17   4  22   -2.06    0.98
 -16  -4  21    4.19    1.09
 -16  -4  21    1.38    1.41
 -16  -4  21    0.50    1.03
 -16   4  21    2.52    1.14
  15  -4 -20   10.58    9.13
 -15  -4  20    3.83    1.32
 -15  -4  20   -2.12    1.21
 -15  -4  20    0.13    1.74
 -15  -4  20    1.77    0.97
 -15   4  20    1.65    1.08
 -14  -4  19   -1.12    0.89
 -14  -4  19   -3.97    1.59
 -14  -4  19   -1.23    1.28
  14  -4 -19   10.66    9.33
 -14  -4  19   -1.42    1.41
 -13  -4  18    1.28    1.00
  13  -4 -18    3.75    8.37
 -13  -4  18   -2.60    1.60
 -13  -4  18   -3.64    2.01
 -13   4  18   -1.75    2.21
 -12  -4  17   14.89    2.41
  12  -4 -17    9.82    8.32
 -12  -4  17   15.60    3.51
 -12  -4  17   24.77    3.77
 -12  -4  17    8.21    2.65
 -12  -4  17   17.08    3.87
 -12   4  17   12.41    2.18
 -12   4  17   12.41    2.18
 -11  -4  16   -1.27    1.45
 -11  -4  16   -0.11    1.02
  11  -4 -16    6.01    8.05
 -11  -4  16   -7.13    3.34
 -11  -4  16   -2.31    2.35
 -11   4  16    0.60    1.17
 -11   4  16    0.60    1.17
 -10  -4  15   25.47    6.72
  10  -4 -15   43.03    6.71
 -10  -4  15   30.55    4.62
 -10  -4  15   26.95    5.60
  10  -4 -15   21.73   10.19
 -10   4  15   35.83    4.60
 -10   4  15   35.83    4.60
   9  -4 -14   12.05    2.45
  -9  -4  14   11.31    2.09
  -9  -4  14    1.63    3.83
  -9  -4  14    9.50    2.09
  -9  -4  14   11.39    2.85
  -9  -4  14    7.62    4.44
   9  -4 -14    2.42    7.16
  -9  -4  14    9.50    2.09
  -9  -4  14   13.69    3.05
  -9  -4  14    1.35    5.31
   9  -4 -14   18.34    3.26
  -9   4  14   14.60    2.20
  -9   4  14   14.60    2.20
  -8  -4  13   17.64    4.25
  -8  -4  13   12.08    2.76
  -8  -4  13    6.77    5.70
   8  -4 -13   11.86    7.58
  -8  -4  13   12.08    2.76
   8  -4 -13   20.15    3.28
   8  -4 -13   23.85    4.02
  -8  -4  13   16.95    3.49
  -8  -4  13   34.17    5.34
  -8  -4  13    6.65    4.58
  -8   4  13   18.07    2.71
  -8   4  13   18.07    2.71
  -7  -4  12    7.57    4.74
  -7  -4  12   13.73    2.89
   7  -4 -12    9.00    7.19
  -7  -4  12    8.67    5.04
  -7  -4  12   13.73    2.89
   7  -4 -12   18.78    3.64
  -7  -4  12   19.60    4.20
   7  -4 -12   14.94    3.04
  -7  -4  12   11.40    5.75
  -7   4  12   18.64    2.62
  -7   4  12   18.64    2.62
   6  -4 -11   -6.45    6.10
  -6  -4  11    4.20    2.70
  -6  -4  11   -0.81    3.69
   6  -4 -11    0.54    1.31
  -6  -4  11   -0.05    1.56
  -6  -4  11   -0.05    1.56
  -6  -4  11    1.37    4.58
   6  -4 -11   -0.72    1.09
  -6   4  11   -1.53    0.86
  -6   4  11    0.06    0.79
  -6   4  11    0.06    0.79
  -6   4  11   -1.53    0.86
  -5  -4  10    3.24    1.96
  -5  -4  10    3.24    1.96
  -5  -4  10   -1.69    4.13
   5  -4 -10    8.64    1.85
   5  -4 -10    0.74    2.82
   5  -4 -10   -6.90    6.23
  -5  -4  10    7.54    4.56
  -5  -4  10    3.40    3.24
  -5  -4  10    5.20    3.90
   5  -4 -10    0.73    2.82
   5  -4 -10    5.40    1.62
  -5   4  10    3.83    1.28
  -5   4  10    3.83    1.28
  -5   4  10    6.04    1.30
  -5   4  10    6.04    1.30
   4  -4  -9   -4.13    5.94
  -4  -4   9    7.83    3.78
   4  -4  -9    4.45    3.00
   4  -4  -9    4.45    3.00
  -4  -4   9    3.67    2.28
  -4  -4   9    8.52    3.72
   4  -4  -9    9.30    1.84
  -4  -4   9    9.60    4.14
  -4  -4   9    3.67    2.28
  -4   4   9    5.55    1.33
  -4   4   9    6.38    1.37
  -4   4   9    5.55    1.33
  -4   4   9    6.38    1.37
   3  -4  -8   20.28    3.57
   3  -4  -8   12.61    4.40
  -3  -4   8   17.16    4.50
   3  -4  -8    7.66    7.69
   3  -4  -8   12.63    4.40
  -3  -4   8    8.66    4.13
   3  -4  -8   20.83    3.42
  -3  -4   8   14.20    5.04
  -3   4   8   18.98    2.61
  -3   4   8   18.98    2.61
   2  -4  -7    6.67    1.62
   2  -4  -7    0.81    2.08
   2  -4  -7    4.34    1.57
   2  -4  -7   -6.41    6.23
  -2  -4   7    7.47    3.08
  -2  -4   7    2.28    2.04
  -2  -4   7    2.28    2.04
   2  -4  -7    0.81    2.08
  -2  -4   7    2.62    3.47
  -2  -4   7    5.54    3.15
  -2   4   7    4.71    1.25
  -2   4   7    4.71    1.25
  -1  -4   6    9.14    2.71
   1  -4  -6    1.33    2.18
  -1  -4   6    1.93    2.18
   1  -4  -6    5.98    1.80
  -1  -4   6    4.40    3.55
   1  -4  -6    1.33    2.18
  -1  -4   6    3.31    4.26
  -1  -4   6    1.93    2.18
  -1  -4   6    3.34    4.26
   1  -4  -6    1.08    8.09
  -1  -4   6    1.71    2.49
  -1   4   6    5.69    1.30
  -1   4   6    5.69    1.30
   0  -4   5    1.85    2.06
   0  -4  -5   -0.23    0.60
   0  -4  -5   -2.65    1.83
   0  -4   5    0.21    0.89
   0  -4  -5   -2.65    1.83
   0  -4   5    0.73    1.79
   0  -4  -5   -0.23    0.60
   0  -4   5   -0.32    2.95
   0  -4  -5   -7.07    7.68
   0  -4  -5   -1.97    1.49
   0  -4   5    0.73    1.79
   0  -4   5    1.70    4.90
   0  -4   5    1.69    4.90
   0   4   5    1.09    1.03
   0   4   5    1.09    1.03
   1  -4   4    1.81    1.86
   1  -4   4    1.99    1.83
  -1  -4  -4   -0.79    2.22
   1  -4   4    2.88    1.06
   1  -4   4    1.99    1.83
  -1  -4  -4    1.92    1.86
   1  -4   4   -9.43    5.81
   1  -4   4    3.38    2.98
   1  -4   4   -9.38    5.80
  -1  -4  -4   -0.78    2.22
  -1  -4  -4    1.00    1.76
  -1  -4  -4   -4.39    8.42
   1   4   4    1.39    1.19
   1   4   4    1.39    1.19
  -1   4  -4    5.75    2.01
  -2  -4  -3    1.95    2.12
   2  -4   3    2.31    1.75
   2  -4   3    4.18    2.86
   2  -4   3    2.90    1.78
   2  -4   3    7.05    1.47
  -2  -4  -3    3.57    2.12
  -2  -4  -3    1.83    9.26
   2  -4   3    2.90    1.78
   2   4   3    2.81    1.39
   2   4   3    2.81    1.39
  -2   4  -3    7.01    2.19
  -3  -4  -2    0.25    2.19
   3  -4   2    1.07    1.54
   3  -4   2    1.07    1.54
  -3  -4  -2    6.27    9.56
   3  -4   2    5.85    2.55
  -3  -4  -2    3.11    2.07
   3  -4   2    2.44    1.68
   3   4   2    1.95    1.48
  -3   4  -2    5.39    2.10
   3   4   2    1.95    1.48
  -4  -4  -1   27.29    5.56
   4  -4   1   31.75    4.98
  -4  -4  -1   21.78   11.50
  -4  -4  -1   23.13    5.56
  -4  -4  -1   29.06    4.78
  -4   4  -1   28.11    4.70
  -5  -4   0   -0.76    2.05
   5  -4   0    0.72    1.21
   5  -4   0    1.39    1.44
  -5  -4   0   -0.11    1.33
   5  -4   0    0.72    1.21
  -5  -4   0    0.92    2.57
   5  -4   0    5.75    4.75
  -5  -4   0   11.88   10.45
  -5   4   0    1.09    1.80
  -6  -4   1   -0.13    9.01
   6  -4  -1    2.35    5.07
  -6  -4   1    1.07    2.74
   6  -4  -1   -0.75    1.56
  -6  -4   1   -0.13    1.43
  -6  -4   1   -2.34    1.98
  -6   4   1    0.55    1.09
  -6   4   1   -0.60    1.61
  -6   4   1   -1.62    1.03
  -7  -4   2    0.75    2.68
  -7  -4   2   -0.54    1.40
   7  -4  -2    4.58    5.58
  -7  -4   2    3.50    9.70
  -7  -4   2   -1.15    2.07
   7  -4  -2   -1.23    2.03
  -7   4   2   -0.35    1.03
  -7   4   2    0.84    1.69
  -7   4   2   -0.12    1.08
  -8  -4   3    0.39    2.13
   8  -4  -3    0.31    2.51
  -8  -4   3   -3.78    8.05
   8  -4  -3    8.53    6.95
  -8  -4   3   -0.40    2.48
  -8  -4   3    0.39    1.32
  -8   4   3    0.67    1.06
  -8   4   3    0.33    0.99
  -8   4   3   -0.42    1.47
   9  -4  -4    1.09    3.05
   9  -4  -4   26.10   10.32
  -9  -4   4    8.56    2.51
  -9  -4   4   -0.09    8.41
  -9  -4   4    5.56    1.70
  -9   4   4    6.58    1.46
  -9   4   4    5.66    1.83
  -9   4   4    5.24    1.39
  10  -4  -5   -2.21    2.85
 -10  -4   5   -0.77    1.89
  10  -4  -5    9.53    8.95
 -10  -4   5   -1.17    1.18
 -10   4   5    0.30    0.95
 -10   4   5    0.50    0.98
 -10   4   5    0.02    1.44
 -11  -4   6    3.72    2.07
 -11  -4   6    1.00    1.17
  11  -4  -6   -1.54    2.81
  11  -4  -6    8.38   10.01
 -11   4   6    2.06    1.52
 -11   4   6    0.14    0.98
  12  -4  -7    0.98    2.66
  12  -4  -7    8.37   10.12
 -12  -4   7   -0.07    1.06
 -12  -4   7    2.02    1.74
 -12   4   7    1.18    1.45
 -12   4   7   -1.15    0.92
 -13  -4   8    0.51    0.94
  13  -4  -8    5.04    2.38
 -13   4   8    0.12    0.95
  14  -4  -9    1.65    1.61
 -14  -4   9    1.05    0.80
 -14   4   9    0.52    0.84
 -15  -4  10    1.07    0.66
 -15   4  10    0.38    0.74
 -13   5  18   21.21    4.53
  12  -5 -17    8.12    9.34
 -12   5  17    1.19    1.13
 -12   5  17    4.91    2.24
 -12   5  17    1.19    1.13
  11  -5 -16   10.38    9.15
  10  -5 -15    4.38    7.32
  10  -5 -15    0.42    1.28
 -10   5  15    0.01    1.06
 -10   5  15    0.01    1.06
  -9  -5  14    2.53    1.60
   9  -5 -14    5.12    2.31
   9  -5 -14    2.96    1.50
  -9  -5  14    2.01    1.23
   9  -5 -14    4.79    6.83
  -9  -5  14    2.01    1.23
  -9  -5  14   13.31    3.43
  -9   5  14    1.15    1.20
  -9   5  14    1.15    1.20
  -8  -5  13    0.37    1.17
   8  -5 -13    1.11    1.99
  -8  -5  13    0.37    1.17
   8  -5 -13    0.18    6.28
  -8  -5  13   12.00    3.89
   8  -5 -13    0.24    1.37
  -8  -5  13    0.24    1.67
  -8   5  13    0.16    1.15
  -8   5  13    0.16    1.15
   7  -5 -12    9.21    7.04
  -7  -5  12   10.62    3.11
   7  -5 -12    9.39    2.30
  -7  -5  12    8.18    2.26
  -7  -5  12   11.36    4.31
  -7  -5  12    8.18    2.26
   7  -5 -12   12.83    2.92
  -7   5  12    9.31    1.92
  -7   5  12    9.31    1.92
  -6  -5  11   -0.63    1.58
   6  -5 -11    1.85    1.57
   6  -5 -11    7.48    2.24
  -6  -5  11   11.02    4.39
  -6  -5  11   -0.63    1.58
   6  -5 -11   -2.57    6.37
  -6  -5  11    1.87    2.58
  -6   5  11    4.09    1.44
  -6   5  11    4.09    1.44
  -5  -5  10    2.38    2.02
  -5  -5  10   -2.60    2.81
   5  -5 -10   -0.17    1.69
  -5  -5  10    2.38    2.02
   5  -5 -10   -2.70    5.52
  -5  -5  10    4.70    3.66
  -5   5  10   -0.92    1.13
  -5   5  10   -0.92    1.13
   4  -5  -9   -2.30    1.43
   4  -5  -9   -5.29    6.32
  -4  -5   9   -0.07    2.11
  -4  -5   9   -3.57    3.25
   4  -5  -9   -0.66    1.54
  -4  -5   9   -0.07    2.11
  -4   5   9   -1.96    1.12
  -4   5   9   -1.96    1.12
  -3  -5   8   38.02    6.24
   3  -5  -8    7.95    8.45
  -3  -5   8   15.03    4.42
  -3  -5   8   15.03    4.42
  -3  -5   8   27.52    6.65
   3  -5  -8   24.34    4.43
  -3  -5   8   20.75    4.93
  -3   5   8   25.50    3.46
  -3   5   8   25.50    3.46
  -2  -5   7    6.25    3.94
  -2  -5   7   -2.88    1.94
   2  -5  -7   -0.41    1.38
   2  -5  -7   -1.75    1.62
  -2  -5   7   -2.88    1.94
   2  -5  -7   -8.18    6.98
  -2  -5   7    0.13    3.96
  -2   5   7   -1.68    0.98
  -2   5   7   -1.68    0.98
  -1  -5   6    5.74    3.44
  -1  -5   6    3.93    1.39
   1  -5  -6    0.62    8.14
   1  -5  -6    4.06    1.65
   1  -5  -6   -0.61    1.79
  -1  -5   6    2.76    2.32
  -1  -5   6    2.76    2.32
  -1  -5   6    0.97    4.03
  -1   5   6    2.63    1.08
   1   5  -6    4.89    2.10
  -1   5   6    2.63    1.08
   0  -5   5    4.81    1.62
   0  -5   5    3.37    2.51
   0  -5   5    3.37    2.51
   0  -5  -5    7.13    1.87
   0  -5  -5   -5.68    8.02
   0  -5   5    6.60    4.27
   0  -5   5    6.13    3.13
   0   5   5    6.30    1.35
   0   5  -5    4.17    2.15
   0   5   5    6.30    1.35
   1  -5   4   11.91    2.60
  -1  -5  -4   10.82    8.93
  -1  -5  -4    5.43    2.90
   1  -5   4    9.30    4.52
   1  -5   4    8.27    3.27
   1   5   4   17.00    2.11
  -1   5  -4   12.76    2.77
   1   5   4   17.00    2.11
  -2  -5  -3   -1.01    1.94
   2  -5   3   -0.07    1.91
  -2  -5  -3   -7.84    8.24
   2  -5   3    1.30    1.15
   2  -5   3   -0.07    1.91
   2  -5   3    2.24    2.07
   2  -5   3   -1.13    3.10
  -2   5  -3    1.63    1.71
  -3  -5  -2   17.11    3.38
   3  -5   2    9.68    2.82
   3  -5   2    9.68    2.82
  -3  -5  -2   16.80    9.69
   3  -5   2   12.82    4.10
   3  -5   2   18.55    3.26
   4  -5   1    0.36    2.45
  -4  -5  -1   -0.14    2.16
   4  -5   1    9.05    2.15
   4  -5   1   -0.88    1.18
  -4  -5  -1   -4.57    8.00
   4  -5   1    9.05    2.15
  -4   5  -1   -0.23    1.53
  -5  -5   0   -0.34    8.29
  -5  -5   0   -1.24    2.17
   5  -5   0    0.51    2.21
   5  -5   0    1.55    1.36
   5  -5   0    0.63    1.44
   5  -5   0    1.55    1.36
  -5   5   0    0.04    1.45
  -5   5   0    0.08    0.92
  -6  -5   1    2.01    2.20
   6  -5  -1    1.00    1.69
  -6  -5   1   -7.02    7.80
  -6   5   1    1.69    1.48
  -6   5   1    0.62    0.97
  -7  -5   2   16.02    3.35
  -7  -5   2    5.39    8.33
   7  -5  -2   13.31    3.40
  -8   5   3   46.86    6.26
  -8   5   3   41.11    6.49
   9  -5  -4    2.04    2.84
  -9   5   4    3.98    1.48
  -9   5   4    4.03    1.07
  10  -5  -5    2.57    3.10
 -10   5   5    5.13    1.14
  11  -5  -6    2.44    2.76
  12  -5  -7    1.44    2.13
 -12   5   7    1.53    0.70
 -13   5   8    0.16    0.54
  11  -6 -16    6.34    1.71
 -11   6  16    1.54    1.63
  10  -6 -15    3.91    1.62
 -10   6  15   -0.95    1.67
   9  -6 -14    3.53    1.72
  -8  -6  13   10.56    2.79
   8  -6 -13   14.10    3.61
   7  -6 -12   21.40    4.43
   7  -6 -12   12.79    7.80
  -7  -6  12   24.22    4.98
  -7   6  12   25.59    3.48
  -7   6  12   25.59    3.48
   6  -6 -11    0.02    1.58
   6  -6 -11    3.75    5.78
   6  -6 -11    6.97    2.45
  -6  -6  11    3.50    2.24
  -6  -6  11    2.31    1.46
  -6  -6  11    2.31    1.46
  -6   6  11    3.10    1.24
  -6   6  11    3.10    1.24
   4  -6  -9    6.98    6.80
   4  -6  -9   24.64    4.60
  -4   6   9   18.62    2.95
  -4   6   9   18.62    2.95
   3  -6  -8    1.48    5.27
   2  -6  -7    5.03    5.76
  -1  -6   6    5.05    2.81
   1  -6  -6    2.95    5.85
  -1  -6   6    5.05    2.81
   0  -6   5    5.71    5.65
   0  -6  -5    6.59    7.25
   0  -6   5   14.95    3.29
   0  -6  -5   16.76    3.82
   0   6   5   23.22    2.66
   0   6  -5   15.63    3.11
   0   6   5   23.22    2.66
  -1  -6  -4   -1.48    1.64
   1  -6   4   -4.10    3.97
  -1  -6  -4   -3.95    5.78
   1  -6   4    1.13    2.29
   1  -6   4    0.91    1.14
   1  -6   4    1.13    2.29
  -1   6  -4    1.51    1.36
   2  -6   3    3.73    2.18
  -2  -6  -3   -4.46    6.08
   2  -6   3   -1.18    4.06
   2  -6   3    3.73    2.18
   2  -6   3    2.93    1.29
  -2  -6  -3   -0.68    1.72
  -2   6  -3    1.88    1.32
   3  -6   2    2.99    1.75
   3  -6   2    2.99    1.75
  -3  -6  -2    0.64    1.79
   3  -6   2    3.67    1.47
   3  -6   2    1.54    3.59
  -3  -6  -2   -8.57    5.88
  -3   6  -2    2.02    0.91
  -3   6  -2    4.56    1.39
  -4   6  -1   36.15    5.45
   5  -6   0    0.28    2.04
  -5  -6   0   -0.12    1.72
   5  -6   0    0.13    1.38
  -5   6   0   -0.22    0.72
   6  -6  -1    3.36    1.83
  -6  -6   1    1.44    1.71
  -6   6   1    1.15    0.77
   7  -6  -2    5.99    2.28
  -7   6   2    4.69    1.02
   8  -6  -3    2.85    2.29
  -8   6   3    4.26    0.95
   9  -6  -4    0.55    2.17
  -9   6   4    0.72    0.54
   6  -7 -11    0.34    1.42
  -6   7  11    0.81    1.46
  -5  -7  10   12.60    3.01
  -4  -7   9   14.21    3.55
  -3  -7   8    1.99    2.54
   3  -7  -8   -0.08    1.29
  -2  -7   7    1.11    2.96
   2  -7  -7   -0.10    1.26
  -1  -7   6    4.15    3.52
   1  -7  -6    1.31    1.27
   0  -7   5    7.46    3.88
   0  -7  -5    5.08    1.64
  -1  -7  -4    1.75    1.22
   2  -7   3   -0.89    2.20
  -2  -7  -3    0.13    1.19
 -22   0  28    0.23    0.78
  22   0 -28   -0.96    2.97
  21   0 -27    1.09    3.23
 -21   0  27   -1.80    1.46
 -21   0  27    1.35    1.01
 -20   0  26   -0.24    1.53
 -20   0  26    2.50    1.14
 -19   0  25   -1.57    1.43
  19   0 -25   -0.17    3.89
 -19   0  25    1.13    1.08
 -19   0  25    1.71    1.80
 -18   0  24    0.73    1.50
  18   0 -24   -2.69    3.74
 -18   0  24    2.84    1.95
 -18   0  24    2.33    1.21
 -18   0  24    3.71    1.90
 -17   0  23    2.60    1.81
 -17   0  23    1.67    2.03
 -17   0  23    0.83    1.04
 -17   0  23    0.09    1.29
 -17   0  23    1.59    1.46
  17   0 -23    0.11    3.62
  16   0 -22   14.79    5.03
 -16   0  22   14.19    3.42
 -16   0  22   22.69    3.56
 -16   0  22   19.48    2.69
 -16   0  22   11.77    2.61
 -16   0  22   15.22    3.13
 -16   0  22   14.30    2.87
 -15   0  21    0.30    1.31
 -15   0  21   -1.28    1.39
 -15   0  21    3.68    2.05
 -15   0  21    0.80    1.01
 -15   0  21    0.54    1.56
 -15   0  21   -0.55    1.85
 -14   0  20   22.85    3.95
 -14   0  20   26.04    3.65
 -14   0  20   23.62    4.45
  14   0 -20   21.13    5.08
 -14   0  20   26.23    4.43
 -14   0  20   22.89    3.94
 -14   0  20   24.48    4.32
 -13   0  19   -0.86    1.48
 -13   0  19    0.57    0.95
 -13   0  19    1.45    1.68
 -13   0  19   -0.46    0.82
 -13   0  19    1.63    1.51
 -13   0  19    0.57    0.95
 -12   0  18   17.64    2.64
  12   0 -18   14.89    4.75
  12   0 -18   21.42    3.88
 -12   0  18   20.19    3.06
 -12   0  18   21.21    3.59
  12   0 -18   14.89    4.75
 -12   0  18   17.64    2.64
 -12   0  18   19.40    2.85
 -12   0  18   19.40    2.85
  11   0 -17    5.36    2.68
 -11   0  17    0.58    1.01
 -11   0  17   -0.02    0.73
  11   0 -17    5.37    2.68
 -11   0  17   -0.02    0.73
 -11   0  17   -0.83    0.59
  11   0 -17   -1.21    1.21
 -11   0  17   -0.27    1.13
 -11   0  17   -0.83    0.59
 -10   0  16  100.44   14.99
  10   0 -16  108.35   16.14
 -10   0  16   98.21   13.43
 -10   0  16  100.16   12.45
 -10   0  16   98.93   12.28
 -10   0  16  100.16   12.45
 -10   0  16   98.93   12.28
  -9   0  15    0.05    0.46
  -9   0  15    0.33    0.92
   9   0 -15    0.15    2.34
  -9   0  15    0.05    0.46
   9   0 -15    0.15    2.34
  -9   0  15    0.10    0.74
  -9   0  15    0.10    0.74
  -9   0  15    0.36    0.76
   9   0 -15    0.17    1.04
  -8   0  14    5.65    1.26
  -8   0  14    6.52    1.04
   8   0 -14    2.40    2.70
  -8   0  14    6.35    1.27
  -8   0  14    6.35    1.27
   8   0 -14    8.94    1.73
  -8   0  14    8.07    1.74
  -8   0  14    6.52    1.04
   8   0 -14    2.40    2.70
   7   0 -13   -1.34    2.11
  -7   0  13   -0.43    0.56
  -7   0  13   -0.50    0.21
  -7   0  13   -0.43    0.56
   7   0 -13   -1.34    2.11
  -7   0  13   -0.50    0.21
   6   0 -12   -1.18    2.10
  -6   0  12    0.77    0.65
  -6   0  12    1.38    0.27
  -6   0  12    1.38    0.27
  -6   0  12    0.77    0.65
   6   0 -12   -1.18    2.10
   5   0 -11   -3.52    2.04
   5   0 -11   -3.52    2.04
  -5   0  11   -0.21    0.60
  -5   0  11    0.02    0.16
  -5   0  11   -0.21    0.60
  -5   0  11    0.02    0.16
  -4   0  10   20.05    2.53
   4   0 -10   13.09    4.09
  -4   0  10   18.25    2.12
   4   0 -10   13.09    4.10
  -4   0  10   18.25    2.12
  -4   0  10   20.05    2.53
   3   0  -9   -3.35    1.61
  -3   0   9   -1.31    0.78
  -3   0   9   -1.31    0.78
   3   0  -9   -3.35    1.61
   1   0  -7   -0.47    0.92
  -1   0   7    1.26    1.11
   1   0  -7   -2.17    1.21
  -1   0   7    1.26    1.11
   1   0  -7   -2.17    1.21
   1   0  -7   -0.47    0.92
   0   0  -6   45.31    5.60
   0   0  -6   45.31    5.60
  -1   0  -5   -0.08    1.19
   1   0   5    1.34    0.93
  -1   0  -5   -0.46    0.59
   1   0   5    1.34    0.93
  -1   0  -5   -0.08    1.19
  -1   0  -5   -0.46    0.59
  -2   0  -4   49.85    6.11
  -2   0  -4   49.85    6.11
  -3   0  -3   -0.60    0.97
  -3   0  -3   -0.60    0.97
   3   0   3    0.13    0.94
   3   0   3    0.13    0.94
  -4   0  -2   70.43    9.16
  -4   0  -2   91.22   11.70
  -4   0  -2   70.43    9.16
  -5   0  -1   -0.17    0.99
  -5   0  -1    0.22    1.10
   5   0   1    0.07    1.16
  -5   0  -1    1.90    4.59
  -5   0  -1    0.22    1.10
   5   0   1    0.07    1.16
  -5   0  -1    1.55    1.44
  -6   0   0   54.10    7.86
  -6   0   0   51.43    6.24
  -6   0   0   51.43    6.24
  -6   0   0   47.66    8.42
  -7   0   1   -0.79    0.95
   7   0  -1   -0.51    5.57
   7   0  -1    0.18    1.17
  -7   0   1   -0.79    0.95
  -7   0   1    0.01    1.21
   7   0  -1    0.18    1.17
  -7   0   1    0.18    1.33
  -8   0   2   15.93    2.80
   8   0  -2    6.08    2.36
  -8   0   2   11.50    2.01
   8   0  -2    6.08    2.36
  -8   0   2   11.50    2.01
   8   0  -2   23.49    9.68
  -8   0   2   15.48    2.84
  -9   0   3    0.27    1.06
   9   0  -3   -1.00    6.38
  -9   0   3   -0.81    1.15
   9   0  -3   -0.25    1.71
  -9   0   3    0.08    1.63
   9   0  -3   -0.97    1.66
  -9   0   3    0.51    0.91
  -9   0   3   -0.49    1.42
  -9   0   3   -0.81    1.15
   9   0  -3   -0.97    1.66
 -10   0   4   22.55    3.84
 -10   0   4   22.55    3.84
 -10   0   4   32.41    4.15
 -10   0   4   26.83    5.29
 -10   0   4   24.97    5.13
 -10   0   4   29.68    4.55
 -10   0   4   32.72    4.65
  10   0  -4   49.58   14.05
 -11   0   5   -0.16    1.28
 -11   0   5    0.24    1.21
 -11   0   5   -1.39    2.02
  11   0  -5   -4.85    7.08
 -11   0   5   -1.29    1.72
 -11   0   5    0.00    1.11
  11   0  -5   -0.39    1.61
 -12   0   6   26.76    4.10
 -12   0   6   19.48    4.38
 -12   0   6   21.87    3.80
 -12   0   6   19.97    3.57
 -12   0   6   23.51    4.52
  12   0  -6   21.62   10.03
 -13   0   7    0.54    1.22
 -13   0   7    0.15    1.26
 -13   0   7   -0.31    1.98
  13   0  -7   -1.94    6.70
 -13   0   7    2.83    1.19
 -14   0   8    7.55    2.65
 -14   0   8    5.81    1.68
 -14   0   8    6.96    1.77
  14   0  -8    1.49    6.45
 -15   0   9    1.27    1.81
  15   0  -9    0.35    5.10
 -15   0   9    0.92    1.27
 -15   0   9    1.51    1.39
 -16   0  10   28.84    4.92
 -16   0  10   28.32    4.24
 -17   0  11    0.29    1.29
 -17   0  11   -0.12    1.03
 -18   0  12    1.62    1.23
 -21  -1  27    2.39    1.14
 -21  -1  27   -1.84    0.93
  21  -1 -27   -1.17    3.55
 -21  -1  27   -0.61    1.46
 -21   1  27    1.29    0.99
 -20  -1  26    9.22    1.82
 -20  -1  26    6.25    1.64
 -20  -1  26   10.25    2.06
  20  -1 -26    2.20    4.63
 -20  -1  26    9.36    2.07
 -20   1  26    7.35    1.77
 -19  -1  25    3.01    1.62
 -19  -1  25    0.58    1.22
 -19  -1  25    2.07    1.65
 -19  -1  25    1.93    1.22
 -19  -1  25    1.86    1.50
  19  -1 -25    9.30    6.06
  19  -1 -25    4.03    4.80
 -19  -1  25    0.83    1.62
  19   1 -25    2.09    2.85
 -19   1  25    0.59    1.14
 -19   1  25    2.73    1.90
 -18  -1  24    2.96    1.26
 -18  -1  24    1.78    1.35
 -18  -1  24    1.28    1.68
 -18  -1  24    3.24    1.81
 -18  -1  24    3.67    1.83
 -18  -1  24    2.38    1.46
  18  -1 -24    4.32    4.59
  18  -1 -24    8.41    5.95
  18   1 -24    0.61    2.70
 -18   1  24    2.34    1.87
 -18   1  24    1.34    1.12
 -17  -1  23   15.56    3.32
  17  -1 -23    6.34    6.26
 -17  -1  23   11.35    2.48
 -17  -1  23   14.53    2.70
 -17  -1  23   14.66    2.93
 -17  -1  23   18.28    2.57
 -17  -1  23   12.12    2.77
 -17   1  23   16.79    3.06
 -17   1  23   15.01    2.82
  17   1 -23   12.84    3.83
  16  -1 -22    4.05    5.75
 -16  -1  22    9.55    2.09
 -16  -1  22    6.03    2.15
 -16  -1  22    8.29    1.93
 -16  -1  22    7.32    1.79
 -16  -1  22   11.75    2.45
 -16  -1  22   11.03    2.73
 -16   1  22   11.49    2.50
 -16   1  22    8.81    1.79
  16   1 -22    8.02    3.39
 -15  -1  21    4.23    1.75
 -15  -1  21    6.22    1.41
 -15  -1  21    7.02    1.98
 -15  -1  21    4.05    2.37
 -15  -1  21    8.00    2.14
 -15  -1  21    4.35    1.68
  15  -1 -21   -3.43    4.51
  15   1 -21    4.02    2.75
 -15   1  21    4.55    1.93
 -15   1  21    3.21    1.24
 -14  -1  20    4.86    1.38
  14  -1 -20   -1.78    3.98
 -14  -1  20    3.69    2.24
 -14  -1  20    7.66    1.68
 -14  -1  20    4.56    1.74
 -14  -1  20    7.37    2.00
 -14  -1  20    8.08    2.01
 -14   1  20    6.73    1.41
 -14   1  20    8.73    2.13
  14   1 -20    4.95    2.53
  13  -1 -19   -1.73    2.98
 -13  -1  19   -0.37    1.79
 -13  -1  19    3.47    1.39
 -13  -1  19    2.41    1.36
 -13  -1  19    1.47    1.30
 -13  -1  19    3.47    1.39
 -13  -1  19    1.63    1.30
 -13  -1  19    0.88    0.93
 -13  -1  19    2.07    1.45
 -13   1  19    2.45    1.49
  13   1 -19   -0.28    1.55
 -13   1  19    1.37    0.86
 -13   1  19    6.68    2.16
 -12  -1  18   14.44    2.44
 -12  -1  18    9.32    2.63
  12  -1 -18   20.44    5.20
  12  -1 -18   20.40    5.20
 -12  -1  18   14.44    2.44
 -12  -1  18   12.49    2.44
  12  -1 -18    9.68    3.59
 -12   1  18   10.43    2.23
  12   1 -18   10.07    2.68
 -12   1  18   12.25    1.92
 -12   1  18   12.25    1.92
 -11  -1  17    4.06    1.08
 -11  -1  17    4.93    1.46
  11  -1 -17   10.82    3.61
 -11  -1  17    4.55    1.37
 -11  -1  17    4.31    1.66
  11  -1 -17    3.52    2.34
 -11  -1  17    4.06    1.08
 -11  -1  17    4.55    1.37
  11  -1 -17   10.81    3.61
 -11   1  17    5.53    1.00
  11   1 -17    6.36    1.70
 -11   1  17    5.53    1.00
 -11   1  17    3.89    1.33
 -10  -1  16    1.55    1.18
 -10  -1  16   -0.09    0.70
 -10  -1  16    0.59    0.98
 -10  -1  16    0.59    0.98
  10  -1 -16    2.26    2.27
 -10  -1  16   -0.09    0.70
 -10  -1  16    0.95    1.34
  10  -1 -16    2.26    2.27
  10  -1 -16    0.74    1.49
  10   1 -16    7.02    2.95
 -10   1  16    0.66    0.55
 -10   1  16    1.28    0.61
 -10   1  16    0.84    0.79
 -10   1  16    0.66    0.55
 -10   1  16    1.28    0.61
  10   1 -16    7.01    2.95
  10   1 -16    1.01    0.93
  -9  -1  15   15.88    2.39
  -9  -1  15   14.09    2.96
  -9  -1  15   13.35    2.30
  -9  -1  15   13.35    2.30
  -9  -1  15   17.16    2.70
   9  -1 -15   12.93    3.89
  -9  -1  15   15.88    2.39
   9  -1 -15   12.93    3.89
  -9   1  15   15.38    2.35
   9   1 -15   16.07    4.73
   9   1 -15   18.82    2.97
  -9   1  15   12.93    2.15
  -9   1  15   17.71    2.11
  -9   1  15   16.53    2.02
  -9   1  15   12.93    2.15
  -9   1  15   16.53    2.02
  -9   1  15   17.71    2.11
   9   1 -15   16.07    4.73
  -8  -1  14   51.20    7.88
   8  -1 -14   40.23    9.93
  -8  -1  14   56.34    6.58
   8  -1 -14   40.23    9.93
  -8  -1  14   50.46    7.14
  -8  -1  14   56.34    6.58
  -8  -1  14   52.84    6.51
  -8  -1  14   52.84    6.51
  -8   1  14   49.62    6.01
  -8   1  14   52.74    6.98
   8   1 -14   46.33   11.58
   8   1 -14   46.33   11.58
  -8   1  14   56.77    6.44
  -8   1  14   47.06    6.34
  -8   1  14   56.77    6.44
  -8   1  14   49.62    6.01
   8   1 -14   57.55    8.42
  -8   1  14   47.06    6.34
   7  -1 -13   -0.76    1.09
  -7  -1  13   -0.63    0.73
  -7  -1  13    0.13    0.81
   7  -1 -13    0.30    1.30
  -7  -1  13   -0.63    0.73
  -7  -1  13    0.13    0.81
  -7  -1  13    0.83    0.96
  -7  -1  13    0.43    1.12
   7  -1 -13    0.29    1.29
  -7   1  13    1.01    0.54
  -7   1  13    1.01    0.54
  -7   1  13    0.78    0.42
  -7   1  13    0.19    0.37
  -7   1  13    0.78    0.42
  -7   1  13    0.19    0.37
   7   1 -13   -0.66    2.92
   7   1 -13   -0.66    2.92
   6  -1 -12    0.26    1.18
   6  -1 -12    0.26    1.18
  -6  -1  12    0.57    0.76
  -6  -1  12    0.57    0.76
  -6   1  12    1.58    0.48
   6   1 -12    1.64    2.73
  -6   1  12    1.71    0.57
  -6   1  12    1.71    0.57
  -6   1  12    1.58    0.48
   6   1 -12    1.64    2.73
   5  -1 -11   35.30    6.09
  -5  -1  11   30.88    3.90
   5  -1 -11   35.30    6.09
  -5  -1  11   30.88    3.90
  -5   1  11   27.88    3.76
  -5   1  11   27.88    3.76
  -5   1  11   29.77    3.61
  -5   1  11   29.77    3.61
  -4  -1  10   29.79    3.91
   4  -1 -10   34.21    5.96
   4  -1 -10   34.21    5.96
  -4  -1  10   29.79    3.91
  -4   1  10   30.02    3.79
  -4   1  10   28.80    3.65
  -4   1  10   28.80    3.65
  -4   1  10   30.02    3.79
   3  -1  -9   84.61   13.61
   3  -1  -9   84.61   13.60
  -3  -1   9   76.10    9.29
  -3  -1   9   76.10    9.29
  -3   1   9   70.77    8.78
  -3   1   9   70.77    8.78
  -3   1   9   74.10    9.23
  -3   1   9   74.10    9.23
  -2  -1   8  243.53   29.93
   2  -1  -8  256.78   43.62
   2  -1  -8  256.78   43.61
  -2  -1   8  243.53   29.93
   1  -1  -7  325.44   50.21
   1  -1  -7  325.44   50.20
   1   1  -7  252.85   32.65
   1   1  -7  252.85   32.65
   0  -1  -6   -0.32    1.19
   0  -1   6    0.49    0.95
   0  -1  -6    0.04    0.64
   0  -1   6    0.49    0.95
   0  -1  -6   -0.32    1.19
   0  -1  -6    0.04    0.64
   0   1  -6    1.38    1.18
   0   1   6    0.33    0.81
   0   1  -6    1.38    1.18
   0   1  -6    0.55    0.53
   0   1   6    0.33    0.81
   0   1  -6    0.55    0.53
  -1  -1  -5   28.87    5.43
  -1  -1  -5   28.87    5.43
  -1   1  -5   30.13    3.53
  -1   1  -5   30.13    3.53
  -2  -1  -4   27.48    5.14
  -2  -1  -4   27.48    5.14
  -2   1  -4   31.87    5.27
  -2   1  -4   24.90    3.36
  -2   1  -4   31.87    5.27
  -2   1  -4   24.90    3.36
  -3  -1  -3   58.59   13.55
  -3  -1  -3   62.04   10.48
  -3  -1  -3   59.52    9.51
  -3   1  -3   56.89    7.37
  -3   1  -3   69.57   11.28
  -3   1  -3   74.95    9.78
  -3   1  -3   56.88    7.37
  -3   1  -3   69.57   11.28
  -4  -1  -2   39.76    6.66
  -4  -1  -2   36.97    9.17
  -4  -1  -2   36.95    5.88
  -4   1  -2   35.78    4.59
  -4   1  -2   47.61    6.08
  -4   1  -2   36.34    5.24
  -4   1  -2   35.78    4.59
   5  -1   1    0.87    1.26
  -5  -1  -1    3.93    1.25
  -5  -1  -1    2.16    1.78
   5  -1   1   10.11    6.85
  -5  -1  -1   -0.03    1.78
   5  -1   1    0.87    1.26
  -5  -1  -1   -0.03    1.78
  -5  -1  -1    9.76    5.29
   5   1   1    2.58    1.37
  -5   1  -1    2.52    0.82
  -5   1  -1    2.52    0.82
  -5   1  -1    3.02    1.27
   5   1   1    2.58    1.37
  -5   1  -1    3.90    0.92
  -6  -1   0    4.29    2.32
  -6  -1   0    8.91    2.04
  -6  -1   0   26.40    6.55
  -6  -1   0   12.63    2.72
  -6  -1   0    4.29    2.32
   6  -1   0   18.84    9.19
  -6   1   0   10.83    1.64
   6   1   0    6.60    1.95
  -6   1   0   12.08    2.32
  -6   1   0   12.68    1.82
  -6   1   0   10.83    1.64
   6   1   0    6.60    1.95
  -7  -1   1    2.61    1.28
   7  -1  -1    0.08    1.28
   7  -1  -1    0.08    1.28
  -7  -1   1    0.05    1.63
   7  -1  -1    4.59    8.16
  -7  -1   1    3.74    2.07
  -7  -1   1   10.56    5.42
  -7  -1   1    0.05    1.63
  -7   1   1    4.56    1.08
  -7   1   1    3.77    1.12
  -7   1   1    2.71    1.40
  -7   1   1    3.77    1.12
   7   1  -1    1.34    1.35
   7   1  -1    1.34    1.35
   8  -1  -2   92.17   20.97
  -8  -1   2   63.46    9.06
  -8  -1   2   63.46    9.06
  -8  -1   2   81.40   11.32
  -8  -1   2   79.08   12.22
  -8   1   2   77.71    9.97
  -8   1   2   80.74   11.33
  -8   1   2   67.66    8.75
  -8   1   2   67.66    8.75
   9  -1  -3    2.46    2.01
  -9  -1   3    6.33    1.79
  -9  -1   3    2.13    1.65
  -9  -1   3    2.13    1.65
  -9  -1   3    6.17    1.42
  -9  -1   3    5.40    1.74
   9  -1  -3    2.46    2.01
  -9  -1   3    5.45    2.12
   9  -1  -3   13.07   10.04
  -9  -1   3    7.67    2.59
   9  -1  -3    1.99    2.65
  -9  -1   3    6.37    1.27
   9   1  -3    0.69    1.88
  -9   1   3    4.83    1.52
  -9   1   3    5.53    1.51
   9   1  -3    0.69    1.88
  -9   1   3    5.14    1.37
  -9   1   3    3.20    1.87
  -9   1   3    6.87    1.49
  -9   1   3    4.83    1.52
  10  -1  -4    3.84    3.13
 -10  -1   4   13.41    3.20
 -10  -1   4    9.30    2.12
 -10  -1   4   11.29    2.19
 -10  -1   4   15.72    2.72
  10  -1  -4    9.23   11.38
 -10  -1   4   12.31    3.39
 -10  -1   4   12.30    2.78
 -10   1   4   13.81    3.13
 -10   1   4   17.00    2.50
 -10   1   4   15.49    2.36
 -10   1   4   10.02    2.21
  10   1  -4    7.11    8.23
 -10   1   4   14.92    2.36
  11  -1  -5   -0.55    2.13
 -11  -1   5    1.35    1.43
 -11  -1   5    0.29    2.30
 -11  -1   5    1.15    1.09
 -11  -1   5   -1.26    1.19
  11  -1  -5   -3.70   10.25
 -11  -1   5   -2.47    1.98
  11   1  -5   -0.21    6.25
 -11   1   5   -0.32    1.96
 -11   1   5   -0.43    1.14
 -11   1   5    2.64    1.38
 -11   1   5    1.27    0.85
 -11   1   5   -0.10    1.33
 -12  -1   6    8.18    2.74
 -12  -1   6    7.67    1.81
  12  -1  -6    4.00   10.58
 -12  -1   6    7.12    1.73
  12  -1  -6    2.62    2.44
 -12  -1   6    7.03    1.93
 -12  -1   6    7.80    2.83
 -12   1   6   12.92    2.07
 -12   1   6    9.58    2.73
 -12   1   6    6.91    1.79
  12   1  -6   14.43    8.43
 -12   1   6    6.47    1.87
 -12   1   6    7.23    1.86
 -13  -1   7    2.85    2.15
  13  -1  -7    0.89    8.97
 -13  -1   7    1.55    1.28
  13  -1  -7   -0.29    1.79
 -13  -1   7    3.58    2.22
 -13  -1   7    1.99    1.33
 -13  -1   7    3.32    1.41
 -13   1   7    1.03    1.42
 -13   1   7    1.81    1.91
 -13   1   7    2.36    1.28
 -13   1   7    1.88    1.01
  13   1  -7    3.31    5.32
 -14  -1   8    0.80    1.97
 -14  -1   8    1.13    1.39
 -14  -1   8    2.49    2.00
  14  -1  -8    3.25    7.91
 -14  -1   8    0.60    1.15
 -14  -1   8   -1.40    1.19
 -14   1   8    0.12    1.37
 -14   1   8    0.93    1.20
 -14   1   8    5.83    2.14
  14   1  -8   -1.43    4.67
 -15  -1   9    6.48    2.26
  15  -1  -9    5.01    7.01
 -15  -1   9    7.38    1.64
 -15  -1   9    4.05    1.55
 -15  -1   9    7.06    1.75
  15   1  -9    1.82    4.45
 -15   1   9    3.36    1.59
 -15   1   9    6.65    1.48
 -16  -1  10    2.61    1.30
 -16  -1  10    0.50    1.21
 -16  -1  10    1.42    1.02
 -16   1  10    0.34    1.35
 -17  -1  11    1.20    0.85
 -17  -1  11    1.14    1.02
 -17  -1  11    1.10    1.10
 -17   1  11   -0.38    1.48
 -21  -2  27   -1.21    0.86
 -21  -2  27    0.15    1.27
 -21  -2  27    0.96    0.98
 -21   2  27    0.18    0.89
 -20  -2  26    0.82    1.07
 -20  -2  26    1.17    1.39
 -20  -2  26    2.44    1.31
 -20  -2  26    0.86    1.21
 -20   2  26    0.61    1.08
 -19  -2  25    1.82    1.39
  19  -2 -25    2.97    5.98
 -19  -2  25    0.46    1.17
 -19  -2  25    2.49    1.39
 -19  -2  25    0.58    1.34
 -19   2  25    0.35    1.15
 -18  -2  24    1.53    1.33
 -18  -2  24    0.96    1.86
 -18  -2  24    2.20    1.44
 -18  -2  24    3.65    1.59
  18  -2 -24    4.17    6.79
 -18  -2  24    1.16    1.27
 -18  -2  24    2.42    1.38
  18   2 -24    4.94    2.29
 -18   2  24    1.97    1.15
 -18   2  24    1.42    1.79
 -17  -2  23   29.83    4.20
 -17  -2  23   26.41    4.71
 -17  -2  23   26.58    4.69
  17  -2 -23    6.31    7.95
 -17  -2  23   28.13    4.95
 -17  -2  23   24.69    4.43
  17  -2 -23   19.48   10.18
 -17  -2  23   24.65    5.07
 -17   2  23   32.10    4.72
  17   2 -23   39.29    5.76
 -17   2  23   29.49    4.54
 -16  -2  22   34.19    5.64
  16  -2 -22   15.23   10.02
 -16  -2  22   32.46    5.29
 -16  -2  22   36.03    6.10
 -16  -2  22   34.71    4.96
 -16  -2  22   36.87    5.79
 -16  -2  22   34.47    5.60
  16  -2 -22   13.67    8.35
 -16   2  22   35.27    5.50
  16   2 -22   41.94    6.54
 -16   2  22   35.34    5.38
 -15  -2  21   -1.22    1.37
  15  -2 -21   18.19    7.82
 -15  -2  21    2.75    1.61
 -15  -2  21    0.16    1.30
 -15  -2  21   -0.56    1.95
  15  -2 -21   12.82    5.59
 -15  -2  21    0.64    1.35
 -15  -2  21    0.69    1.12
  15   2 -21   -1.78    1.66
 -15   2  21    1.04    0.94
 -15   2  21   -0.36    1.68
 -14  -2  20    0.54    1.65
 -14  -2  20    0.65    1.12
  14  -2 -20    0.31    4.54
 -14  -2  20   -0.48    1.27
  14  -2 -20    9.04    6.61
  14  -2 -20    7.27    4.70
 -14  -2  20   -2.07    2.05
 -14  -2  20    0.47    1.32
 -14  -2  20   -0.78    1.36
 -14   2  20   -0.31    0.87
 -14   2  20    0.05    1.62
  14   2 -20   -1.48    1.61
 -13  -2  19    8.25    2.22
 -13  -2  19    5.36    2.47
  13  -2 -19    5.67    5.04
  13  -2 -19    7.11    4.12
 -13  -2  19    8.08    1.72
 -13  -2  19    6.98    1.73
 -13  -2  19    7.75    1.86
  13  -2 -19   18.30    6.19
 -13  -2  19    9.63    1.84
 -13   2  19    5.08    1.89
 -13   2  19    6.73    1.51
  13   2 -19    7.77    2.31
 -13   2  19    8.67    1.59
 -13   2  19    8.67    1.59
 -12  -2  18    2.27    1.26
 -12  -2  18    2.83    1.78
 -12  -2  18    1.71    1.14
 -12  -2  18    2.53    1.21
  12  -2 -18    4.81    3.18
 -12  -2  18    2.27    1.26
  12  -2 -18    5.17    4.45
  12  -2 -18    1.37    3.61
 -12  -2  18    2.63    1.32
 -12  -2  18    0.80    2.07
 -12  -2  18    3.30    1.36
 -12   2  18    5.11    2.47
 -12   2  18    3.69    1.06
 -12   2  18    2.45    0.88
 -12   2  18    0.04    0.97
 -12   2  18    0.76    1.32
 -12   2  18    3.69    1.06
 -12   2  18    0.04    0.97
 -11  -2  17    6.68    1.39
 -11  -2  17    7.98    2.25
 -11  -2  17    5.87    1.62
  11  -2 -17   15.81    4.66
  11  -2 -17    5.15    3.34
 -11  -2  17    7.81    1.98
 -11  -2  17    4.82    1.47
  11  -2 -17    8.85    5.44
 -11  -2  17    9.18    1.72
 -11  -2  17    6.68    1.39
  11  -2 -17    8.85    5.44
 -11  -2  17    6.01    1.50
 -11  -2  17    5.87    1.62
 -11   2  17    5.29    1.22
 -11   2  17    7.05    1.32
 -11   2  17    7.05    1.32
 -11   2  17    5.29    1.22
 -11   2  17    6.39    1.52
 -10  -2  16   -0.63    1.32
 -10  -2  16   -0.22    0.86
 -10  -2  16   -0.22    0.86
 -10  -2  16    1.47    1.01
  10  -2 -16    3.44    2.41
  10  -2 -16    0.26    3.05
  10  -2 -16   -1.13    3.02
 -10  -2  16   -0.27    1.55
 -10  -2  16    1.47    1.01
  10  -2 -16   -1.14    3.02
 -10   2  16   -0.30    0.64
  10   2 -16    7.21    3.02
 -10   2  16   -0.22    0.65
  10   2 -16    7.22    3.02
 -10   2  16   -0.22    0.65
 -10   2  16   -0.01    0.85
 -10   2  16   -0.30    0.64
  -9  -2  15   16.84    2.74
  -9  -2  15   16.84    2.74
  -9  -2  15   18.35    3.36
   9  -2 -15   23.68    5.23
   9  -2 -15   28.88    5.64
   9  -2 -15   23.66    5.23
  -9  -2  15   14.28    2.77
  -9  -2  15   14.28    2.77
  -9  -2  15   19.56    3.38
  -9   2  15   18.34    2.48
  -9   2  15   18.34    2.48
  -9   2  15   19.43    2.48
  -9   2  15   17.68    2.73
   9   2 -15   17.24    4.70
   9   2 -15   17.25    4.70
  -9   2  15   19.43    2.48
  -8  -2  14   38.47    5.19
  -8  -2  14   37.84    6.24
   8  -2 -14   38.37    8.26
  -8  -2  14   38.47    5.19
   8  -2 -14   38.34    8.26
  -8  -2  14   44.65    5.82
  -8   2  14   41.29    4.83
  -8   2  14   39.19    5.49
  -8   2  14   37.88    5.05
   8   2 -14   49.27    9.64
  -8   2  14   41.29    4.83
   8   2 -14   49.26    9.64
  -8   2  14   37.88    5.05
  -7  -2  13   33.84    4.86
   7  -2 -13   36.68    7.49
   7  -2 -13   36.68    7.49
  -7  -2  13   40.19    5.55
   7  -2 -13   51.34    9.10
  -7  -2  13   39.89    6.00
  -7  -2  13   33.84    4.86
   7   2 -13   52.09    9.06
  -7   2  13   37.16    4.58
  -7   2  13   36.02    4.79
  -7   2  13   37.16    4.58
   7   2 -13   52.09    9.06
  -7   2  13   36.02    4.79
   6  -2 -12    5.03    3.77
   6  -2 -12    4.32    1.71
  -6  -2  12    4.67    1.16
  -6  -2  12    5.29    1.69
  -6  -2  12    6.62    1.64
  -6  -2  12    4.67    1.16
   6  -2 -12    4.32    1.71
  -6   2  12    5.35    1.05
  -6   2  12    5.35    1.05
  -6   2  12    4.75    0.91
   6   2 -12    6.63    2.60
  -6   2  12    4.75    0.91
   6   2 -12    6.63    2.60
  -5  -2  11   58.34    7.25
   5  -2 -11   49.64   12.60
   5  -2 -11   62.18   10.73
  -5  -2  11   62.44    8.81
  -5  -2  11   58.34    7.25
   5  -2 -11   62.18   10.73
  -5   2  11   60.35    6.91
  -5   2  11   60.35    6.91
  -5   2  11   54.40    7.25
  -5   2  11   54.40    7.25
  -4  -2  10   43.35    5.37
   4  -2 -10   44.06    7.98
  -4  -2  10   43.03    6.52
  -4  -2  10   43.35    5.37
   4  -2 -10   44.06    7.98
   4  -2 -10   36.77   10.13
  -4   2  10   44.18    5.17
  -4   2  10   44.18    5.17
  -4   2  10   41.08    5.34
  -4   2  10   41.08    5.34
   3  -2  -9   15.22    6.18
   3  -2  -9   16.15    3.46
  -3  -2   9   15.76    2.20
  -3  -2   9   15.76    2.20
   3  -2  -9   16.15    3.46
  -3   2   9   15.69    2.17
  -3   2   9   14.37    2.06
   3   2  -9   19.70    4.04
  -3   2   9   14.37    2.06
   3   2  -9   19.70    4.04
  -3   2   9   15.69    2.17
   2  -2  -8   17.79    3.74
  -2  -2   8   17.79    2.47
   2  -2  -8   17.79    3.74
  -2  -2   8    9.89    2.95
  -2  -2   8   17.79    2.47
   2  -2  -8   17.29    6.16
  -2  -2   8    9.89    2.95
  -2   2   8   17.80    2.39
  -2   2   8   17.80    2.39
   2   2  -8   23.95    4.15
   2   2  -8   23.96    4.15
   1  -2  -7   46.66    6.47
  -1  -2   7   65.62    7.18
  -1  -2   7   65.63    7.18
  -1  -2   7   44.40    7.30
   1  -2  -7   46.66    6.47
   0  -2  -6    5.27    1.43
   0  -2  -6    2.38    1.52
   0  -2   6    5.25    1.08
   0  -2  -6    5.27    1.43
   0  -2  -6    2.14    2.31
   0  -2   6    1.52    1.47
   0  -2  -6   10.35    5.68
   0  -2   6    4.07    1.58
   0  -2  -6    2.38    1.52
   0  -2   6    5.25    1.08
   0  -2   6    4.07    1.58
   0   2   6    1.02    1.01
   0   2  -6    3.81    0.60
   0   2   6    1.02    1.01
   0   2  -6    3.81    0.60
   1  -2   5    1.38    1.28
   1  -2   5    0.64    0.82
   1  -2   5    0.64    0.82
  -1  -2  -5    2.18    2.18
  -1  -2  -5    0.17    1.79
   1  -2   5    1.38    1.28
   1  -2   5   -1.72    1.14
  -1  -2  -5    0.92    1.09
  -1  -2  -5    0.92    1.09
  -1  -2  -5    0.17    1.79
  -1  -2  -5    4.47    5.58
   1   2   5    0.13    0.97
   1   2   5    0.13    0.97
  -1   2  -5    0.63    0.38
  -1   2  -5    0.63    0.38
  -1   2  -5    1.01    1.95
  -2  -2  -4    1.90    2.13
   2  -2   4    2.44    1.11
  -2  -2  -4    3.76    2.30
  -2  -2  -4    5.59    5.22
  -2  -2  -4    1.90    2.13
   2  -2   4    2.44    1.11
  -2   2  -4    2.21    0.57
   2   2   4    1.00    1.09
  -2   2  -4    4.66    2.06
   2   2   4    1.00    1.09
  -2   2  -4    2.21    0.57
  -2   2  -4    4.06    1.35
  -3  -2  -3    4.35    5.44
  -3  -2  -3    0.91    0.72
  -3  -2  -3   -0.09    2.74
   3  -2   3    0.41    1.08
  -3  -2  -3   -0.09    2.74
   3  -2   3    6.80    2.90
   3  -2   3    0.41    1.08
  -3  -2  -3    2.65    1.90
  -3   2  -3    0.32    0.50
  -3   2  -3    1.03    1.56
  -3   2  -3    2.50    1.19
   3   2   3    0.85    1.15
  -3   2  -3    0.32    0.50
   3   2   3    0.85    1.15
  -4  -2  -2    4.39    3.23
  -4  -2  -2    7.38    2.31
  -4  -2  -2    7.58    5.99
  -4  -2  -2    8.55    1.53
  -4  -2  -2    4.39    3.23
  -4   2  -2   10.30    2.12
   4   2   2    3.58    1.57
  -4   2  -2    5.67    1.07
  -4   2  -2    5.67    1.07
   4   2   2    3.58    1.57
  -4   2  -2    7.49    1.57
  -5  -2  -1   54.81   13.77
  -5  -2  -1   55.49    8.91
  -5  -2  -1   61.75    9.87
  -5   2  -1   55.48    6.91
  -5   2  -1   55.48    6.91
  -5   2  -1   67.54    9.09
  -5   2  -1   61.32    8.09
   6  -2   0    0.23    1.26
   6  -2   0    0.23    1.26
   6  -2   0   10.01    6.20
  -6  -2   0    0.06    2.65
  -6  -2   0    0.06    2.65
  -6  -2   0    1.87    1.18
  -6  -2   0   15.81    7.25
  -6  -2   0    4.90    2.30
  -6   2   0    2.47    1.47
   6   2   0    0.93    1.47
   6   2   0    0.93    1.47
  -6   2   0    1.45    0.92
  -6   2   0    3.29    1.33
  -6   2   0    1.45    0.92
   7  -2  -1   -0.80    1.64
   7  -2  -1    2.14    3.15
   7  -2  -1   12.15    7.60
  -7  -2   1   -0.06    2.45
  -7  -2   1    6.98    1.90
  -7  -2   1    5.43    2.31
  -7  -2   1   -0.06    2.45
   7  -2  -1   -0.80    1.64
  -7  -2   1   18.34    8.29
  -7  -2   1    3.98    1.59
  -7   2   1    3.78    1.13
  -7   2   1    5.88    1.78
  -7   2   1    3.78    1.13
  -7   2   1    5.91    1.53
   7   2  -1    2.74    1.83
   7   2  -1    2.74    1.83
  -8  -2   2    0.46    0.94
   8  -2  -2   -0.67    2.48
  -8  -2   2    1.65    1.54
   8  -2  -2    1.26    7.17
  -8  -2   2    1.47    1.55
  -8  -2   2   13.93    8.25
  -8  -2   2   -1.85    1.87
  -8  -2   2    4.42    2.29
  -8  -2   2    1.08    2.29
  -8  -2   2   -1.85    1.87
  -8   2   2   -0.42    1.13
  -8   2   2   -0.42    1.13
  -8   2   2    1.25    1.19
  -8   2   2    0.80    1.06
  -8   2   2    0.76    1.58
   8   2  -2    0.13    1.69
   8   2  -2    0.13    1.69
  -8   2   2    2.16    0.92
   9  -2  -3    0.61    3.01
  -9  -2   3   18.48    8.61
  -9  -2   3    0.47    1.59
   9  -2  -3   -0.26   10.11
  -9  -2   3    1.60    1.66
  -9  -2   3   -1.25    2.13
  -9  -2   3    0.08    2.12
  -9  -2   3    1.13    1.02
  -9   2   3    0.30    0.90
  -9   2   3   -1.55    1.34
  -9   2   3   -0.46    1.14
 -10  -2   4   14.93    8.57
  10  -2  -4   -1.70    2.84
 -10  -2   4    0.68    1.70
 -10  -2   4   -1.29    1.52
 -10  -2   4    0.11    1.02
 -10  -2   4    0.58    2.21
 -10  -2   4   -1.05    1.81
  10  -2  -4   11.22   12.28
 -10   2   4    0.92    1.48
 -10   2   4   -0.24    0.94
 -10   2   4   -1.37    1.18
 -11  -2   5    1.23    2.43
 -11  -2   5   -0.43    1.61
 -11  -2   5    2.34    1.99
  11  -2  -5   -0.69    2.64
 -11  -2   5   -0.99    1.04
  11  -2  -5   -3.23   11.42
  11   2  -5    0.75    5.94
 -11   2   5   -2.00    1.18
 -11   2   5    0.42    0.98
 -11   2   5    0.63    1.49
 -12  -2   6   14.77    3.73
 -12  -2   6   20.77    4.57
 -12  -2   6   17.70    3.68
 -12  -2   6   19.03    3.16
  12  -2  -6   17.96   14.21
 -12   2   6   20.50    3.72
 -12   2   6   24.09    3.53
  12   2  -6    9.82    7.36
 -12   2   6   22.16    3.43
  13  -2  -7    0.96    2.25
 -13  -2   7    5.19    1.53
 -13  -2   7    9.60    3.01
 -13  -2   7    6.34    1.85
  13  -2  -7    4.40   10.84
 -13  -2   7    6.91    2.31
 -13   2   7    8.36    2.04
 -13   2   7    8.51    1.61
  13   2  -7    3.89    4.88
 -13   2   7    5.43    1.77
 -14  -2   8   -0.27    1.18
 -14  -2   8    0.05    2.05
  14  -2  -8   -0.01    1.54
 -14  -2   8   -0.95    1.24
  14  -2  -8    5.24   10.21
 -14  -2   8    0.93    1.66
 -14   2   8    1.45    1.16
 -14   2   8   -1.42    1.33
  14   2  -8    0.74    3.61
 -14   2   8    2.25    1.55
 -15  -2   9   -0.22    1.15
 -15  -2   9    3.06    1.10
 -15  -2   9   -1.72    1.15
 -15   2   9   -1.09    1.31
 -15   2   9    1.10    1.31
 -16  -2  10    1.78    1.13
 -16  -2  10    2.72    1.13
 -16   2  10    2.47    1.41
 -16   2  10    2.10    1.48
 -17  -2  11    0.58    0.79
 -17  -2  11   -0.06    0.85
 -17   2  11   -0.41    1.41
 -20  -3  26   -0.69    0.91
 -20  -3  26   -0.43    0.76
 -19  -3  25    0.14    1.05
 -19  -3  25    0.65    0.99
 -19  -3  25   -0.85    1.14
 -19   3  25   -1.64    1.05
 -18  -3  24   -0.17    1.03
 -18  -3  24   -1.79    1.29
 -18  -3  24    1.14    1.08
 -18   3  24   -0.76    1.10
 -17  -3  23    2.38    1.22
 -17  -3  23    0.09    1.21
 -17  -3  23   -0.53    1.74
 -17  -3  23   -1.93    1.35
 -17  -3  23    0.03    1.30
 -17  -3  23   -0.11    1.17
 -17   3  23    1.38    1.12
 -17   3  23    1.23    1.76
 -16  -3  22    0.57    1.81
 -16  -3  22   -1.13    1.16
 -16  -3  22    2.14    1.33
  16  -3 -22    3.17    5.88
 -16  -3  22    1.22    1.24
 -16  -3  22    0.94    1.25
 -16  -3  22   -1.82    1.39
 -16   3  22   -1.28    1.67
 -16   3  22   -1.01    0.98
 -15  -3  21    1.23    1.35
 -15  -3  21   -0.60    1.60
 -15  -3  21   -1.81    1.55
  15  -3 -21    3.62    5.79
 -15  -3  21   -0.86    1.11
 -15  -3  21    0.30    1.17
 -15  -3  21   -1.87    1.27
 -15   3  21   -2.01    1.61
 -15   3  21   -0.85    0.92
  14  -3 -20   14.93    7.04
 -14  -3  20   10.63    3.06
 -14  -3  20   16.47    2.96
 -14  -3  20   12.47    2.82
 -14  -3  20   16.80    2.75
 -14  -3  20   12.62    2.34
 -14   3  20   16.76    2.95
 -14   3  20   14.63    2.70
 -13  -3  19   17.35    2.90
 -13  -3  19   21.71    3.70
 -13  -3  19   19.97    2.72
  13  -3 -19   26.40    8.61
 -13  -3  19   21.98    3.51
 -13   3  19   11.74    2.39
 -13   3  19   11.74    2.39
 -13   3  19   15.91    2.97
 -13   3  19   14.95    2.81
  12  -3 -18    0.37    5.96
 -12  -3  18   -0.82    1.20
 -12  -3  18   -1.49    1.67
 -12  -3  18    0.40    1.87
 -12  -3  18    1.74    1.40
 -12  -3  18    0.54    1.94
 -12   3  18   -1.04    1.08
 -12   3  18    0.61    2.73
 -12   3  18   -1.04    1.08
 -12   3  18   -0.81    1.37
 -11  -3  17   46.12    7.27
 -11  -3  17   36.26    5.77
 -11  -3  17   36.26    5.77
 -11  -3  17   46.56    6.98
 -11  -3  17   43.57    6.00
  11  -3 -17   56.19   11.88
 -11  -3  17   43.74    7.33
 -11  -3  17   51.85    6.90
 -11   3  17   48.08    5.79
 -11   3  17   48.08    5.79
 -10  -3  16   27.30    4.50
 -10  -3  16   32.87    5.80
 -10  -3  16   32.90    4.61
 -10  -3  16   32.45    6.57
 -10  -3  16   35.67    4.65
 -10  -3  16   27.30    4.50
 -10  -3  16   38.45    5.70
  10  -3 -16   32.10    9.28
 -10  -3  16   32.90    4.61
 -10  -3  16   31.05    5.69
 -10  -3  16   31.44    5.56
 -10   3  16   32.75    4.44
 -10   3  16   32.75    4.44
  10   3 -16   49.12    9.02
  10   3 -16   49.10    9.02
 -10   3  16   36.50    4.35
 -10   3  16   36.50    4.35
  -9  -3  15    0.51    0.90
  -9  -3  15    2.15    1.44
  -9  -3  15    2.77    1.13
   9  -3 -15   -5.02    3.45
   9  -3 -15    2.21    1.62
  -9  -3  15    0.51    0.90
   9  -3 -15   -5.00    3.45
  -9  -3  15    1.42    1.82
  -9  -3  15    2.42    1.71
  -9  -3  15    2.47    2.08
  -9  -3  15    1.49    1.19
  -9  -3  15    1.49    1.19
   9  -3 -15    4.50    2.62
   9  -3 -15    0.39    5.12
  -9   3  15    0.82    0.87
  -9   3  15    0.82    0.87
   9   3 -15    2.05    3.37
  -9   3  15    0.68    0.93
  -9   3  15    0.68    0.93
   9   3 -15    2.05    3.37
  -8  -3  14    3.20    1.14
   8  -3 -14    1.09    2.86
   8  -3 -14    1.09    2.86
  -8  -3  14    3.24    1.78
  -8  -3  14    1.01    1.33
  -8  -3  14    5.30    2.59
  -8  -3  14    1.01    1.33
   8  -3 -14    0.18    5.09
  -8  -3  14    3.20    1.14
   8  -3 -14    1.62    2.19
  -8   3  14    2.29    0.90
  -8   3  14    2.29    0.90
  -8   3  14    2.91    1.01
   8   3 -14    0.81    3.82
   8   3 -14    0.80    3.82
  -8   3  14    2.91    1.01
   7  -3 -13    0.79    1.99
  -7  -3  13    0.46    1.38
   7  -3 -13   -3.01    4.91
  -7  -3  13    0.46    1.38
  -7  -3  13    3.36    1.61
   7  -3 -13    0.79    1.99
   7  -3 -13   -2.30    1.68
  -7  -3  13    2.07    0.98
  -7  -3  13    2.07    0.98
  -7  -3  13    2.25    2.17
  -7   3  13    1.12    0.81
  -7   3  13    1.12    0.81
   7   3 -13   -1.10    3.24
   7   3 -13   -1.10    3.24
  -7   3  13    0.47    0.74
  -7   3  13    0.47    0.74
   6  -3 -12    9.78    3.09
   6  -3 -12    8.79    6.22
  -6  -3  12   13.17    1.94
  -6  -3  12    5.32    2.39
   6  -3 -12    9.77    3.09
  -6  -3  12   11.98    2.35
  -6  -3  12    6.24    2.91
  -6  -3  12   13.17    1.94
  -6  -3  12    5.32    2.39
  -6   3  12    9.77    1.56
  -6   3  12   11.54    1.77
   6   3 -12    7.34    3.48
  -6   3  12   11.54    1.77
  -6   3  12    9.77    1.56
   6   3 -12    7.34    3.48
  -5  -3  11    0.18    0.68
  -5  -3  11    0.18    0.68
   5  -3 -11   -2.01    1.12
   5  -3 -11   -6.33    4.94
  -5  -3  11   -0.98    1.26
  -5  -3  11    0.72    2.01
   5  -3 -11   -2.01    1.12
  -5  -3  11    0.72    2.01
   5  -3 -11   -2.53    1.59
  -5  -3  11   -0.60    2.20
  -5   3  11   -0.61    0.59
  -5   3  11   -0.61    0.59
   5   3 -11    0.49    2.27
  -5   3  11    0.45    0.82
  -5   3  11    0.45    0.82
   5   3 -11    0.49    2.27
  -4  -3  10   11.65    3.54
   4  -3 -10   22.80    4.50
   4  -3 -10   22.79    4.51
  -4  -3  10   20.48    2.72
  -4  -3  10   11.65    3.54
   4  -3 -10   20.29    7.80
  -4  -3  10   20.48    2.72
  -4   3  10   23.11    2.82
  -4   3  10   19.10    2.63
   4   3 -10   16.58    4.18
   4   3 -10   16.58    4.17
  -4   3  10   23.11    2.82
  -4   3  10   19.10    2.63
   3  -3  -9    2.20    1.49
  -3  -3   9    1.44    2.08
  -3  -3   9    2.62    0.83
  -3  -3   9    2.56    2.03
  -3  -3   9    1.44    2.08
   3  -3  -9   -2.61    5.57
   3  -3  -9    0.14    2.00
   3  -3  -9    2.20    1.49
  -3  -3   9    2.62    0.83
  -3   3   9    2.60    0.63
   3   3  -9    2.10    1.84
   3   3  -9    2.09    1.84
  -3   3   9    1.82    0.95
  -3   3   9    1.82    0.95
  -3   3   9    2.60    0.63
   3   3  -9   -2.11    1.89
   2  -3  -8    1.43    1.96
  -2  -3   8    5.77    1.05
   2  -3  -8    0.63    5.96
  -2  -3   8    5.77    1.05
  -2  -3   8    3.85    2.05
   2  -3  -8    4.02    1.82
  -2  -3   8    3.85    2.05
  -2  -3   8    1.73    1.93
   2  -3  -8    4.02    1.82
  -2   3   8    5.17    0.88
   2   3  -8   -1.23    2.34
  -2   3   8    3.41    1.02
  -2   3   8    3.41    1.02
  -2   3   8    5.17    0.88
  -1  -3   7    2.34    0.72
   1  -3  -7    1.40    6.30
  -1  -3   7    0.06    1.71
   1  -3  -7    0.79    1.34
   1  -3  -7   -1.02    1.98
  -1  -3   7    3.40    1.90
  -1  -3   7    3.40    1.90
   1  -3  -7    0.79    1.34
  -1  -3   7    2.34    0.72
  -1   3   7    1.86    0.53
  -1   3   7    1.10    0.91
  -1   3   7    1.86    0.53
  -1   3   7    1.10    0.91
   0  -3   6   46.57    4.98
   0  -3   6   46.57    4.98
   0  -3  -6   41.43    7.93
   0  -3   6   34.65    8.64
   0  -3   6   34.64    8.65
   0  -3  -6   33.17    7.02
   0  -3  -6   28.48   10.32
   0  -3  -6   41.43    7.93
   0   3   6   36.51    4.94
   0   3   6   36.51    4.94
   0   3   6   40.03    4.90
   0   3   6   40.03    4.90
   1  -3   5    1.01    1.39
  -1  -3  -5   -1.18    1.45
  -1  -3  -5    0.37    1.79
   1  -3   5    0.00    3.40
   1  -3   5    0.01    3.39
   1  -3   5    1.01    1.39
  -1  -3  -5   -1.18    1.45
  -1  -3  -5    2.23    6.24
  -2  -3  -4    2.80    2.20
  -2  -3  -4    2.91    2.20
   2  -3   4    2.39    1.34
  -2  -3  -4    2.91    2.20
  -2  -3  -4    4.82    7.54
   2  -3   4   -1.45    3.27
   2  -3   4    2.39    1.34
   2  -3   4   -1.45    3.27
  -2   3  -4    6.11    1.83
   3  -3   3   -1.59    3.38
  -3  -3  -3    9.05    2.44
  -3  -3  -3    5.53    7.40
   3  -3   3    4.59    1.52
   3  -3   3    4.59    1.52
   3  -3   3   -1.59    3.38
  -3  -3  -3    3.92    2.87
  -3  -3  -3    3.92    2.87
  -3   3  -3   12.71    2.23
  -3   3  -3    6.27    1.07
  -3   3  -3    6.27    1.07
  -4  -3  -2   -0.10    8.45
  -4  -3  -2    0.16    2.00
  -4  -3  -2   -1.39    2.61
  -4  -3  -2   -1.39    2.61
   4  -3   2    0.65    3.38
  -4   3  -2    0.17    1.43
  -4   3  -2   -0.55    0.71
  -4   3  -2   -0.55    0.71
  -5  -3  -1    0.63    2.92
  -5  -3  -1    7.13    9.19
  -5  -3  -1    2.15    2.25
   5  -3   1    1.12    1.56
  -5  -3  -1    1.90    1.71
  -5  -3  -1    0.63    2.92
   5  -3   1    7.42    4.53
  -5  -3  -1    1.07    2.48
  -5   3  -1    0.39    0.90
  -5   3  -1    1.12    1.54
  -5   3  -1    1.17    1.15
  -5   3  -1    0.39    0.90
  -6  -3   0   22.96    4.58
  -6  -3   0   24.27    4.83
  -6  -3   0   23.84    3.94
  -6  -3   0    9.53    4.32
  -6  -3   0    9.53    4.32
  -6  -3   0   32.15   11.31
  -6   3   0   23.84    3.79
  -6   3   0   23.11    3.67
  -6   3   0   18.15    2.97
  -6   3   0   18.15    2.97
  -6   3   0   26.66    3.75
  -7  -3   1    1.20    2.27
   7  -3  -1    2.76    2.43
  -7  -3   1   10.77    8.89
  -7  -3   1   -0.03    2.71
  -7  -3   1    0.88    1.55
  -7  -3   1    0.86    1.18
   7  -3  -1    3.56    5.70
  -7   3   1   -0.73    0.98
  -7   3   1   -0.28    1.48
  -7   3   1   -0.25    1.15
  -8  -3   2   -0.05    1.67
  -8  -3   2    1.22    2.70
   8  -3  -2    0.96    2.94
  -8  -3   2    1.16    0.83
  -8  -3   2    0.51    2.36
  -8  -3   2   12.65    9.71
   8  -3  -2   -0.46    7.11
  -8  -3   2    0.99    1.29
  -8   3   2   -0.89    1.04
  -8   3   2   -0.30    1.56
  -8   3   2   -0.88    1.16
  -9  -3   3   27.65    5.51
  -9  -3   3   25.66    4.92
  -9  -3   3   28.81    4.04
  -9  -3   3   29.12    5.01
  -9  -3   3   56.05   12.72
   9  -3  -3   57.09   14.80
  -9  -3   3   27.95    5.95
  -9   3   3   26.65    4.65
  -9   3   3   32.05    4.85
  -9   3   3   29.37    4.63
  10  -3  -4    9.73   11.11
 -10  -3   4    4.45    1.73
 -10  -3   4    5.40    2.67
 -10  -3   4    5.22    1.72
 -10  -3   4    9.99    7.95
 -10  -3   4    4.81    1.22
  10  -3  -4    6.08    3.57
 -10   3   4    6.31    1.98
 -10   3   4    4.33    1.46
 -10   3   4    4.90    1.38
 -11  -3   5    9.12    2.23
 -11  -3   5   10.93    1.73
  11  -3  -5    7.16   10.89
 -11  -3   5    9.29    3.08
  11  -3  -5    1.86    3.35
 -11  -3   5    9.52    2.18
 -11   3   5    8.64    1.79
 -11   3   5    8.83    1.92
 -12  -3   6    3.71    1.36
 -12  -3   6    3.75    1.55
  12  -3  -6    1.74    2.60
 -12  -3   6    4.18    2.56
  12  -3  -6   -0.19   10.06
 -12  -3   6    3.19    1.10
  12   3  -6   -2.26    3.81
 -12   3   6    2.02    1.15
 -12   3   6    3.22    1.64
 -12   3   6    2.04    1.31
  13  -3  -7    6.88    9.95
 -13  -3   7   10.96    1.78
  13  -3  -7    1.35    2.44
 -13  -3   7    8.40    1.94
 -13  -3   7    8.46    1.94
 -13  -3   7   14.14    3.06
 -13   3   7    8.31    1.78
 -13   3   7    6.27    1.80
 -13   3   7    9.65    2.17
  13   3  -7    3.35    4.15
 -14  -3   8   15.09    2.40
 -14  -3   8   11.71    2.62
 -14   3   8   15.19    2.84
 -14   3   8   14.86    2.61
 -15  -3   9    1.40    0.84
 -15  -3   9   -0.96    0.87
 -15   3   9   -0.51    1.21
 -15   3   9   -0.94    1.12
 -16  -3  10    0.11    0.73
 -16  -3  10    1.84    0.77
 -18  -4  24    2.40    0.87
 -18  -4  24    1.96    0.80
 -17  -4  23   -0.68    0.79
 -17  -4  23   -0.37    0.74
 -17  -4  23   -2.38    1.08
 -16  -4  22    1.95    0.98
 -16  -4  22    0.95    0.96
 -16  -4  22   -2.12    1.37
 -15  -4  21    6.20    1.43
 -15  -4  21    7.14    1.94
  15  -4 -21   12.86    8.37
 -15  -4  21    7.39    1.71
 -15  -4  21    6.59    2.11
 -14  -4  20   34.36    4.98
 -14  -4  20   37.45    5.81
  14  -4 -20   34.22   11.68
 -14  -4  20   30.08    5.98
 -14  -4  20   43.21    5.65
 -13  -4  19   -3.19    2.19
  13  -4 -19    5.56    8.02
 -13  -4  19   -0.33    1.03
 -13  -4  19   -2.76    1.84
 -13  -4  19   -0.90    1.66
 -13  -4  19   -1.07    1.36
 -13   4  19   -2.07    1.09
 -13   4  19   -2.07    1.09
 -13   4  19   -1.71    2.24
 -12  -4  18   52.86    8.15
 -12  -4  18   44.89    6.65
  12  -4 -18   45.21   14.07
 -12  -4  18   41.78    7.85
 -12  -4  18   36.01    8.16
 -12  -4  18   58.58    7.72
 -12   4  18   57.94    6.54
 -12   4  18   57.94    6.54
 -11  -4  17   -0.22    1.52
 -11  -4  17    1.24    1.11
 -11  -4  17    0.83    2.34
  11  -4 -17    3.88    7.60
 -11  -4  17    1.87    2.83
 -11  -4  17   -2.36    3.05
 -11   4  17    1.82    1.23
 -11   4  17    1.82    1.23
 -10  -4  16   -2.93    2.54
 -10  -4  16    0.31    1.74
  10  -4 -16    5.91    2.06
 -10  -4  16    1.09    3.64
 -10  -4  16    1.91    1.21
 -10  -4  16    2.65    3.28
 -10  -4  16    1.98    1.20
 -10  -4  16    1.98    1.20
  10  -4 -16    5.11    7.67
 -10  -4  16    2.91    1.78
 -10   4  16    2.55    1.32
 -10   4  16    2.55    1.32
  -9  -4  15    1.97    1.93
   9  -4 -15    3.57    1.78
  -9  -4  15    2.25    3.93
  -9  -4  15    0.94    3.19
  -9  -4  15    0.87    1.16
   9  -4 -15   -3.13    6.03
  -9  -4  15    1.09    1.81
  -9  -4  15   -5.39    3.41
  -9  -4  15    1.35    1.23
  -9  -4  15    1.35    1.23
   9  -4 -15    2.66    1.25
  -9   4  15    0.99    1.24
  -9   4  15    0.99    1.24
   8  -4 -14   -0.07    1.47
  -8  -4  14    0.56    2.21
  -8  -4  14    0.08    1.84
   8  -4 -14   -1.39    6.90
   8  -4 -14    0.70    1.17
  -8  -4  14   -0.51    3.99
  -8  -4  14    0.33    3.37
  -8  -4  14    0.56    1.42
  -8  -4  14    0.56    1.42
  -8   4  14   -2.68    1.11
  -8   4  14   -2.68    1.11
  -7  -4  13    2.43    3.35
   7  -4 -13   -0.17    6.07
   7  -4 -13    6.68    1.84
  -7  -4  13    1.48    1.74
  -7  -4  13    4.48    3.85
   7  -4 -13    6.68    1.61
  -7  -4  13    4.48    2.95
  -7  -4  13    1.48    1.74
  -7   4  13    4.79    1.34
  -7   4  13    4.79    1.34
  -6  -4  12    4.96    2.38
   6  -4 -12    4.09    3.47
  -6  -4  12    4.96    2.38
  -6  -4  12    5.93    3.68
  -6  -4  12    2.06    3.60
  -6  -4  12   10.60    4.07
   6  -4 -12   -2.06    6.82
  -6  -4  12    5.20    4.07
   6  -4 -12    4.09    3.47
  -6   4  12    7.49    1.43
  -6   4  12    7.49    1.43
  -6   4  12    9.94    1.69
  -6   4  12    9.94    1.69
   6   4 -12    4.35    4.35
   6   4 -12    4.35    4.35
  -5  -4  11    1.48    3.11
   5  -4 -11   -7.88    6.64
  -5  -4  11   -0.02    3.84
  -5  -4  11    3.62    3.74
   5  -4 -11   -0.56    1.31
   5  -4 -11   -3.10    2.16
  -5  -4  11    2.57    2.35
   5  -4 -11    0.22    1.28
  -5  -4  11    4.74    3.65
  -5  -4  11    2.57    2.35
   5  -4 -11   -3.09    2.16
  -5   4  11   -0.56    0.92
  -5   4  11   -0.56    0.92
  -5   4  11    1.20    0.90
  -5   4  11    1.20    0.90
  -4  -4  10   35.15    8.56
  -4  -4  10   30.81    6.54
  -4  -4  10   25.12    5.85
  -4  -4  10   34.28    6.83
   4  -4 -10   19.16   10.47
  -4  -4  10   25.12    5.85
  -4  -4  10   22.28    6.32
  -4   4  10   39.80    4.78
  -4   4  10   39.80    4.78
  -4   4  10   43.57    4.73
  -4   4  10   43.57    4.73
  -3  -4   9    5.38    2.91
  -3  -4   9    3.39    4.02
   3  -4  -9   -1.41    1.88
  -3  -4   9    1.04    2.47
   3  -4  -9   -0.38    1.42
   3  -4  -9    2.72    1.26
  -3  -4   9    4.79    3.24
  -3  -4   9    1.04    2.47
   3  -4  -9   -1.41    1.88
  -3   4   9    0.20    0.75
  -3   4   9    2.45    0.94
  -3   4   9    2.45    0.94
  -3   4   9    0.20    0.75
  -2  -4   8    7.39    4.24
  -2  -4   8    2.29    2.57
  -2  -4   8    2.66    2.88
  -2  -4   8    3.17    2.50
  -2  -4   8    2.29    2.57
   2  -4  -8   -0.43    2.04
   2  -4  -8    1.66    1.59
   2  -4  -8   -0.43    2.04
   2  -4  -8   -5.85    6.61
   2  -4  -8    5.87    1.44
  -2   4   8    4.38    1.24
  -2   4   8    2.07    0.87
  -2   4   8    4.38    1.24
  -2   4   8    2.07    0.87
   1  -4  -7    0.06    2.19
  -1  -4   7    3.14    2.58
  -1  -4   7    1.83    2.15
  -1  -4   7    4.88    2.29
   1  -4  -7    0.06    2.19
   1  -4  -7    2.75    2.33
   1  -4  -7    6.67    1.51
  -1  -4   7    6.13    1.32
   1  -4  -7    3.45    1.83
  -1  -4   7    1.83    2.15
   1  -4  -7   -1.72    8.04
  -1  -4   7    4.15    3.85
  -1   4   7    3.17    0.96
  -1   4   7    2.89    1.25
  -1   4   7    2.89    1.25
  -1   4   7    3.17    0.96
   0  -4   6    1.74    2.00
   0  -4   6    0.11    1.77
   0  -4  -6   -5.35    7.30
   0  -4   6    1.36    3.34
   0  -4   6    1.74    2.00
   1  -4   5    0.98    1.84
   1  -4   5    1.17    1.00
  -1  -4  -5   -0.77    2.02
   1  -4   5    2.46    3.06
  -1  -4  -5   -1.31    1.97
   1  -4   5    0.98    1.84
  -1  -4  -5  -12.43    8.41
   1  -4   5   -0.54    1.57
   1   4   5    0.87    1.21
   1   4   5    0.87    1.21
  -1   4  -5    4.57    2.08
  -2  -4  -4   -2.43    9.40
  -2  -4  -4   -2.12    2.01
   2  -4   4    0.49    1.63
  -2  -4  -4   -1.68    2.10
   2  -4   4   -0.53    1.46
   2  -4   4    0.49    1.63
   2  -4   4    0.32    1.05
  -2  -4  -4   -0.71    1.42
   2  -4   4    3.00    2.71
   2   4   4   -0.15    1.27
   2   4   4   -0.15    1.27
  -2   4  -4    2.48    2.07
  -2   4  -4   -1.12    1.13
  -3  -4  -3   16.41    3.33
  -3  -4  -3   19.61    4.00
   3  -4   3   20.18    3.24
  -3  -4  -3    8.88    3.65
   3  -4   3   15.25    4.30
  -3  -4  -3   12.29   11.03
  -3   4  -3   21.60    3.49
  -3   4  -3   15.89    3.16
  -4  -4  -2   15.17    2.96
  -4  -4  -2   12.98    3.68
  -4  -4  -2    2.40    9.26
   4  -4   2   17.72    3.14
  -4  -4  -2    9.90    3.65
  -4   4  -2   17.65    3.15
  -4   4  -2   13.74    2.54
  -5  -4  -1   -1.94    2.06
  -5  -4  -1    1.06    1.50
  -5  -4  -1    0.85    2.74
   5  -4   1   -0.35    1.33
  -5  -4  -1    2.59    9.78
  -5   4  -1    0.02    1.11
  -5   4  -1   -1.20    1.69
  -6  -4   0    9.00   10.14
  -6  -4   0    2.41    2.51
   6  -4   0    4.40    2.13
  -6  -4   0    4.58    1.80
   6  -4   0   10.61    5.34
  -6  -4   0    4.83    2.96
  -6   4   0    1.42    1.78
  -6   4   0    3.91    1.31
  -6   4   0    3.73    1.35
  -7  -4   1   -2.96    8.84
  -7  -4   1    0.25    2.27
   7  -4  -1   -1.25    2.17
   7  -4  -1    4.61    5.17
  -7  -4   1    0.14    1.45
  -7  -4   1    1.35    2.63
  -7   4   1    0.05    1.08
  -7   4   1   -0.70    1.03
  -7   4   1    0.84    1.57
  -8  -4   2   27.72    4.67
  -8  -4   2   26.43    5.47
  -8  -4   2   22.19    5.33
  -8  -4   2   19.46   10.24
  -8   4   2   29.06    4.48
  -8   4   2   30.19    4.50
  -8   4   2   29.22    4.42
   9  -4  -3    1.64    6.41
  -9  -4   3    0.43    1.88
   9  -4  -3    1.47    2.98
  -9  -4   3   -0.94    2.00
  -9  -4   3  -13.96    7.32
  -9  -4   3    0.00    1.31
  -9   4   3   -1.38    1.37
  -9   4   3    0.64    0.98
  -9   4   3   -0.03    0.92
  10  -4  -4    3.84    3.50
 -10  -4   4    7.08    2.50
  10  -4  -4   15.65    8.29
 -10  -4   4    7.51    1.82
 -10  -4   4   -1.86    7.21
 -10   4   4    7.70    1.58
 -10   4   4    7.66    1.99
 -10   4   4    7.26    1.57
 -11  -4   5    0.67    1.86
  11  -4  -5    0.01    2.80
 -11  -4   5   -0.11    1.13
  11  -4  -5    6.46    7.88
 -11   4   5    1.52    1.46
 -11   4   5   -1.45    0.89
 -11   4   5   -0.80    0.90
  12  -4  -6   -1.36    2.29
 -12  -4   6    0.21    1.01
 -12   4   6    0.42    0.95
 -12   4   6    1.30    1.01
  13  -4  -7    2.12    1.96
 -13  -4   7    3.01    0.98
 -13   4   7    0.81    0.96
 -14  -4   8    4.26    1.02
  14  -4  -8    3.06    1.58
 -14   4   8    3.59    1.02
 -14  -5  20    1.76    0.76
 -13  -5  19    2.99    1.21
 -13  -5  19    6.60    1.82
 -13   5  19    2.22    2.15
 -12  -5  18    2.22    1.67
  12  -5 -18   15.13    9.10
 -12  -5  18    2.44    2.13
 -12   5  18   -2.23    2.04
 -11  -5  17   18.66    3.96
 -11  -5  17   27.02    3.87
  11  -5 -17   15.90    9.58
 -11  -5  17   16.05    3.50
 -11   5  17   15.39    2.68
 -11   5  17   15.39    2.68
 -10  -5  16   12.41    3.14
 -10  -5  16    6.65    3.53
  10  -5 -16    4.06    1.51
 -10  -5  16    6.82    2.60
  10  -5 -16    7.66    7.38
 -10  -5  16    2.62    1.62
 -10   5  16    2.88    1.34
 -10   5  16    2.88    1.34
  -9  -5  15    2.79    1.75
  -9  -5  15    7.09    4.10
   9  -5 -15    6.49    2.34
  -9  -5  15    9.90    3.26
  -9  -5  15    0.38    1.19
   9  -5 -15    3.02    1.42
   9  -5 -15    3.40    6.86
  -9  -5  15    0.38    1.19
  -9   5  15    2.42    1.32
  -9   5  15    2.42    1.32
  -8  -5  14    0.66    1.33
   8  -5 -14    1.94    1.35
   8  -5 -14    7.10    7.23
   8  -5 -14    5.24    2.26
  -8  -5  14   11.80    4.60
  -8  -5  14    2.06    2.00
  -8  -5  14    7.40    3.39
  -8  -5  14    0.66    1.33
  -8   5  14    2.12    1.35
  -8   5  14    2.12    1.35
  -7  -5  13    0.14    1.60
  -7  -5  13    0.14    1.60
  -7  -5  13   -0.58    2.26
  -7  -5  13    3.15    3.40
  -7  -5  13    5.28    4.63
   7  -5 -13    2.30    1.89
   7  -5 -13    3.93    6.64
   7  -5 -13    0.05    1.32
  -7   5  13   -0.40    1.20
  -7   5  13   -0.40    1.20
  -6  -5  12    0.71    2.84
   6  -5 -12    4.53    1.87
   6  -5 -12    1.03    1.44
  -6  -5  12   -2.87    1.65
  -6  -5  12    9.29    3.66
   6  -5 -12   -2.88    6.20
  -6  -5  12   -2.87    1.65
  -6  -5  12    4.51    4.77
  -6   5  12   -0.11    1.23
  -6   5  12   -0.11    1.23
   5  -5 -11   -3.69    5.88
  -5  -5  11    0.47    2.18
   5  -5 -11   10.94    2.22
  -5  -5  11    0.58    3.57
  -5  -5  11    5.67    3.69
  -5  -5  11    0.47    2.18
  -5  -5  11   10.03    4.87
  -5   5  11    6.35    1.62
  -5   5  11    6.35    1.62
   4  -5 -10   -6.61    5.94
   4  -5 -10    1.30    1.60
   4  -5 -10    0.38    1.60
  -4  -5  10   -2.66    2.21
  -4  -5  10    7.19    4.59
  -4  -5  10    0.63    3.98
  -4  -5  10    8.79    3.49
  -4  -5  10   -2.66    2.21
  -4   5  10    1.46    1.15
  -4   5  10    1.46    1.15
  -3  -5   9    9.61    3.26
   3  -5  -9    1.09    1.48
   3  -5  -9   -5.85    6.65
  -3  -5   9   -3.45    4.29
  -3  -5   9    1.10    3.78
  -3  -5   9    1.01    2.55
  -3  -5   9    1.01    2.55
   3  -5  -9   -1.33    1.62
  -3   5   9    1.23    1.11
  -3   5   9    1.23    1.11
  -2  -5   8    2.49    4.51
  -2  -5   8   -0.88    2.49
   2  -5  -8   -1.26    7.29
  -2  -5   8    5.25    3.43
  -2  -5   8   -0.88    2.49
   2  -5  -8    5.60    1.66
   2  -5  -8   -1.51    1.66
  -2   5   8    2.11    1.04
  -2   5   8    2.11    1.04
  -1  -5   7    1.14    2.88
   1  -5  -7   -5.27    7.69
   1  -5  -7    0.43    1.94
  -1  -5   7    1.95    2.59
  -1  -5   7   -0.74    4.40
   1  -5  -7    5.26    1.64
[truncated: 494,703 more chars]
