# Supplementary material for: Crystal structure of (E)-1-(2,4-di­nitro­phen­yl)-2-[(E)-5-phenyl-1-(p-tol­yl)pent-2-en-4-yn-1-yl­idene]hydrazine
Source: Acta Crystallogr E Crystallogr Commun. 2015 Oct 17;71(Pt 11):o846–7. doi: 10.1107/S2056989015019301 (PMC4645032; doi:10.1107/S2056989015019301)
Supplement: Supplementary file 2 [file e-71-0o846-Isup2.hkl]

data_I                                                                          
_shelx_title ' 1914 IN P21/C No14 NEW: P21/N' 
_shelx_refln_list_code          4                                               
_shelx_F_calc_maximum      210.87                                               
_exptl_crystal_F_000       888.00                                               
_reflns_d_resolution_high  0.8311                                               
                                                                                
loop_                                                                           
 _space_group_symop_operation_xyz                                               
 'x, y, z'                                                                      
 '-x+1/2, y+1/2, -z+1/2'                                                        
 '-x, -y, -z'                                                                   
 'x-1/2, -y-1/2, z-1/2'                                                         
                                                                                
_cell_length_a    18.4810                                                       
_cell_length_b     6.1674                                                       
_cell_length_c    19.2366                                                       
_cell_angle_alpha  90.000                                                       
_cell_angle_beta  109.902                                                       
_cell_angle_gamma  90.000                                                       
                                                                                
_shelx_F_squared_multiplier     1.000                                           
                                                                                
loop_                                                                           
 _refln_index_h                                                                 
 _refln_index_k                                                                 
 _refln_index_l                                                                 
 _refln_F_squared_calc                                                          
 _refln_F_squared_meas                                                          
 _refln_F_squared_sigma                                                         
 _refln_observed_status                                                         
   2   0   0        889.20        845.07        51.49 o                         
   4   0   0      20942.68      28996.60      1531.19 o                         
   6   0   0        108.93        111.28        10.34 o                         
   8   0   0        815.07        914.95        46.44 o                         
  10   0   0        625.10        670.92        38.25 o                         
  12   0   0        516.09        437.39        37.96 o                         
  14   0   0        148.66        140.19        20.26 o                         
  16   0   0         36.49         51.16        18.23 o                         
  18   0   0        193.13        169.72        22.86 o                         
  20   0   0          3.75        -36.78        36.78 o                         
   1   1   0       1408.22       1174.60        50.46 o                         
   2   1   0       2550.68       2041.60       100.63 o                         
   3   1   0       1269.94       1089.42        47.04 o                         
   4   1   0        871.98        836.24        37.10 o                         
   5   1   0        312.38        226.05        18.91 o                         
   6   1   0        241.49        210.56        11.66 o                         
   7   1   0       5972.75       6082.56       237.89 o                         
   8   1   0       2152.54       2305.22        82.44 o                         
   9   1   0        291.33        378.06        17.58 o                         
  10   1   0       1096.34       1208.55        44.12 o                         
  11   1   0        396.27        396.12        27.85 o                         
  12   1   0          4.82         -8.08         8.08 o                         
  13   1   0          0.97        -12.27        13.70 o                         
  14   1   0        432.96        401.07        25.30 o                         
  15   1   0       2262.69       2303.86       106.35 o                         
  16   1   0        207.17        213.21        21.92 o                         
  17   1   0         56.60         40.81        15.30 o                         
  18   1   0          0.26          5.10        16.03 o                         
  19   1   0        147.50        173.32        22.96 o                         
  20   1   0        129.87        122.08        21.11 o                         
   0   2   0       2065.35       1696.33        90.94 o                         
   1   2   0        279.85        273.24        12.76 o                         
   2   2   0         16.38         18.17         3.88 o                         
   3   2   0        191.32        186.71         9.86 o                         
   4   2   0        139.56        121.24         9.71 o                         
   5   2   0         12.32         20.79         7.22 o                         
   6   2   0       1891.44       1779.97        81.64 o                         
   7   2   0       2877.82       3333.54       169.24 o                         
   8   2   0        233.45        203.32        13.61 o                         
   9   2   0          6.97         -0.65         9.44 o                         
  10   2   0         90.01         85.61        12.96 o                         
  11   2   0         57.89         41.68        17.47 o                         
  12   2   0        319.28        318.24        22.33 o                         
  13   2   0         89.59         74.55        16.07 o                         
  14   2   0        791.49        800.84        45.81 o                         
  15   2   0          5.42        -10.54        14.99 o                         
  16   2   0          0.24        -14.43        15.72 o                         
  17   2   0          7.07         21.28        17.02 o                         
  18   2   0          3.14        -11.87        17.33 o                         
  19   2   0        153.33        129.34        19.96 o                         
  20   2   0         13.32        -10.23        18.02 o                         
   1   3   0        460.31        492.53        21.13 o                         
   2   3   0         47.36         49.60         7.46 o                         
   3   3   0          1.49          0.87         5.84 o                         
   4   3   0        422.29        430.51        20.96 o                         
   5   3   0         30.86         35.00         7.83 o                         
   6   3   0         20.28         18.48        12.90 o                         
   7   3   0         21.25         37.17        10.65 o                         
   8   3   0        160.14        159.59        13.39 o                         
   9   3   0        133.15        166.70        23.89 o                         
  10   3   0         37.08         53.26        14.19 o                         
  11   3   0        368.77        316.58        24.99 o                         
  12   3   0         23.77         10.59        15.48 o                         
  13   3   0        274.29        272.48        25.31 o                         
  14   3   0         11.32          9.78        15.77 o                         
  15   3   0          7.85         12.47        21.91 o                         
  16   3   0         73.47         60.55        16.67 o                         
  17   3   0        204.32        184.95        23.02 o                         
  18   3   0         99.53         80.64        21.47 o                         
  19   3   0         86.75         61.94        28.43 o                         
   0   4   0        408.63        478.77        43.45 o                         
   1   4   0         51.75         50.92        12.32 o                         
   2   4   0       1026.63        995.25        45.28 o                         
   3   4   0        336.69        448.67        28.77 o                         
   4   4   0         29.83         -0.15        19.51 o                         
   5   4   0         21.31        -21.20        21.20 o                         
   6   4   0          0.00          0.82        11.51 o                         
   7   4   0        200.10        261.34        36.92 o                         
   8   4   0        263.14        284.78        40.91 o                         
   9   4   0        475.09        577.92        70.14 o                         
  10   4   0       1575.79       1840.80       218.16 o                         
  11   4   0         13.26         31.13        15.75 o                         
  12   4   0          0.00         21.24        27.22 o                         
  13   4   0         21.46         33.56        40.12 o                         
  14   4   0         94.74        109.90        18.69 o                         
  15   4   0        124.10        153.98        22.33 o                         
  16   4   0          1.94         10.03        19.26 o                         
  17   4   0         30.59         21.82        15.11 o                         
   1   5   0        252.48        288.55        25.02 o                         
   2   5   0        338.90        337.86        37.55 o                         
   3   5   0         19.90         14.09        15.62 o                         
   4   5   0          0.08         -6.98        19.85 o                         
   5   5   0        908.64       1033.47        66.66 o                         
   6   5   0       1371.36       1705.83       140.68 o                         
   7   5   0        501.95        641.64        43.58 o                         
   8   5   0        451.48        648.41        43.92 o                         
   9   5   0         44.08         88.37        27.97 o                         
  10   5   0        475.26        561.56        69.96 o                         
  11   5   0         30.66         75.56       152.28 o                         
  12   5   0         85.32         57.66        45.94 o                         
  13   5   0        194.00        139.69        31.73 o                         
  14   5   0          0.05         -8.26        25.10 o                         
   0   6   0          0.68         12.92        29.08 o                         
   1   6   0         47.98         80.12        19.05 o                         
   2   6   0         12.37         29.70        17.43 o                         
   3   6   0        145.85        154.09        33.61 o                         
   4   6   0        181.46        339.46        52.67 o                         
   5   6   0        107.59        224.16        66.63 o                         
   6   6   0         84.34        138.93        61.47 o                         
   7   6   0          3.24        -18.16        48.61 o                         
   8   6   0         18.02         16.71        47.92 o                         
   9   6   0        497.91        395.58        77.05 o                         
  10   6   0          0.09          9.25        75.96 o                         
  11   6   0        204.94        323.31       100.93 o                         
   1   7   0          7.87         39.09        24.01 o                         
   2   7   0        170.49        148.81        32.24 o                         
   3   7   0          0.03         12.12        37.81 o                         
   4   7   0         55.09         43.98        43.02 o                         
   5   7   0          0.28         53.17        50.86 o                         
   6   7   0         12.68         -3.33        45.27 o                         
 -21   0   1        361.08        519.19        94.49 o                         
 -19   0   1         11.05         13.98        23.31 o                         
 -17   0   1        114.16        124.94        21.47 o                         
 -15   0   1       1281.64       1359.83        83.17 o                         
 -13   0   1        137.66        150.87        14.67 o                         
 -11   0   1       1756.55       1867.55        93.46 o                         
  -9   0   1       1976.47       2293.42       111.19 o                         
  -7   0   1       1977.06       2240.53       119.46 o                         
  -5   0   1         30.30         23.81         9.12 o                         
  -3   0   1      12351.91      17330.70       992.32 o                         
  -1   0   1        567.81        490.36        29.60 o                         
   1   0   1       3323.73       3051.53       177.48 o                         
   3   0   1       6955.14       6922.08       402.72 o                         
   5   0   1       2067.56       1971.92       103.04 o                         
   7   0   1          0.32          3.45        11.06 o                         
   9   0   1        863.50        898.24        46.70 o                         
  11   0   1        332.02        253.68        34.08 o                         
  13   0   1         27.19          2.94        12.49 o                         
  15   0   1       3040.76       3101.20       166.58 o                         
  17   0   1        413.41        438.12        32.72 o                         
  19   0   1          3.66          2.98        43.13 o                         
 -21   1   1        379.94        439.13        88.22 o                         
 -20   1   1         54.94         45.28        18.22 o                         
 -19   1   1         15.75         34.28        19.39 o                         
 -18   1   1         41.37         37.77        15.18 o                         
 -17   1   1         60.40         51.68        14.98 o                         
 -16   1   1         50.90         53.64        14.70 o                         
 -15   1   1       3221.19       3240.13       141.14 o                         
 -14   1   1        472.02        439.43        32.45 o                         
 -13   1   1        414.74        419.73        26.52 o                         
 -12   1   1         15.51          9.00         8.90 o                         
 -11   1   1        137.81        129.80        11.21 o                         
 -10   1   1       1074.39       1315.57        47.40 o                         
  -9   1   1       2217.03       2572.44        97.04 o                         
  -8   1   1       2051.14       2514.86        84.23 o                         
  -7   1   1       2727.47       2951.55       111.43 o                         
  -6   1   1       3608.90       3421.35       129.06 o                         
  -5   1   1       3667.46       3514.71       148.18 o                         
  -4   1   1       7946.51       8014.93       331.07 o                         
  -3   1   1       4590.42       4419.25       198.47 o                         
  -2   1   1       1962.06       1776.21        86.73 o                         
  -1   1   1       4648.79       4204.49       173.62 o                         
   0   1   1       4591.31       4336.77       210.52 o                         
   1   1   1       3563.89       3061.52       149.80 o                         
   2   1   1       5532.93       5048.87       247.08 o                         
   3   1   1        180.32        148.59        10.33 o                         
   4   1   1         77.60         86.95         8.39 o                         
   5   1   1          6.21          0.88         5.46 o                         
   6   1   1        407.43        356.95        18.34 o                         
   7   1   1        792.68        728.24        29.17 o                         
   8   1   1         43.73         48.09         7.71 o                         
   9   1   1         40.12         26.78         8.12 o                         
  10   1   1         22.50         18.40         8.96 o                         
  11   1   1         85.59         81.11        11.60 o                         
  12   1   1          9.55         -8.32         8.76 o                         
  13   1   1       1994.83       2201.62        94.53 o                         
  14   1   1       2188.75       2276.74        99.68 o                         
  15   1   1         11.31        -13.71        13.71 o                         
  16   1   1        335.88        325.80        22.90 o                         
  17   1   1        384.65        420.97        29.57 o                         
  18   1   1        731.18        736.42        55.79 o                         
  19   1   1          4.43         -1.99        19.40 o                         
  20   1   1          0.93         -3.71        18.54 o                         
 -20   2   1         59.42         34.91        16.56 o                         
 -19   2   1        246.66        266.44        28.05 o                         
 -18   2   1         92.78         65.61        19.04 o                         
 -17   2   1         46.40         29.10        16.11 o                         
 -16   2   1          0.04        -14.29        17.12 o                         
 -15   2   1         75.57         31.23        14.19 o                         
 -14   2   1        243.19        182.60        18.42 o                         
 -13   2   1         61.65         24.41        14.77 o                         
 -12   2   1         17.11        -10.70        10.70 o                         
 -11   2   1        146.23        153.87        14.63 o                         
 -10   2   1         61.18         44.22        12.35 o                         
  -9   2   1         41.87         42.46        13.91 o                         
  -8   2   1       2423.73       2645.97        94.74 o                         
  -7   2   1       1020.98        996.17        37.75 o                         
  -6   2   1         27.22         19.99         8.29 o                         
  -5   2   1        764.04        803.29        39.08 o                         
  -4   2   1        344.25        320.45        19.70 o                         
  -3   2   1       3212.01       3068.58       126.70 o                         
  -2   2   1       1072.88        967.72        43.01 o                         
  -1   2   1        327.35        306.40        15.99 o                         
   0   2   1        208.20        227.49        12.66 o                         
   1   2   1         35.56         44.51         5.78 o                         
   2   2   1        200.83        146.22        12.55 o                         
   3   2   1       2009.90       1885.71        92.92 o                         
   4   2   1       1198.41       1209.33        75.12 o                         
   5   2   1        110.87         75.86        10.20 o                         
   6   2   1       1367.40       1611.25        72.16 o                         
   7   2   1          1.14         -3.36         9.32 o                         
   8   2   1       1136.19       1227.54        53.92 o                         
   9   2   1       1359.61       1576.52        66.36 o                         
  10   2   1       2961.62       3367.23       133.56 o                         
  11   2   1         32.72         16.49         9.89 o                         
  12   2   1        601.41        605.87        38.26 o                         
  13   2   1        370.07        320.48        26.44 o                         
  14   2   1        320.83        298.59        24.42 o                         
  15   2   1        511.41        578.27        36.87 o                         
  16   2   1         54.14         36.10        18.48 o                         
  17   2   1         86.63        100.52        18.79 o                         
  18   2   1         39.57         24.39        17.72 o                         
  19   2   1        162.80        167.20        20.51 o                         
 -19   3   1         50.38         36.63        14.34 o                         
 -18   3   1         82.77         81.13        17.47 o                         
 -17   3   1        143.35        131.04        21.09 o                         
 -16   3   1         11.34         24.05        15.56 o                         
 -15   3   1         17.89         12.73        16.84 o                         
 -14   3   1        161.36        194.96        21.75 o                         
 -13   3   1         16.93         18.47        15.31 o                         
 -12   3   1       1043.88       1144.13        72.60 o                         
 -11   3   1         12.19        -15.96        15.96 o                         
 -10   3   1         16.46         20.03        13.34 o                         
  -9   3   1        455.49        599.30        31.15 o                         
  -8   3   1         76.28         55.18        25.60 o                         
  -7   3   1         45.47         40.29        16.12 o                         
  -6   3   1        520.73        536.06        24.06 o                         
  -5   3   1          0.33         -4.62         9.73 o                         
  -4   3   1        303.52        345.16        15.18 o                         
  -3   3   1        151.39        106.62         7.79 o                         
  -2   3   1         11.36         12.01         8.25 o                         
  -1   3   1        460.06        507.84        21.51 o                         
   0   3   1         19.87          8.57         6.96 o                         
   1   3   1       1020.89       1054.31        41.98 o                         
   2   3   1         26.29         31.53         7.07 o                         
   3   3   1        359.37        340.59        16.47 o                         
   4   3   1        190.47        183.21        15.61 o                         
   5   3   1        435.63        433.78        24.93 o                         
   6   3   1        149.99        133.87        19.49 o                         
   7   3   1         35.66         36.71         9.55 o                         
   8   3   1         66.31         65.45        12.84 o                         
   9   3   1         82.03        114.66        12.82 o                         
  10   3   1        109.95        160.18        19.44 o                         
  11   3   1         84.45         63.17        16.25 o                         
  12   3   1        232.89        210.00        21.16 o                         
  13   3   1          0.99        -10.26        15.35 o                         
  14   3   1          2.31         26.14        16.11 o                         
  15   3   1        131.21        121.59        18.76 o                         
  16   3   1        828.02        809.11        51.68 o                         
  17   3   1         24.75         33.06        16.23 o                         
  18   3   1         70.49         72.96        15.26 o                         
 -17   4   1          2.77        -14.16        14.16 o                         
 -16   4   1         26.89         16.74        19.96 o                         
 -15   4   1          3.67          9.12        25.33 o                         
 -14   4   1        183.35        187.16        21.33 o                         
 -13   4   1          2.83         36.08        15.92 o                         
 -12   4   1         68.45         73.17        20.94 o                         
 -11   4   1       1434.43       1595.01       102.23 o                         
 -10   4   1        209.00        294.49        39.20 o                         
  -9   4   1        345.37        455.48        41.11 o                         
  -8   4   1        138.11        153.95        19.29 o                         
  -7   4   1         16.47         -7.41        12.41 o                         
  -6   4   1        123.00        144.90        13.58 o                         
  -5   4   1        832.78        862.17        39.14 o                         
  -4   4   1          0.03        -10.14        10.14 o                         
  -3   4   1        132.57        145.98        20.21 o                         
  -2   4   1        326.57        401.62        28.30 o                         
  -1   4   1        345.13        342.61        23.96 o                         
   0   4   1        845.30        904.51        41.44 o                         
   1   4   1       1648.27       1723.20        69.33 o                         
   2   4   1         34.21         26.71        13.07 o                         
   3   4   1        269.37        292.08        30.38 o                         
   4   4   1          0.56        -12.69        12.69 o                         
   5   4   1         28.65         10.43        11.80 o                         
   6   4   1        242.08        223.36        23.55 o                         
   7   4   1         76.67         67.29        23.86 o                         
   8   4   1        206.17        283.95        59.46 o                         
   9   4   1          0.40        -12.77        20.92 o                         
  10   4   1         36.59         61.61        34.45 o                         
  11   4   1        152.33        128.79        31.20 o                         
  12   4   1          1.66         14.20        39.04 o                         
  13   4   1         49.54         75.75        38.59 o                         
  14   4   1         67.35         93.43        21.75 o                         
  15   4   1          7.26         36.10        15.98 o                         
  16   4   1          1.80         18.89        14.08 o                         
  17   4   1          3.16        -20.48        22.79 o                         
 -15   5   1        212.88        158.87        37.07 o                         
 -14   5   1         28.90          1.98        26.76 o                         
 -13   5   1         26.14         -3.30        26.76 o                         
 -12   5   1         25.01        134.46       267.73 o                         
 -11   5   1         67.16         86.68        63.88 o                         
 -10   5   1        473.38        715.52        49.68 o                         
  -9   5   1         32.39         46.94        21.27 o                         
  -8   5   1         39.24         68.53        18.39 o                         
  -7   5   1          2.35         -3.72        27.32 o                         
  -6   5   1         52.42         48.33        28.06 o                         
  -5   5   1        190.55        260.47        37.35 o                         
  -4   5   1       1431.42       1720.32        96.14 o                         
  -3   5   1        332.06        295.07        35.50 o                         
  -2   5   1          5.38         -1.42        16.33 o                         
  -1   5   1        211.62        190.39        21.54 o                         
   0   5   1          1.06        -16.03        16.03 o                         
   1   5   1        223.29        259.94        27.73 o                         
   2   5   1        477.35        559.75        34.50 o                         
   3   5   1         62.20         93.88        16.88 o                         
   4   5   1        646.10        787.59        48.31 o                         
   5   5   1       1294.06       1545.51       128.96 o                         
   6   5   1        248.15        332.97        46.98 o                         
   7   5   1       1116.07       1485.53       125.54 o                         
   8   5   1        638.42        896.05        59.05 o                         
   9   5   1        154.79        292.87        78.85 o                         
  10   5   1        498.54        751.62        75.28 o                         
  11   5   1         70.40        106.55        51.51 o                         
  12   5   1        136.97         98.62        32.73 o                         
  13   5   1          7.45          3.32        38.31 o                         
  14   5   1          4.20        -10.57        23.12 o                         
 -11   6   1         46.35        130.51        76.66 o                         
 -10   6   1          1.56        -32.04        66.71 o                         
  -9   6   1         11.99          4.15        49.63 o                         
  -8   6   1         40.50         58.48        67.73 o                         
  -7   6   1        126.40        235.62        49.10 o                         
  -6   6   1         75.74        138.91        52.69 o                         
  -5   6   1         74.53        164.56        24.65 o                         
  -4   6   1         18.08         44.74        16.54 o                         
  -3   6   1          2.73          9.09        22.30 o                         
  -2   6   1          8.30         38.78        34.92 o                         
  -1   6   1        246.36        282.43        31.26 o                         
   0   6   1         96.16        139.11        24.85 o                         
   1   6   1         97.48        146.65        20.95 o                         
   2   6   1        571.87        895.17        70.84 o                         
   3   6   1        786.08       1259.61        94.42 o                         
   4   6   1         14.13        -12.31        30.93 o                         
   5   6   1         37.02         96.15        37.77 o                         
   6   6   1         87.69        271.05       225.53 o                         
   7   6   1        352.19        322.95        89.76 o                         
   8   6   1          0.10        -47.05        47.05 o                         
   9   6   1          0.18        -15.19        79.92 o                         
  10   6   1         55.26         16.52        84.26 o                         
  11   6   1        114.08        106.47        83.32 o                         
  -7   7   1          0.06         57.47        70.68 o                         
  -6   7   1         21.08         51.94        45.52 o                         
  -5   7   1         48.35         38.33        49.56 o                         
  -4   7   1         28.21         21.33        30.30 o                         
  -3   7   1         10.83        -15.40        29.78 o                         
  -2   7   1          7.33          8.39        30.81 o                         
  -1   7   1        150.78        162.00        37.82 o                         
   0   7   1          3.10         29.82        23.38 o                         
   1   7   1          0.00          6.48        29.08 o                         
   2   7   1         30.30         43.35        23.16 o                         
   3   7   1        176.61        362.25       147.55 o                         
   4   7   1        213.57        186.99        57.92 o                         
   5   7   1         20.19         68.93        45.47 o                         
   6   7   1         53.93         15.53        54.19 o                         
 -20   0   2          0.09          5.69        43.69 o                         
 -18   0   2        360.07        349.52        32.44 o                         
 -16   0   2          0.24         -4.90        18.83 o                         
 -14   0   2        242.38        249.52        24.78 o                         
 -12   0   2        135.47        122.33        23.86 o                         
 -10   0   2        418.76        481.85        28.58 o                         
  -8   0   2       4027.47       5242.21       246.79 o                         
  -6   0   2        273.39        325.82        21.59 o                         
  -4   0   2        710.99        657.81        37.18 o                         
  -2   0   2      14366.35      17429.46      1010.27 o                         
   0   0   2        196.36         97.97        13.20 o                         
   2   0   2       1008.00        820.79        51.75 o                         
   4   0   2         90.53         93.43        13.35 o                         
   6   0   2       3533.72       3591.60       209.91 o                         
   8   0   2          1.55         -4.20         9.61 o                         
  10   0   2        753.36        887.23        48.28 o                         
  12   0   2         52.55         41.41        13.51 o                         
  14   0   2          0.05         11.86        17.72 o                         
  16   0   2        699.86        729.99        50.05 o                         
  18   0   2        128.04        131.92        25.44 o                         
  20   0   2        255.99        198.71        58.95 o                         
 -21   1   2         37.01          8.47        22.11 o                         
 -20   1   2         26.11         40.79        18.22 o                         
 -19   1   2         12.23         16.06        18.99 o                         
 -18   1   2        152.91        167.98        17.56 o                         
 -17   1   2        801.24        769.40        40.20 o                         
 -16   1   2        273.47        251.11        20.01 o                         
 -15   1   2       3114.51       3076.59       135.59 o                         
 -14   1   2        201.73        214.40        19.37 o                         
 -13   1   2        244.58        254.28        15.09 o                         
 -12   1   2         68.99         58.92        17.81 o                         
 -11   1   2        536.54        485.98        24.69 o                         
 -10   1   2        246.13        334.54        16.33 o                         
  -9   1   2       2140.93       2329.88        89.93 o                         
  -8   1   2         35.81         64.03         6.56 o                         
  -7   1   2          5.73          9.26         6.05 o                         
  -6   1   2       1116.09       1142.99        51.09 o                         
  -5   1   2        430.39        492.25        27.80 o                         
  -4   1   2       6396.34       6818.97       284.43 o                         
  -3   1   2       8117.57       8581.56       315.92 o                         
  -2   1   2       2342.15       2166.19        80.19 o                         
  -1   1   2       1572.79       1341.46        56.06 o                         
   0   1   2       3664.97       3369.41       161.29 o                         
   1   1   2        387.61        375.57        20.33 o                         
   2   1   2        754.18        673.94        34.99 o                         
   3   1   2        268.53        204.99        13.11 o                         
   4   1   2         57.24         29.99         6.22 o                         
   5   1   2          4.64         -3.41         6.27 o                         
   6   1   2       3727.43       3965.98       182.28 o                         
   7   1   2         74.94         64.56        11.23 o                         
   8   1   2        919.65       1002.86        40.46 o                         
   9   1   2       1396.01       1499.43        59.41 o                         
  10   1   2        561.41        564.15        39.09 o                         
  11   1   2         58.75         56.20         9.18 o                         
  12   1   2          0.05         -9.10         9.10 o                         
  13   1   2       2309.63       2510.60       112.44 o                         
  14   1   2        618.18        542.49        32.01 o                         
  15   1   2         15.71          2.58        15.53 o                         
  16   1   2        191.30        220.34        22.14 o                         
  17   1   2        375.59        304.70        28.54 o                         
  18   1   2         62.89         72.57        21.19 o                         
  19   1   2        552.20        533.40        41.59 o                         
 -20   2   2        440.73        435.22        38.12 o                         
 -19   2   2         17.35         20.72        17.21 o                         
 -18   2   2        119.69        117.63        18.24 o                         
 -17   2   2        459.12        450.20        33.49 o                         
 -16   2   2         57.25         29.97        16.37 o                         
 -15   2   2        697.89        720.06        44.34 o                         
 -14   2   2        928.54        868.69        50.09 o                         
 -13   2   2          4.55        -13.96        13.96 o                         
 -12   2   2        104.79         66.06        11.57 o                         
 -11   2   2          0.00        -14.18        19.72 o                         
 -10   2   2          0.26         -8.37        14.11 o                         
  -9   2   2         19.45         17.99         7.48 o                         
  -8   2   2       1724.68       1733.19        59.44 o                         
  -7   2   2        116.83        114.29        11.72 o                         
  -6   2   2        337.82        328.21        16.89 o                         
  -5   2   2        779.73        741.09        35.76 o                         
  -4   2   2       1881.94       1816.64        81.22 o                         
  -3   2   2         14.43         10.23         5.46 o                         
  -2   2   2         79.74         66.53         6.95 o                         
  -1   2   2        176.53        202.32        11.80 o                         
   0   2   2       3279.30       2932.09       123.24 o                         
   1   2   2       4325.79       4424.59       183.20 o                         
   2   2   2        242.94        225.46        13.87 o                         
   3   2   2       1630.03       1629.55        80.21 o                         
   4   2   2        350.15        194.54        24.44 o                         
   5   2   2        648.25        632.90        30.77 o                         
   6   2   2       7050.58       8553.06       393.13 o                         
   7   2   2        192.24        140.88        13.13 o                         
   8   2   2        229.23        236.51        17.76 o                         
   9   2   2         12.37         24.33        12.35 o                         
  10   2   2          3.67        -13.16        13.16 o                         
  11   2   2         81.83        117.08        12.38 o                         
  12   2   2       1136.59       1116.78        61.40 o                         
  13   2   2        239.68        223.27        21.58 o                         
  14   2   2        307.31        344.93        26.15 o                         
  15   2   2        178.51        171.70        19.97 o                         
  16   2   2        117.45        122.00        18.67 o                         
  17   2   2          0.66        -17.98        17.98 o                         
  18   2   2        182.83        168.76        21.68 o                         
  19   2   2         12.13          6.02        18.31 o                         
 -19   3   2          8.01        -11.43        14.37 o                         
 -18   3   2         33.32         15.78        16.33 o                         
 -17   3   2          1.29         -9.42        16.46 o                         
 -16   3   2        133.97        150.82        20.64 o                         
 -15   3   2        255.20        310.36        30.17 o                         
 -14   3   2        561.05        656.38        56.19 o                         
 -13   3   2          0.02        -14.51        14.51 o                         
 -12   3   2        921.88        964.21        52.99 o                         
 -11   3   2          5.64        -17.47        17.47 o                         
 -10   3   2        150.21        222.93        19.53 o                         
  -9   3   2        120.92        122.29        23.06 o                         
  -8   3   2        575.30        630.42        29.09 o                         
  -7   3   2        134.54        195.99        23.96 o                         
  -6   3   2        408.61        463.31        22.58 o                         
  -5   3   2       3023.46       3292.74       127.72 o                         
  -4   3   2        301.00        304.55        19.66 o                         
  -3   3   2        176.73        243.70        11.92 o                         
  -2   3   2          7.82         21.26         6.98 o                         
  -1   3   2       6195.73       6567.96       237.96 o                         
   0   3   2          8.38         15.15         6.73 o                         
   1   3   2        254.49        217.49        18.43 o                         
   2   3   2        363.25        297.19        14.67 o                         
   3   3   2        277.38        298.59        18.63 o                         
   4   3   2         51.27         25.76        11.40 o                         
   5   3   2        816.86        858.99        43.51 o                         
   6   3   2          0.27        -10.01        10.01 o                         
   7   3   2         67.05         45.28        10.44 o                         
   8   3   2         51.78         49.74        11.28 o                         
   9   3   2        284.00        288.37        17.51 o                         
  10   3   2        375.96        398.53        30.59 o                         
  11   3   2        217.97        177.99        20.91 o                         
  12   3   2         71.65         40.27        14.69 o                         
  13   3   2        150.94        137.36        18.74 o                         
  14   3   2        674.42        720.36        47.53 o                         
  15   3   2         27.70         34.31        16.25 o                         
  16   3   2         92.38         69.99        18.69 o                         
  17   3   2         38.87         11.94        15.83 o                         
  18   3   2          6.73         -3.73        15.55 o                         
 -17   4   2          5.48        -13.96        13.96 o                         
 -16   4   2          9.55         34.80        21.86 o                         
 -15   4   2          0.90        -15.49        20.55 o                         
 -14   4   2        535.33        614.99        52.43 o                         
 -13   4   2        236.90        302.26        37.91 o                         
 -12   4   2         43.13         71.77        18.63 o                         
 -11   4   2        211.37        227.44        22.38 o                         
 -10   4   2         84.00         88.87        16.28 o                         
  -9   4   2        708.74        875.57        81.32 o                         
  -8   4   2        509.91        532.51        53.12 o                         
  -7   4   2          6.22          8.75        12.52 o                         
  -6   4   2         17.52         -0.76        11.67 o                         
  -5   4   2         19.89          9.75        13.17 o                         
  -4   4   2         34.17         37.73        16.58 o                         
  -3   4   2         64.11         19.71        19.33 o                         
  -2   4   2        168.91        145.73        20.44 o                         
  -1   4   2        512.46        339.98        35.10 o                         
   0   4   2          0.96          1.76        14.10 o                         
   1   4   2        581.36        717.14        36.93 o                         
   2   4   2        843.42        916.36        45.12 o                         
   3   4   2        615.83        571.90        39.19 o                         
   4   4   2        350.08        296.99        32.34 o                         
   5   4   2         40.42          8.39        12.42 o                         
   6   4   2          3.47        -13.60        13.60 o                         
   7   4   2          0.06          1.51        15.54 o                         
   8   4   2        130.36        120.97        35.57 o                         
   9   4   2       1141.68       1202.14       112.00 o                         
  10   4   2         29.08         -0.05        21.00 o                         
  11   4   2          7.32         -2.06        18.36 o                         
  12   4   2        175.62        158.74        28.87 o                         
  13   4   2          0.11         39.07        15.09 o                         
  14   4   2         17.85         26.01        15.95 o                         
  15   4   2          1.64         25.32        15.78 o                         
  16   4   2         28.21         35.20        21.60 o                         
 -15   5   2          2.69        -25.76        25.76 o                         
 -14   5   2         18.71        -26.10        26.43 o                         
 -13   5   2        122.19        108.44        34.05 o                         
 -12   5   2         87.91         73.61        70.37 o                         
 -11   5   2         52.55        103.58        89.21 o                         
 -10   5   2        337.45        466.35        50.29 o                         
  -9   5   2         65.83         98.00        22.63 o                         
  -8   5   2         42.63         45.02        21.30 o                         
  -7   5   2        973.42       1197.27        91.32 o                         
  -6   5   2          3.44        -11.58        15.29 o                         
  -5   5   2        173.72        195.94        34.36 o                         
  -4   5   2        336.41        505.94        46.69 o                         
  -3   5   2         94.93        127.40        19.33 o                         
  -2   5   2          4.73         26.15        16.21 o                         
  -1   5   2         90.75         90.38        27.05 o                         
   1   5   2          4.58        -56.15       241.43 o                         
   2   5   2        157.57        157.90        19.31 o                         
   3   5   2        388.56        452.27        42.54 o                         
   4   5   2        835.55        779.11        76.31 o                         
   5   5   2        375.74        361.47        37.26 o                         
   6   5   2         10.88         39.01        23.40 o                         
   7   5   2        210.26        177.54        57.54 o                         
   8   5   2        339.37        459.26        73.83 o                         
   9   5   2         10.83        106.93       163.86 o                         
  10   5   2          5.56         44.70       145.24 o                         
  11   5   2         17.38         96.46       194.10 o                         
  12   5   2         15.20        -21.55        24.28 o                         
  13   5   2        226.05        146.82        53.61 o                         
  14   5   2         11.06        -19.49        20.48 o                         
 -11   6   2        165.61        293.52        56.26 o                         
 -10   6   2         35.58         82.26        70.04 o                         
  -9   6   2         33.30        -14.13        47.18 o                         
  -8   6   2         60.03         75.05        53.06 o                         
  -7   6   2       1147.87       1650.36       118.65 o                         
  -6   6   2          0.05         24.90        20.93 o                         
  -5   6   2        733.74       1110.49        63.76 o                         
  -4   6   2          0.00         -2.24        16.13 o                         
  -3   6   2         40.18         83.18        18.19 o                         
  -2   6   2         21.97         53.53        25.72 o                         
  -1   6   2         55.50         65.51        23.90 o                         
   0   6   2        114.50        165.17        31.52 o                         
   1   6   2         57.76         72.89        24.13 o                         
   2   6   2        233.65        228.85        36.06 o                         
   3   6   2        128.23        152.43        26.61 o                         
   4   6   2         70.67         88.71        36.22 o                         
   5   6   2        203.80        206.43        30.67 o                         
   6   6   2        223.93        387.60        37.50 o                         
   7   6   2         55.96         47.25        25.70 o                         
   8   6   2         49.70         35.23        20.99 o                         
   9   6   2         64.71         47.78        22.33 o                         
  10   6   2         12.82         28.26        20.25 o                         
  11   6   2          0.83         72.00        81.25 o                         
  -7   7   2          1.31         54.49        61.76 o                         
  -6   7   2         77.43         40.66        52.55 o                         
  -5   7   2          4.68         11.73        44.28 o                         
  -4   7   2        100.27        240.44        60.26 o                         
  -3   7   2         16.14         21.40        32.06 o                         
  -2   7   2         28.71         33.73        32.29 o                         
  -1   7   2         14.26         55.98        24.33 o                         
   0   7   2        245.17        380.41        68.73 o                         
   1   7   2         13.25         30.20        26.22 o                         
   2   7   2         23.70          8.22        25.53 o                         
   3   7   2          2.82         35.03        28.82 o                         
   4   7   2         57.10         88.94        64.27 o                         
   5   7   2          3.29         18.04        40.66 o                         
 -21   0   3        135.52        110.77        45.91 o                         
 -19   0   3        137.68        184.83        33.89 o                         
 -17   0   3         28.58         42.09        19.17 o                         
 -15   0   3        236.09        221.46        25.11 o                         
 -13   0   3        778.71        908.99        49.30 o                         
 -11   0   3       1096.99       1293.02        79.14 o                         
  -9   0   3        694.19        944.11        45.20 o                         
  -7   0   3       1499.56       1783.35        95.87 o                         
  -5   0   3      10149.75      12737.91       665.98 o                         
  -3   0   3       5694.69       5535.07       320.04 o                         
   1   0   3        204.00        112.59        14.28 o                         
   3   0   3       1581.18       1315.49        81.22 o                         
   5   0   3        420.76        402.94        31.12 o                         
   7   0   3          8.33         11.76         9.85 o                         
   9   0   3        130.22        114.54        15.22 o                         
  11   0   3       1857.78       1809.12        88.86 o                         
  13   0   3       2155.29       2122.59       116.42 o                         
  15   0   3       3576.11       3385.61       178.51 o                         
  17   0   3         43.67         46.32        23.68 o                         
  19   0   3        198.66        260.78        39.85 o                         
 -21   1   3        118.15        102.85        19.02 o                         
 -20   1   3         29.54         64.55        18.37 o                         
 -19   1   3         41.17         72.82        18.77 o                         
 -18   1   3         68.78         69.33        19.38 o                         
 -17   1   3        379.77        353.73        23.44 o                         
 -16   1   3         12.66         15.13        14.23 o                         
 -15   1   3          9.29          0.02        15.43 o                         
 -14   1   3         42.68         42.73        15.11 o                         
 -13   1   3        695.18        651.84        27.78 o                         
 -12   1   3       1067.67       1139.82        63.14 o                         
 -11   1   3         31.81         41.77         9.72 o                         
 -10   1   3         34.69         36.84         7.71 o                         
  -9   1   3        458.77        583.92        20.92 o                         
  -8   1   3        413.58        408.06        18.97 o                         
  -7   1   3         74.94         62.25         6.53 o                         
  -6   1   3       6855.24       7896.47       295.37 o                         
  -5   1   3        312.69        318.30        15.12 o                         
  -4   1   3       1342.74       1268.13        51.02 o                         
  -3   1   3       5766.30       6108.74       228.49 o                         
  -2   1   3          0.62         -0.07         2.70 o                         
  -1   1   3        625.07        477.88        25.00 o                         
   0   1   3      12208.41      10670.46       703.31 o                         
   1   1   3         40.54         41.82         7.59 o                         
   2   1   3       2229.06       1881.72        91.81 o                         
   3   1   3       2440.66       2306.03       108.43 o                         
   4   1   3       1190.34       1155.49        61.88 o                         
   5   1   3       2598.37       1427.72       138.98 o                         
   6   1   3        215.74        179.12        25.55 o                         
   7   1   3       2854.34       3107.13       139.30 o                         
   8   1   3        172.39        161.15        16.74 o                         
   9   1   3         51.10         32.30        10.09 o                         
  10   1   3        383.77        325.91        25.75 o                         
  11   1   3         58.83         47.02        10.38 o                         
  12   1   3        629.27        719.44        38.51 o                         
  13   1   3          0.25        -16.48        16.48 o                         
  14   1   3         55.73         25.45        16.04 o                         
  15   1   3        207.38        177.17        20.69 o                         
  16   1   3          0.19         -2.88        16.03 o                         
  17   1   3         54.81         67.99        19.50 o                         
  18   1   3          0.06          8.21        19.28 o                         
  19   1   3        215.40        194.23        24.55 o                         
 -20   2   3        472.26        427.55        34.36 o                         
 -19   2   3         19.60         13.77        17.84 o                         
 -18   2   3          1.51         12.27        14.95 o                         
 -17   2   3        302.51        330.55        31.22 o                         
 -16   2   3       4153.56       4058.20       202.50 o                         
 -15   2   3          0.98        -14.78        14.78 o                         
 -14   2   3         13.05         -8.24        25.50 o                         
 -13   2   3        100.87         90.31        16.28 o                         
 -12   2   3        269.41        250.63        23.97 o                         
 -11   2   3         51.85         73.95        14.53 o                         
 -10   2   3        100.93        101.65        10.72 o                         
  -9   2   3         59.24         68.12         9.38 o                         
  -8   2   3          7.45          8.06         8.05 o                         
  -7   2   3         98.49        120.43         9.60 o                         
  -6   2   3        349.97        403.68        20.34 o                         
  -5   2   3         18.91         12.65         7.59 o                         
  -4   2   3        102.26         99.66         8.58 o                         
  -3   2   3       1321.16       1352.73        58.17 o                         
  -2   2   3        341.76        307.23        20.66 o                         
  -1   2   3         26.06         21.90         6.17 o                         
   0   2   3        395.20        337.88        16.85 o                         
   1   2   3        240.67        254.33        17.55 o                         
   2   2   3       4678.00       4793.01       225.32 o                         
   3   2   3       1684.59       1576.54        72.36 o                         
   4   2   3         51.74         48.11        12.11 o                         
   5   2   3        136.40         96.53        13.90 o                         
   6   2   3        218.80        228.23        27.10 o                         
   7   2   3       2520.32       2913.36       133.31 o                         
   8   2   3          0.68          8.43        10.99 o                         
   9   2   3         16.60         16.42        12.88 o                         
  10   2   3         36.29         34.95        11.75 o                         
  11   2   3        437.42        459.53        30.98 o                         
  12   2   3        149.74        108.50        17.08 o                         
  13   2   3          3.05         -5.10        15.08 o                         
  14   2   3       1019.87       1126.53        64.57 o                         
  15   2   3          4.84         17.64        16.06 o                         
  16   2   3         76.67         83.37        20.16 o                         
  17   2   3          4.76         12.64        17.55 o                         
  18   2   3        148.38        167.90        20.40 o                         
 -19   3   3         48.00         30.49        15.43 o                         
 -18   3   3         15.49         -9.25        16.67 o                         
 -17   3   3        120.58        137.97        21.97 o                         
 -16   3   3         59.43         41.22        22.47 o                         
 -15   3   3         49.87         17.86        21.62 o                         
 -14   3   3         47.04         29.69        15.93 o                         
 -13   3   3         60.26         12.58        16.28 o                         
 -12   3   3        199.63        210.15        30.59 o                         
 -11   3   3         97.34         70.04        13.52 o                         
 -10   3   3        146.84        173.63        18.54 o                         
  -9   3   3          0.01         -9.07         9.07 o                         
  -8   3   3        356.44        408.05        25.28 o                         
  -7   3   3         14.97         14.00         7.50 o                         
  -6   3   3          3.53         -9.84         9.84 o                         
  -5   3   3          3.83          3.02         6.55 o                         
  -4   3   3        440.81        504.57        24.77 o                         
  -3   3   3       3012.74       3537.42       125.28 o                         
  -2   3   3        566.93        591.67        25.01 o                         
  -1   3   3       1354.01       1372.03        53.46 o                         
   0   3   3         91.75         95.54         8.35 o                         
   1   3   3        505.62        365.11        16.98 o                         
   2   3   3        129.22        133.64        12.31 o                         
   3   3   3         12.17         26.33         8.93 o                         
   4   3   3         23.90         35.42        10.17 o                         
   5   3   3         70.50         54.54        23.61 o                         
   6   3   3         72.26         45.89        22.12 o                         
   7   3   3         73.97         77.23        12.84 o                         
   8   3   3         30.77         41.82        10.55 o                         
   9   3   3        620.10        659.70        38.09 o                         
  10   3   3         94.00        103.62        25.35 o                         
  11   3   3        918.11        855.62        53.80 o                         
  12   3   3        226.40        208.28        29.10 o                         
  13   3   3          3.20         12.11        21.59 o                         
  14   3   3         54.96         72.33        25.90 o                         
  15   3   3         48.74         53.57        15.98 o                         
  16   3   3          0.29         -0.03        16.82 o                         
  17   3   3          0.10         12.85        17.38 o                         
 -18   4   3         89.64         88.26        35.37 o                         
 -17   4   3         37.77          7.65        18.68 o                         
 -16   4   3          4.86          0.43        24.58 o                         
 -15   4   3        311.83        291.39        45.51 o                         
 -14   4   3          6.98          2.38        45.75 o                         
 -13   4   3        176.28        202.04        24.48 o                         
 -12   4   3         72.15         77.48        63.89 o                         
 -11   4   3        970.40       1306.28        60.30 o                         
 -10   4   3       1213.70       1507.41        73.53 o                         
  -9   4   3       1147.96       1250.05        72.90 o                         
  -8   4   3        953.31       1013.15        58.20 o                         
  -7   4   3       1156.46       1122.85        50.28 o                         
  -6   4   3        179.09        205.46        33.96 o                         
  -5   4   3         94.92        131.97        23.44 o                         
  -4   4   3        384.03        480.10        37.88 o                         
  -3   4   3          1.63        -11.23        11.23 o                         
  -2   4   3         21.46         10.22        17.32 o                         
  -1   4   3        481.94        467.39        37.07 o                         
   0   4   3        233.10        188.75        18.02 o                         
   1   4   3       1082.06       1085.64        52.78 o                         
   2   4   3        115.78        116.07        18.71 o                         
   3   4   3        418.49        406.61        26.67 o                         
   4   4   3         73.90         73.46        13.98 o                         
   5   4   3        130.86         95.82        23.90 o                         
   6   4   3         18.26          5.48        15.17 o                         
   7   4   3         66.75         44.66        17.42 o                         
   8   4   3        113.79        111.78        45.19 o                         
   9   4   3         20.26         12.93        25.01 o                         
  10   4   3          0.24         -0.56        32.49 o                         
  11   4   3         90.25         90.66        42.11 o                         
  12   4   3        258.50        227.71        28.62 o                         
  13   4   3         62.54        114.30        27.56 o                         
  14   4   3         87.26         89.72        20.65 o                         
  15   4   3          0.01         29.22        15.76 o                         
  16   4   3          0.13         17.05        15.89 o                         
 -12   5   3         12.33         53.02       127.32 o                         
 -11   5   3        285.67        304.70        55.57 o                         
 -10   5   3        234.97        307.97        41.73 o                         
  -9   5   3          0.14         11.87        20.24 o                         
  -8   5   3        121.67        126.88        26.04 o                         
  -7   5   3        806.77        968.36        57.81 o                         
  -6   5   3         94.72        169.98        26.64 o                         
  -5   5   3        696.82        801.15        50.68 o                         
  -3   5   3        180.44        504.37       133.62 o                         
  -2   5   3        477.57        545.33        42.10 o                         
  -1   5   3          0.02        -56.81       220.29 o                         
   0   5   3         27.74        -72.01       254.03 o                         
   1   5   3         45.45         -4.53        94.99 o                         
   2   5   3          2.39        -13.39        13.65 o                         
   3   5   3         50.50         62.68        24.11 o                         
   4   5   3        373.02        232.08        52.08 o                         
   5   5   3       1293.47       1046.00       122.20 o                         
   6   5   3        201.78        159.07        22.61 o                         
   7   5   3          6.35         -3.87        60.35 o                         
   8   5   3        492.31        564.40       255.48 o                         
   9   5   3        586.95        612.24       100.77 o                         
  10   5   3         32.69        232.73       447.46 o                         
  11   5   3         35.65        -15.44        25.62 o                         
  12   5   3         30.20         88.20        85.56 o                         
  13   5   3         38.25         37.17        33.20 o                         
  14   5   3         15.01         -7.60        19.16 o                         
 -11   6   3         23.49         69.56        91.50 o                         
 -10   6   3        146.00        111.77        66.80 o                         
  -9   6   3        108.26        111.73        66.78 o                         
  -8   6   3          6.59         56.46        68.86 o                         
  -7   6   3        127.05        228.05        32.34 o                         
  -6   6   3         23.53         58.39        16.31 o                         
  -5   6   3        274.97        414.50        34.46 o                         
  -4   6   3         69.94        107.84        20.29 o                         
  -3   6   3          3.26         30.57        18.91 o                         
  -2   6   3        182.34        296.07        33.76 o                         
  -1   6   3         48.46        125.96        20.11 o                         
   0   6   3         17.58         70.67        26.14 o                         
   1   6   3        332.46        688.08        72.61 o                         
   2   6   3        334.79        328.35        48.43 o                         
   3   6   3         12.20         23.67        18.18 o                         
   4   6   3        390.40        536.32        51.19 o                         
   5   6   3        129.53        160.85        35.03 o                         
   6   6   3         91.63        108.12        26.13 o                         
   7   6   3          3.64         -6.48        19.18 o                         
   8   6   3        280.69        105.62        83.10 o                         
   9   6   3         67.08         63.50        29.08 o                         
  10   6   3         26.56         30.62        18.69 o                         
  -7   7   3          0.01         69.69        64.07 o                         
  -6   7   3         33.64         34.36        52.86 o                         
  -5   7   3         30.00         57.77        43.64 o                         
  -4   7   3          4.00         58.58        61.76 o                         
  -3   7   3          4.47        -17.84        31.77 o                         
  -2   7   3         35.21         29.72        33.04 o                         
  -1   7   3          2.37          9.40        31.13 o                         
   0   7   3          3.68         73.80        30.89 o                         
   1   7   3          0.09         11.39        39.99 o                         
   2   7   3         78.44         85.80        50.84 o                         
   3   7   3         96.05         34.81        38.96 o                         
   4   7   3         10.07         38.39        52.85 o                         
 -20   0   4         46.02         47.30        34.33 o                         
 -18   0   4          0.00          7.63        20.15 o                         
 -16   0   4        863.91        997.07        63.05 o                         
 -14   0   4        446.86        576.76        39.13 o                         
 -12   0   4       4661.83       5148.67       509.64 o                         
 -10   0   4       4167.44       4953.61       226.36 o                         
  -8   0   4       5423.69       6572.56       346.89 o                         
  -6   0   4         49.19         74.52        15.99 o                         
  -4   0   4        832.73        657.13        36.79 o                         
  -2   0   4      10068.07      10579.57       891.52 o                         
   0   0   4         73.64         44.87        13.78 o                         
   2   0   4       8260.93       6541.34       529.40 o                         
   4   0   4       7545.27       6746.23       389.07 o                         
   6   0   4       1866.73       2052.04       109.62 o                         
   8   0   4       1469.47       1434.52        98.15 o                         
  10   0   4       2697.74       2533.49       245.56 o                         
  12   0   4       5796.30       5787.11       322.90 o                         
  14   0   4       1761.60       1679.91       112.47 o                         
  16   0   4        400.59        341.38        35.41 o                         
  18   0   4         11.01         72.44        29.94 o                         
 -21   1   4        130.35        115.91        35.27 o                         
 -20   1   4         30.14         42.00        22.46 o                         
 -19   1   4         81.34         85.68        16.21 o                         
 -18   1   4         29.48         30.83        15.71 o                         
 -17   1   4        525.78        543.30        31.55 o                         
 -16   1   4          7.84         -4.13        14.64 o                         
 -15   1   4       1023.95       1077.15        51.96 o                         
 -14   1   4         26.91          9.27        13.56 o                         
 -13   1   4        220.45        255.09        16.00 o                         
 -12   1   4        258.67        229.95        26.93 o                         
 -11   1   4       1467.06       1784.92        75.74 o                         
 -10   1   4       1199.90       1494.48        50.69 o                         
  -9   1   4       1367.35       1571.56        53.35 o                         
  -8   1   4       2897.43       3390.25       114.73 o                         
  -7   1   4         70.35         75.43         8.35 o                         
  -6   1   4       1546.89       1834.90        70.76 o                         
  -5   1   4       3997.86       4058.26       159.25 o                         
  -4   1   4       6507.95       7263.17       326.33 o                         
  -3   1   4      33099.90      47504.80      2121.94 o                         
  -2   1   4      23156.87      31335.41      1370.46 o                         
  -1   1   4       1450.64       1190.84        65.56 o                         
   0   1   4      23069.94       8693.64       506.48 o                         
   1   1   4        170.55        148.26        11.89 o                         
   2   1   4       2839.76       2625.74       140.54 o                         
   3   1   4       2364.40       1266.23       106.14 o                         
   4   1   4         16.04         12.42         7.46 o                         
   5   1   4       1760.42       1903.71        97.99 o                         
   6   1   4        574.11        615.44        37.05 o                         
   7   1   4        286.18        319.71        26.68 o                         
   8   1   4         98.72         95.69        14.44 o                         
   9   1   4        139.16        115.93        13.50 o                         
  10   1   4        281.93        257.77        22.92 o                         
  11   1   4         16.51         -9.59         9.62 o                         
  12   1   4        884.99        892.00        46.76 o                         
  13   1   4       1915.08       1957.66        90.27 o                         
  14   1   4        268.54        275.76        21.22 o                         
  15   1   4         93.18         93.25        16.48 o                         
  16   1   4        209.99        176.00        20.33 o                         
  17   1   4        440.79        435.39        36.91 o                         
  18   1   4         27.62         49.30        20.32 o                         
  19   1   4        563.80        565.60       103.68 o                         
 -21   2   4          0.00        -19.92        22.15 o                         
 -20   2   4        123.79        102.40        21.45 o                         
 -19   2   4         90.45        105.42        20.40 o                         
 -18   2   4        272.88        324.53        24.17 o                         
 -17   2   4          3.46         -2.67        15.14 o                         
 -16   2   4        132.98        118.11        17.69 o                         
 -15   2   4         51.96         40.81        42.06 o                         
 -14   2   4          8.65          2.32        31.87 o                         
 -13   2   4          1.93        -19.05        19.05 o                         
 -12   2   4          0.26        -11.52        11.52 o                         
 -11   2   4         16.49          4.71         9.60 o                         
 -10   2   4        337.81        378.95        20.09 o                         
  -9   2   4          0.19          5.73         7.02 o                         
  -8   2   4       3366.14       3993.74       150.45 o                         
  -7   2   4        715.53        627.22        24.55 o                         
  -6   2   4        787.27        838.93        34.67 o                         
  -5   2   4          1.79          7.27         6.28 o                         
  -4   2   4        249.93        204.44        15.47 o                         
  -3   2   4        102.73        110.89         8.07 o                         
  -2   2   4        249.02        220.16        14.21 o                         
  -1   2   4         16.88         14.23         6.07 o                         
   0   2   4        820.21        742.15        38.38 o                         
   1   2   4        694.14        616.27        30.78 o                         
   2   2   4        778.67        685.95        38.22 o                         
   3   2   4        983.56        897.85        41.55 o                         
   4   2   4       3747.50       3861.20       180.29 o                         
   5   2   4       1455.10       1484.89        73.31 o                         
   6   2   4          4.92          6.79         8.89 o                         
   7   2   4       1185.28       1430.21        69.83 o                         
   8   2   4         91.06         75.95        20.74 o                         
   9   2   4         19.36         17.55        13.83 o                         
  10   2   4        185.96        156.11        14.03 o                         
  11   2   4          1.55        -12.71        14.40 o                         
  12   2   4         10.93         -9.47        17.66 o                         
  13   2   4        631.97        729.61        45.13 o                         
  14   2   4         21.14         14.40        18.52 o                         
  15   2   4        133.86        121.08        18.59 o                         
  16   2   4         12.72          7.08        17.78 o                         
  17   2   4         47.29         74.07        18.10 o                         
  18   2   4          2.66         -6.50        25.95 o                         
 -20   3   4         15.08          8.59        25.76 o                         
 -19   3   4         90.77         70.06        17.40 o                         
 -18   3   4         18.76          2.83        19.14 o                         
 -17   3   4         24.88          9.20        29.61 o                         
 -16   3   4          0.55        -12.61        15.11 o                         
 -15   3   4         57.75         23.88        25.68 o                         
 -14   3   4          9.18        -17.37        17.37 o                         
 -13   3   4          0.01         -2.87        14.70 o                         
 -12   3   4        313.09        354.95        28.15 o                         
 -11   3   4       1028.96       1128.71        57.32 o                         
 -10   3   4         75.52         24.71        22.49 o                         
  -9   3   4        600.62        667.82        29.50 o                         
  -8   3   4       1254.27       1329.17        53.00 o                         
  -7   3   4          8.30         -4.90        13.67 o                         
  -6   3   4        195.70        174.31        18.59 o                         
  -5   3   4        251.63        177.53        14.04 o                         
  -4   3   4        102.86         87.03         9.44 o                         
  -3   3   4       3182.74       3539.27       155.90 o                         
  -2   3   4       1480.56       1560.77        69.16 o                         
  -1   3   4       3367.91       3331.83       123.63 o                         
   0   3   4        640.41        566.37        29.50 o                         
   1   3   4        163.11        143.01        11.40 o                         
   2   3   4        172.19        163.31        12.05 o                         
   3   3   4        898.01        972.79        73.04 o                         
   4   3   4        532.83        497.98        39.71 o                         
   5   3   4          0.08        -13.83        13.83 o                         
   6   3   4        199.85        218.87        35.78 o                         
   7   3   4         16.49          6.79        11.15 o                         
   8   3   4          8.67          8.89        13.10 o                         
   9   3   4        375.24        400.68        30.29 o                         
  10   3   4        559.01        569.64        46.49 o                         
  11   3   4        401.70        401.71        29.63 o                         
  12   3   4         49.49         43.44        15.26 o                         
  13   3   4         49.44         58.83        15.63 o                         
  14   3   4          0.10         13.25        14.55 o                         
  15   3   4          0.19         -0.04        17.37 o                         
  16   3   4         61.60         68.47        18.22 o                         
  17   3   4        109.36        104.79        19.23 o                         
 -18   4   4          9.36        -22.79        22.79 o                         
 -17   4   4         12.11        -15.48        15.48 o                         
 -16   4   4          1.05        -17.42        17.42 o                         
 -15   4   4          0.70        -10.09        34.41 o                         
 -14   4   4        112.87         86.04        41.31 o                         
 -13   4   4         14.20          4.15        16.60 o                         
 -12   4   4          5.43          1.72        13.44 o                         
 -11   4   4       1986.87       2243.33       145.25 o                         
 -10   4   4       1927.71       2124.23       109.08 o                         
  -9   4   4        429.56        403.62        28.20 o                         
  -8   4   4         58.76         41.83        20.26 o                         
  -7   4   4        232.63        215.40        37.21 o                         
  -6   4   4       1073.53       1191.96        66.55 o                         
  -5   4   4        102.19         98.41        35.78 o                         
  -4   4   4        334.10        347.43        35.36 o                         
  -3   4   4        210.89        222.73        18.54 o                         
  -2   4   4         56.04         46.90        12.70 o                         
  -1   4   4        181.78        171.09        16.38 o                         
   0   4   4        165.44        144.51        26.47 o                         
   1   4   4         10.65          8.03        18.41 o                         
   2   4   4          6.38         14.38        26.32 o                         
   3   4   4         35.56         37.96        14.30 o                         
   4   4   4        208.91        176.63        21.63 o                         
   5   4   4        159.90         69.75        26.95 o                         
   6   4   4        392.27        361.60        46.02 o                         
   7   4   4        168.98        208.25        50.61 o                         
   8   4   4        328.46        290.11        62.28 o                         
   9   4   4        313.12        280.87        59.43 o                         
  10   4   4         29.71         23.48        29.45 o                         
  11   4   4         30.66         13.57        29.54 o                         
  12   4   4        518.70        514.75        46.82 o                         
  13   4   4        451.27        362.75        66.36 o                         
  14   4   4         95.52         80.28        21.58 o                         
  15   4   4        158.19        131.53        29.77 o                         
 -12   5   4        125.08        105.02        53.44 o                         
 -11   5   4         30.06         32.25        29.99 o                         
 -10   5   4         16.13         26.90        20.51 o                         
  -9   5   4         40.64         60.67        28.40 o                         
  -8   5   4        166.10        187.25        20.54 o                         
  -7   5   4         46.33        325.38       187.49 o                         
  -6   5   4        133.15        176.24        22.48 o                         
  -5   5   4        928.43        921.06        59.28 o                         
  -4   5   4         11.68        388.76       141.70 o                         
  -3   5   4          1.79        395.00       129.14 o                         
  -2   5   4          5.98       -196.52       234.83 o                         
  -1   5   4        303.96        236.87        32.68 o                         
   0   5   4          0.24        -19.83        19.83 o                         
   1   5   4          0.13        -23.63        26.17 o                         
   2   5   4        131.16        110.19        27.24 o                         
   3   5   4        324.32        393.39        38.46 o                         
   4   5   4        335.11        372.64        46.47 o                         
   5   5   4       1024.49        730.90        69.39 o                         
   6   5   4        451.14        543.34        83.41 o                         
   7   5   4         84.75         57.20        82.52 o                         
   8   5   4        958.73       1085.83       166.88 o                         
   9   5   4         84.93         86.40       105.33 o                         
  10   5   4        135.89        140.99        44.47 o                         
  11   5   4         21.93         -9.98        26.21 o                         
  12   5   4          3.63        -16.42        23.78 o                         
  13   5   4        128.81        115.10        47.12 o                         
 -11   6   4          5.50         25.98        67.71 o                         
 -10   6   4         21.96         39.02        39.19 o                         
  -9   6   4        234.12        258.12        76.77 o                         
  -8   6   4         97.59         80.62        78.01 o                         
  -7   6   4        322.15        544.77        45.51 o                         
  -6   6   4         82.86        138.05        20.04 o                         
  -5   6   4         26.07         42.81        26.41 o                         
  -4   6   4         23.24         63.29        21.94 o                         
  -3   6   4        426.80        349.08        46.98 o                         
  -1   6   4        298.35        494.74        71.08 o                         
   0   6   4          8.57        -13.54       190.58 o                         
   1   6   4        403.33        630.62        69.46 o                         
   2   6   4        139.61        136.36        31.11 o                         
   3   6   4          4.32         25.17        35.44 o                         
   4   6   4         81.73        102.11        18.31 o                         
   5   6   4         49.11         30.10        20.73 o                         
   6   6   4         10.56         -8.82        19.38 o                         
   7   6   4         42.25         31.86        21.59 o                         
   8   6   4          4.52          5.10        19.45 o                         
   9   6   4         13.30         16.09        18.04 o                         
  10   6   4         65.93         70.40        77.34 o                         
  -7   7   4          9.27          9.25        45.58 o                         
  -6   7   4         59.54         60.81        52.88 o                         
  -5   7   4          8.07         54.85        76.13 o                         
  -4   7   4         62.31         68.35        40.83 o                         
  -3   7   4         44.65         38.69        46.17 o                         
  -2   7   4         74.12         47.24        38.91 o                         
  -1   7   4          0.84         -5.56        30.25 o                         
   0   7   4          4.56        -33.20        69.03 o                         
   1   7   4         46.37         77.68        55.53 o                         
   2   7   4         11.96         67.02        48.39 o                         
   3   7   4         21.76         67.32        66.40 o                         
 -21   0   5         48.55         18.80        28.36 o                         
 -19   0   5        106.98        139.39        27.29 o                         
 -17   0   5        276.97        280.73        27.07 o                         
 -15   0   5        836.01        889.43        58.46 o                         
 -13   0   5        411.24        540.24        61.18 o                         
 -11   0   5        224.58        258.86        18.09 o                         
  -9   0   5       4546.85       5528.57       230.01 o                         
  -7   0   5          5.71         -5.34         5.44 o                         
  -5   0   5       1431.47       1310.25        72.60 o                         
  -3   0   5      15690.18      20664.70      1193.29 o                         
  -1   0   5       8441.03       3129.95       255.86 o                         
   1   0   5       1271.07        797.07        80.17 o                         
   3   0   5       2782.32       1088.90       100.43 o                         
   5   0   5        243.64        184.71        21.31 o                         
   7   0   5        648.42        697.29        47.61 o                         
   9   0   5       2116.90       2022.60       119.27 o                         
  11   0   5       1326.62       1384.01        93.77 o                         
  13   0   5      13185.16      14546.44       877.42 o                         
  15   0   5       1001.78       1016.32        80.34 o                         
  17   0   5        880.91        962.21       106.69 o                         
 -21   1   5          5.87          0.26        17.43 o                         
 -20   1   5        197.69        237.97        28.76 o                         
 -19   1   5          8.25         34.60        25.58 o                         
 -18   1   5          5.20         22.69        14.93 o                         
 -17   1   5          0.42         11.53        17.60 o                         
 -16   1   5       1440.63       1628.12        75.40 o                         
 -15   1   5        241.55        267.81        23.95 o                         
 -14   1   5        162.95        152.77        20.45 o                         
 -13   1   5        493.97        525.34        28.02 o                         
 -12   1   5         18.62          9.57        16.36 o                         
 -11   1   5        135.87        167.17        15.09 o                         
 -10   1   5         74.46         99.57         9.69 o                         
  -9   1   5         37.10         49.50         5.99 o                         
  -8   1   5        144.63        156.79         8.82 o                         
  -7   1   5       1316.00       1487.63        60.65 o                         
  -6   1   5       2002.01       2173.64        94.38 o                         
  -5   1   5         12.82          1.96         5.92 o                         
  -4   1   5        655.18        619.98        30.72 o                         
  -3   1   5       7275.80       8845.55       397.83 o                         
  -2   1   5      44464.98      44301.75      3538.54 o                         
  -1   1   5       2772.16       2831.62       190.04 o                         
   0   1   5       2713.82       2712.89       184.64 o                         
   1   1   5        538.72        583.44        43.21 o                         
   2   1   5       3921.60       2111.20       234.23 o                         
   3   1   5        273.75        240.24        19.69 o                         
   4   1   5         11.44          2.20         8.76 o                         
   5   1   5       5491.83       6214.32       277.86 o                         
   6   1   5       1879.48       2139.10        98.20 o                         
   7   1   5        250.32        191.54        29.03 o                         
   8   1   5         16.85          6.61        15.48 o                         
   9   1   5        738.29        668.41        36.13 o                         
  10   1   5        306.65        331.76        21.21 o                         
  11   1   5        396.84        460.46        30.09 o                         
  12   1   5        557.85        593.50        34.44 o                         
  13   1   5        209.64        190.01        18.47 o                         
  14   1   5          3.92         -0.20        13.90 o                         
  15   1   5         81.26        112.82        17.74 o                         
  16   1   5         50.05         53.42        18.51 o                         
  17   1   5          9.01        -12.26        18.56 o                         
  18   1   5         89.31         81.66        19.41 o                         
 -21   2   5         38.92         32.19        18.66 o                         
 -20   2   5          3.85         14.91        17.04 o                         
 -19   2   5         77.96         84.69        19.98 o                         
 -18   2   5        661.01        605.76        36.83 o                         
 -17   2   5       1090.80       1061.07        56.87 o                         
 -16   2   5         35.21         44.37        24.98 o                         
 -15   2   5       1094.10       1056.86        55.98 o                         
 -14   2   5         12.58         -0.19        32.19 o                         
 -13   2   5        122.35        107.60        21.95 o                         
 -12   2   5        339.10        353.30        17.18 o                         
 -11   2   5          3.11        -10.42        10.42 o                         
 -10   2   5        373.49        414.35        19.38 o                         
  -9   2   5          8.81          6.63         8.50 o                         
  -8   2   5          6.50          5.71         6.60 o                         
  -7   2   5        494.47        602.76        25.77 o                         
  -6   2   5       4425.81       5058.31       208.61 o                         
  -5   2   5        876.07        955.46        42.41 o                         
  -4   2   5         18.88         13.42         6.16 o                         
  -3   2   5          8.63         11.42         7.88 o                         
  -2   2   5          7.90          8.82         5.13 o                         
  -1   2   5        915.75        833.83        44.89 o                         
   0   2   5        154.24        134.01        10.75 o                         
   1   2   5          2.68         -0.74         5.26 o                         
   2   2   5         74.65         41.13         8.00 o                         
   3   2   5        860.26        869.22        47.95 o                         
   4   2   5         71.47         59.44        12.36 o                         
   5   2   5         97.16         95.78        11.21 o                         
   6   2   5        667.32        846.13        44.20 o                         
   7   2   5       1451.34       1481.37        71.92 o                         
   8   2   5        261.42        246.93        27.59 o                         
   9   2   5        120.28         59.58        21.56 o                         
  10   2   5         93.80         92.76        26.26 o                         
  11   2   5         92.91         81.96        19.20 o                         
  12   2   5         62.66         94.80        17.05 o                         
  13   2   5         20.03         28.26        15.48 o                         
  14   2   5         23.75         60.41        16.70 o                         
  15   2   5         10.00         28.09        16.94 o                         
  16   2   5         82.56         96.33        19.25 o                         
  17   2   5          0.02         -0.23        14.37 o                         
 -20   3   5        238.79        209.37        48.18 o                         
 -19   3   5         29.88         12.04        17.89 o                         
 -18   3   5        104.43         74.70        18.30 o                         
 -17   3   5         57.19         45.52        15.58 o                         
 -16   3   5         63.01         61.99        20.45 o                         
 -15   3   5          1.51         -1.95        15.22 o                         
 -14   3   5        607.60        656.76        39.56 o                         
 -13   3   5        637.02        725.28        56.70 o                         
 -12   3   5          4.36         -3.48        17.18 o                         
 -11   3   5         19.20         -2.43        12.93 o                         
 -10   3   5        398.94        456.95        29.87 o                         
  -9   3   5         12.04         -0.64        10.98 o                         
  -8   3   5        638.70        685.76        30.29 o                         
  -7   3   5         42.42         17.09         8.53 o                         
  -6   3   5        471.43        486.84        23.10 o                         
  -5   3   5        472.83        529.49        36.20 o                         
  -4   3   5         99.44         81.89        11.22 o                         
  -3   3   5        262.63        245.43        20.71 o                         
  -2   3   5         45.73         54.95        10.26 o                         
  -1   3   5        103.31        104.98        10.06 o                         
   0   3   5        927.90        845.69        38.74 o                         
   1   3   5        211.38        165.65        12.74 o                         
   2   3   5        809.57        661.55        41.29 o                         
   3   3   5        173.15        148.01        25.29 o                         
   4   3   5        419.79        365.88        42.96 o                         
   5   3   5         45.19         22.40        21.18 o                         
   6   3   5        197.09        211.29        37.19 o                         
   7   3   5        208.30        168.33        19.00 o                         
   8   3   5        447.06        515.21        44.66 o                         
   9   3   5          0.32          3.41        19.27 o                         
  10   3   5        933.48        981.28        60.19 o                         
  11   3   5        137.45        154.73        19.05 o                         
  12   3   5        229.76        231.94        27.31 o                         
  13   3   5          0.11         -4.30        14.62 o                         
  14   3   5         30.29         31.87        15.02 o                         
  15   3   5          0.69         16.27        17.29 o                         
  16   3   5         54.04         58.82        16.99 o                         
 -18   4   5        162.10        111.31        20.76 o                         
 -17   4   5         14.40        -16.67        16.67 o                         
 -16   4   5         99.18         76.16        23.04 o                         
 -15   4   5         95.42         44.87        42.14 o                         
 -14   4   5          0.44        -45.16        49.76 o                         
 -13   4   5         11.34        -30.64        39.94 o                         
 -12   4   5        468.76        488.70        46.18 o                         
 -11   4   5         10.66        -18.19        35.37 o                         
 -10   4   5        998.19       1111.31        84.21 o                         
  -9   4   5        344.33        389.26        39.58 o                         
  -8   4   5        638.83        589.57        54.88 o                         
  -7   4   5        493.22        526.33        42.17 o                         
  -6   4   5          2.62        -11.73        14.84 o                         
  -5   4   5        149.24        148.59        24.70 o                         
  -4   4   5        228.28        199.35        22.65 o                         
  -3   4   5        519.64        579.07        45.41 o                         
  -2   4   5        129.08        125.66        25.79 o                         
  -1   4   5        159.98        139.07        20.24 o                         
   0   4   5          2.99         -3.90        14.32 o                         
   1   4   5         58.41         40.78        25.06 o                         
   2   4   5        142.80        129.71        18.36 o                         
   3   4   5        168.29         80.86        19.27 o                         
   4   4   5        912.60        933.92        74.10 o                         
   5   4   5         41.03         34.23        25.51 o                         
   6   4   5          3.48        -15.47        17.63 o                         
   7   4   5         24.37         -0.27        18.13 o                         
   8   4   5          8.40         12.58        18.58 o                         
   9   4   5        239.60        200.20        56.09 o                         
  10   4   5         13.63         -1.93        28.04 o                         
  11   4   5         63.14         42.25        35.86 o                         
  12   4   5          0.02         16.25        31.48 o                         
  13   4   5         34.82         36.29        42.89 o                         
  14   4   5          2.26         31.89        18.00 o                         
  15   4   5          1.53         24.60        16.27 o                         
 -13   5   5        379.47        702.72       150.09 o                         
 -12   5   5        116.77         73.52        50.82 o                         
 -11   5   5         38.92        342.92       302.29 o                         
 -10   5   5          0.94         11.13        22.79 o                         
  -9   5   5         47.02         99.44        26.53 o                         
  -8   5   5         10.11         28.89        20.45 o                         
  -7   5   5        245.95        319.23        27.79 o                         
  -6   5   5         92.75         91.38        38.37 o                         
  -5   5   5          6.15          3.95        26.54 o                         
  -4   5   5          1.83        -18.84        18.84 o                         
  -3   5   5        897.21        799.63        75.88 o                         
  -2   5   5          0.97        -26.83        26.83 o                         
  -1   5   5         66.39         95.12        17.25 o                         
   0   5   5        127.11        177.50        24.71 o                         
   1   5   5        340.85        460.90        48.79 o                         
   2   5   5         30.68         10.52        24.86 o                         
   3   5   5        720.87        475.06        50.20 o                         
   4   5   5          3.90         90.57        61.23 o                         
   5   5   5          6.07         16.26        17.28 o                         
   6   5   5         46.39         27.37        33.94 o                         
   7   5   5        764.53        453.72        85.95 o                         
   8   5   5       1132.88       1475.51       150.15 o                         
   9   5   5        144.30        122.22        27.42 o                         
  10   5   5        244.87        153.10        42.36 o                         
  11   5   5        270.30         80.78        91.37 o                         
  12   5   5         94.72         49.84        21.98 o                         
  13   5   5         64.79          5.29        17.85 o                         
 -11   6   5         66.87        136.69        79.31 o                         
 -10   6   5          2.73         50.10        80.26 o                         
  -9   6   5         82.45        116.67        56.85 o                         
  -8   6   5        150.04        401.14        73.00 o                         
  -7   6   5        519.73        794.97        63.50 o                         
  -6   6   5         83.46         94.19        18.97 o                         
  -4   6   5        411.12        627.53        87.51 o                         
  -3   6   5         24.57         48.89       174.08 o                         
  -2   6   5         43.82        166.18       190.30 o                         
  -1   6   5        106.61        153.48        62.19 o                         
   0   6   5        282.33        634.30        85.50 o                         
   1   6   5          5.20          2.60        27.22 o                         
   2   6   5         47.85         54.69        32.63 o                         
   3   6   5         60.03         77.42        29.01 o                         
   4   6   5       1032.80       1204.07       181.53 o                         
   5   6   5         20.38         -1.49        18.97 o                         
   6   6   5         56.15         56.73        21.66 o                         
   7   6   5        223.73        164.93        30.81 o                         
   8   6   5        142.30        130.75        29.02 o                         
   9   6   5         15.21         22.66        17.31 o                         
  -6   7   5          9.17         18.88        33.62 o                         
  -5   7   5        126.87        416.68        99.54 o                         
  -4   7   5        205.89        470.28       117.49 o                         
  -3   7   5          0.49         20.38        37.99 o                         
  -2   7   5         32.70          8.63        38.30 o                         
  -1   7   5         96.83         68.20        46.94 o                         
   0   7   5        276.88        191.13        50.03 o                         
   1   7   5        115.42         57.86        40.34 o                         
   2   7   5          0.50         -7.53        34.57 o                         
 -22   0   6          0.06         -0.58        24.92 o                         
 -20   0   6         29.41         43.94        45.26 o                         
 -18   0   6         41.37         60.21        29.79 o                         
 -16   0   6        462.72        550.73        42.04 o                         
 -14   0   6        778.29        802.82        52.73 o                         
 -12   0   6        631.39        629.51        35.55 o                         
 -10   0   6       3115.63       3417.31       170.23 o                         
  -8   0   6        213.04        213.51        17.36 o                         
  -6   0   6         36.49         37.04        14.34 o                         
  -4   0   6        646.92        615.57        35.63 o                         
   0   0   6       3549.78       1578.14       137.92 o                         
   2   0   6       2230.29       1696.07       147.00 o                         
   4   0   6       2811.44       2602.78       214.55 o                         
   6   0   6       1733.34       1726.49       117.58 o                         
   8   0   6        399.43        398.61        61.41 o                         
  10   0   6       1028.70        941.19        74.73 o                         
  12   0   6        786.13        746.26        58.91 o                         
  14   0   6        231.28        206.39        36.10 o                         
  16   0   6        998.81        950.64       106.97 o                         
  18   0   6         87.77         53.55        40.66 o                         
 -21   1   6         33.99          5.66        24.68 o                         
 -20   1   6        277.42        271.23        32.15 o                         
 -19   1   6         40.04         63.10        16.20 o                         
 -18   1   6         64.73         80.66        16.73 o                         
 -17   1   6        517.97        485.74        31.40 o                         
 -16   1   6        292.38        299.11        23.91 o                         
 -15   1   6        201.13        160.16        21.64 o                         
 -14   1   6        219.40        204.17        24.58 o                         
 -13   1   6         69.29         60.16        14.24 o                         
 -12   1   6        334.63        422.49        29.99 o                         
 -11   1   6        137.69        169.17        15.07 o                         
 -10   1   6         29.08         34.84         9.70 o                         
  -9   1   6        471.37        520.12        19.60 o                         
  -8   1   6       1504.89       1741.99        56.56 o                         
  -7   1   6         13.17         10.43         4.99 o                         
  -6   1   6         35.17         41.15         7.39 o                         
  -5   1   6        906.13       1012.69        48.23 o                         
  -4   1   6        892.72       1008.44        48.45 o                         
  -3   1   6       2318.90       2568.08       118.22 o                         
  -2   1   6       7477.54       9058.75       637.59 o                         
  -1   1   6      10039.91      10474.07       788.27 o                         
   0   1   6         15.57         13.01         7.37 o                         
   1   1   6       1041.95        996.93        70.09 o                         
   2   1   6       1082.87        915.07        58.74 o                         
   3   1   6       1819.07       2122.32       113.34 o                         
   4   1   6       1088.56       1280.64        70.98 o                         
   5   1   6         94.59         85.08        17.68 o                         
   6   1   6        310.36        344.76        43.94 o                         
   7   1   6         78.01         80.28        18.67 o                         
   8   1   6       2375.69       2443.94       115.55 o                         
   9   1   6        163.84        154.36        16.40 o                         
  10   1   6        352.87        428.96        26.81 o                         
  11   1   6          2.04          7.92        13.22 o                         
  12   1   6        292.72        264.66        20.76 o                         
  13   1   6         66.37         65.65        15.05 o                         
  14   1   6         31.35         31.29        16.53 o                         
  15   1   6        167.82        191.15        22.13 o                         
  16   1   6         17.95         40.48        19.79 o                         
  17   1   6         17.03         28.89        17.34 o                         
 -21   2   6          3.69         -0.86        15.97 o                         
 -20   2   6         43.68         37.61        17.63 o                         
 -19   2   6         14.02         38.31        18.74 o                         
 -18   2   6         86.86         72.35        16.21 o                         
 -17   2   6        996.61        940.09        56.64 o                         
 -16   2   6       1136.27       1142.16        59.68 o                         
 -15   2   6          7.07         29.88        37.93 o                         
 -14   2   6          0.45          4.75        19.38 o                         
 -13   2   6        274.53        262.37        17.83 o                         
 -12   2   6         73.57         75.72        10.18 o                         
 -11   2   6        229.44        222.93        12.86 o                         
 -10   2   6          0.04         12.34        13.51 o                         
  -9   2   6        456.08        611.23        25.57 o                         
  -8   2   6       1026.88       1345.13        54.29 o                         
  -7   2   6       1167.52       1288.37        52.88 o                         
  -6   2   6        164.74        168.95        12.09 o                         
  -5   2   6       1808.66       1971.96        85.71 o                         
  -4   2   6       1179.28       1435.87        63.38 o                         
  -3   2   6        390.54        523.46        26.03 o                         
  -2   2   6        646.31        590.45        30.47 o                         
  -1   2   6       5294.11       1925.44       169.87 o                         
   0   2   6        185.85        123.52        15.03 o                         
   1   2   6         35.99         20.24         6.78 o                         
   2   2   6        104.20         78.46        10.58 o                         
   3   2   6         44.90         32.42        11.37 o                         
   4   2   6        283.41        212.35        19.45 o                         
   5   2   6       1895.72       1977.75       107.71 o                         
   6   2   6         98.09         61.32        24.05 o                         
   7   2   6        160.94        119.31        28.35 o                         
   8   2   6         23.01         24.79        14.14 o                         
   9   2   6          9.07         14.96        24.58 o                         
  10   2   6          2.00          3.13        32.28 o                         
  11   2   6         18.60         -4.65        16.27 o                         
  12   2   6        528.86        658.79        44.53 o                         
  13   2   6        185.86        213.98        22.25 o                         
  14   2   6          0.29         10.60        16.11 o                         
  15   2   6          2.62          8.72        24.62 o                         
  16   2   6         76.37         74.93        20.80 o                         
  17   2   6          0.91          3.91        17.68 o                         
 -20   3   6          0.88        -18.11        19.27 o                         
 -19   3   6          3.10        -13.22        17.40 o                         
 -18   3   6         22.99        -10.96        18.39 o                         
 -17   3   6         20.90         11.75        15.28 o                         
 -16   3   6         27.84          0.62        17.21 o                         
 -15   3   6          4.88        -14.66        14.66 o                         
 -14   3   6        431.36        484.68        34.29 o                         
 -13   3   6        489.87        565.59        46.90 o                         
 -12   3   6          0.67        -10.84        15.53 o                         
 -11   3   6       1371.09       1507.27        69.08 o                         
 -10   3   6       1033.77       1135.49        41.99 o                         
  -9   3   6         50.64         37.48        10.75 o                         
  -8   3   6         82.01         76.51        11.55 o                         
  -7   3   6         44.88         27.66        10.35 o                         
  -6   3   6        341.09        346.38        20.21 o                         
  -5   3   6          0.19        -10.32        10.32 o                         
  -4   3   6        783.76        665.68        30.37 o                         
  -3   3   6         62.24         66.07         9.19 o                         
  -2   3   6        157.86        143.51        14.94 o                         
  -1   3   6         65.70         54.62         9.27 o                         
   0   3   6       1394.61       1347.06        57.90 o                         
   1   3   6          1.01          3.14        20.90 o                         
   2   3   6         77.68         86.02        22.10 o                         
   3   3   6        277.89        200.26        31.48 o                         
   4   3   6          1.21        -14.20        14.62 o                         
   5   3   6         53.62         41.96        14.70 o                         
   6   3   6        669.67        707.07        54.99 o                         
   7   3   6          3.77         21.56        22.03 o                         
   8   3   6          5.92         13.17        18.68 o                         
   9   3   6        894.70       1005.55        78.62 o                         
  10   3   6        210.58        173.50        19.64 o                         
  11   3   6        311.57        298.67        26.75 o                         
  12   3   6        116.63         87.55        16.80 o                         
  13   3   6        258.67        283.58        28.69 o                         
  14   3   6        409.86        476.09        43.14 o                         
  15   3   6          0.01         -5.68        16.52 o                         
  16   3   6          7.93         31.44        28.57 o                         
 -18   4   6         96.17         71.76        19.47 o                         
 -17   4   6          5.14        -18.19        18.19 o                         
 -16   4   6         59.41         16.95        35.10 o                         
 -15   4   6        220.88        232.74        28.63 o                         
 -14   4   6       1105.70       1224.00        90.15 o                         
 -13   4   6          5.00        -17.62        17.62 o                         
 -12   4   6       1443.88       1731.36        93.77 o                         
 -11   4   6         59.84         34.98        19.08 o                         
 -10   4   6         55.21         68.91        15.68 o                         
  -9   4   6         53.07         39.62        14.53 o                         
  -8   4   6          4.99        -15.60        15.60 o                         
  -7   4   6        159.26        142.52        19.93 o                         
  -6   4   6        282.61        235.36        25.41 o                         
  -5   4   6         16.44          7.59        19.52 o                         
  -4   4   6       1210.47       1226.41        81.62 o                         
  -3   4   6         50.37         40.63        16.97 o                         
  -2   4   6        123.08         91.85        19.63 o                         
  -1   4   6        114.72        113.67        13.79 o                         
   0   4   6          7.23         24.37        34.29 o                         
   1   4   6          7.89         19.94        23.87 o                         
   2   4   6         32.48         -4.12        14.08 o                         
   3   4   6        618.64        582.47        44.06 o                         
   4   4   6        453.32        486.79        50.66 o                         
   5   4   6          9.29         -5.26        20.68 o                         
   6   4   6        123.32        133.60        23.26 o                         
   7   4   6          9.19          4.14        18.23 o                         
   8   4   6        848.94        921.49        63.46 o                         
   9   4   6          8.83        -11.21        27.83 o                         
  10   4   6        363.83        237.40        35.03 o                         
  11   4   6          0.03         -2.67        21.38 o                         
  12   4   6         31.46         12.79        18.30 o                         
  13   4   6         75.80         64.53        21.39 o                         
  14   4   6        156.93        124.83        21.70 o                         
 -14   5   6         17.11         58.14        25.10 o                         
 -13   5   6         31.65        133.23        42.22 o                         
 -12   5   6          7.51         60.27        87.58 o                         
 -11   5   6        326.18        605.92        48.25 o                         
 -10   5   6         65.61        160.10        32.94 o                         
  -9   5   6         44.77         94.99        23.69 o                         
  -8   5   6         48.20         90.99        30.27 o                         
  -7   5   6         10.06         19.70        18.61 o                         
  -6   5   6         26.18         17.94        31.83 o                         
  -5   5   6         96.60        172.47        47.12 o                         
  -4   5   6         50.73         29.57        34.27 o                         
  -3   5   6         35.92         30.61        25.55 o                         
  -2   5   6         85.55         57.80        26.41 o                         
  -1   5   6         89.39        110.11        25.75 o                         
   0   5   6         21.58         44.14        17.11 o                         
   1   5   6         64.59         40.78        25.79 o                         
   2   5   6          0.00         -2.64        20.58 o                         
   3   5   6       1332.02        691.81        67.87 o                         
   4   5   6         24.58         31.75        22.03 o                         
   5   5   6        299.53        334.02        56.28 o                         
   6   5   6        356.71        297.33        73.40 o                         
   7   5   6         13.89          8.03        21.40 o                         
   8   5   6         60.11         35.14        17.71 o                         
   9   5   6        246.89        224.40        47.81 o                         
  10   5   6          1.28         15.25        21.89 o                         
  11   5   6         50.00          8.61        20.40 o                         
  12   5   6          2.21          5.21        17.31 o                         
 -12   6   6         34.87        -42.29        45.59 o                         
 -11   6   6        158.55        297.35        79.05 o                         
 -10   6   6         13.23         27.92        64.41 o                         
  -9   6   6         26.00         54.51        30.76 o                         
  -7   6   6        182.04        597.86       243.28 o                         
  -6   6   6          2.24        171.41       191.89 o                         
  -5   6   6        224.44        324.55        68.02 o                         
  -4   6   6         93.94          0.99       171.87 o                         
  -3   6   6         23.24          0.19        50.17 o                         
  -2   6   6         34.15         88.79        23.80 o                         
  -1   6   6         14.66         95.09        26.98 o                         
   0   6   6        233.34        308.26        45.98 o                         
   1   6   6        476.66        233.60        46.19 o                         
   2   6   6         45.92         70.15        22.69 o                         
   3   6   6          5.14         10.86        19.81 o                         
   4   6   6         15.51         22.03        19.16 o                         
   5   6   6         79.12         61.52        25.28 o                         
   6   6   6         10.19        -12.39        16.17 o                         
   7   6   6         41.88        123.90        63.44 o                         
   8   6   6         61.63         55.65        20.11 o                         
   9   6   6        280.79        203.75        81.83 o                         
  -5   7   6         39.41         88.29        30.92 o                         
  -4   7   6          0.03         22.10        28.65 o                         
  -3   7   6          5.25         37.33        62.92 o                         
  -2   7   6        160.73         95.52        69.47 o                         
  -1   7   6        113.45         77.47        40.97 o                         
   0   7   6          9.56         -9.91        38.31 o                         
   1   7   6         24.01        -12.88        32.73 o                         
 -21   0   7         10.52        -19.53        57.47 o                         
 -19   0   7          3.32         23.68        25.99 o                         
 -17   0   7        302.62        270.33        53.75 o                         
 -15   0   7        271.15        359.62        33.11 o                         
 -13   0   7          1.10         -9.56        10.76 o                         
 -11   0   7       1893.59       2171.60       104.66 o                         
  -9   0   7       1392.10       1413.80        68.04 o                         
  -7   0   7        750.13        796.08        52.78 o                         
  -5   0   7       1326.22       1199.96        67.37 o                         
  -3   0   7      13565.76      18912.83      1549.41 o                         
  -1   0   7         82.17         43.72        14.17 o                         
   1   0   7          4.27          9.30        11.16 o                         
   3   0   7         66.43         52.41        25.05 o                         
   5   0   7       1367.40       1328.64        97.14 o                         
   7   0   7         43.86         11.70        17.95 o                         
   9   0   7        783.46        781.73        51.31 o                         
  11   0   7       1328.06       1414.45       108.00 o                         
  13   0   7       1381.45       1460.96       123.19 o                         
  15   0   7        222.36        212.75        39.76 o                         
  17   0   7          1.32         26.75        39.30 o                         
 -21   1   7          1.39         17.90        19.65 o                         
 -20   1   7         59.15         59.38        20.15 o                         
 -19   1   7        124.49        138.44        18.03 o                         
 -18   1   7        567.06        504.42        31.94 o                         
 -17   1   7        766.59        713.05        42.58 o                         
 -16   1   7        193.55        203.21        20.53 o                         
 -15   1   7          6.57          4.29        16.01 o                         
 -14   1   7        146.85        122.85        21.04 o                         
 -13   1   7          7.08         15.70        10.18 o                         
 -12   1   7         35.97         45.13        21.41 o                         
 -11   1   7         65.32         76.70        10.57 o                         
 -10   1   7       1420.28       1700.33        66.69 o                         
  -9   1   7        150.32        201.13        11.46 o                         
  -8   1   7        679.87        733.41        25.97 o                         
  -7   1   7         25.01         45.49         7.92 o                         
  -6   1   7       1063.14       1180.17        45.92 o                         
  -5   1   7       1239.52       1252.27        50.24 o                         
  -4   1   7       1144.88       1292.42        61.40 o                         
  -3   1   7       2545.21       2780.89       128.35 o                         
  -2   1   7       3230.44       3417.45       248.59 o                         
  -1   1   7         31.07         17.83         8.03 o                         
   0   1   7       1676.39       1432.97       102.07 o                         
   1   1   7        254.90        172.75        24.25 o                         
   2   1   7        170.43        212.35        22.44 o                         
   3   1   7         44.06         30.87        16.20 o                         
   4   1   7       2171.39       2370.12       135.84 o                         
   5   1   7          3.32          2.73        10.65 o                         
   6   1   7         18.62         16.25        12.79 o                         
   7   1   7        202.90        175.99        29.49 o                         
   8   1   7         88.64         93.29        12.26 o                         
   9   1   7        210.26        223.59        22.99 o                         
  10   1   7        366.46        328.09        25.09 o                         
  11   1   7        134.87        132.60        18.54 o                         
  12   1   7         75.46         75.37        16.28 o                         
  13   1   7        224.42        210.71        21.00 o                         
  14   1   7        730.56        773.84        60.33 o                         
  15   1   7         14.10         39.70        24.80 o                         
  16   1   7          9.44         24.42        17.68 o                         
  17   1   7         55.43         67.64        28.07 o                         
 -21   2   7        118.88         75.94        16.93 o                         
 -20   2   7        250.90        242.87        34.16 o                         
 -19   2   7        247.00        309.59        29.13 o                         
 -18   2   7         78.47         76.40        20.59 o                         
 -17   2   7       1190.61       1106.65        57.95 o                         
 -16   2   7         27.88         41.50        20.54 o                         
 -15   2   7          3.57         13.25        24.78 o                         
 -14   2   7         30.99         27.75        17.58 o                         
 -13   2   7        872.37        922.41        42.43 o                         
 -12   2   7        114.38        127.38        11.05 o                         
 -11   2   7        111.83        129.54        10.53 o                         
 -10   2   7         15.58         35.97        12.36 o                         
  -9   2   7        139.40        162.12        14.77 o                         
  -8   2   7       1506.17       1975.80        79.03 o                         
  -7   2   7       5028.28       6563.80       271.20 o                         
  -6   2   7        205.47        214.46        14.42 o                         
  -5   2   7        930.08       1158.56        53.07 o                         
  -4   2   7       5097.32       5925.09       256.76 o                         
  -3   2   7       2033.88       2394.51       108.09 o                         
  -2   2   7         42.59         74.54         8.35 o                         
  -1   2   7        680.91        611.30        40.24 o                         
   0   2   7        234.58        152.94        18.26 o                         
   1   2   7         59.84         27.71         8.12 o                         
   2   2   7        128.22         74.55        16.81 o                         
   3   2   7         66.27         61.53        17.50 o                         
   4   2   7         83.66         53.56        19.95 o                         
   5   2   7       1070.74       1027.95        65.52 o                         
   6   2   7        204.08        154.16        32.34 o                         
   7   2   7        334.21        275.19        42.54 o                         
   8   2   7        498.80        570.37        35.34 o                         
   9   2   7        408.43        403.32        28.64 o                         
  10   2   7          1.66         -0.54        15.90 o                         
  11   2   7        778.65        793.21        48.52 o                         
  12   2   7        156.86        140.52        19.56 o                         
  13   2   7        331.84        280.75        24.12 o                         
  14   2   7         57.90         46.89        17.73 o                         
  15   2   7        122.15        105.26        23.26 o                         
  16   2   7          5.37         12.57        24.67 o                         
 -20   3   7        250.12        261.83        34.93 o                         
 -19   3   7        345.83        350.43        31.84 o                         
 -18   3   7          2.55        -18.20        18.29 o                         
 -17   3   7         68.44         31.02        18.27 o                         
 -16   3   7        214.06        227.40        21.99 o                         
 -15   3   7        144.79        157.22        21.52 o                         
 -14   3   7          0.51        -27.82        27.82 o                         
 -13   3   7          0.44         10.52        18.31 o                         
 -12   3   7        222.31        246.05        23.17 o                         
 -11   3   7       4789.55       5375.68       252.20 o                         
 -10   3   7        908.76        914.74        35.27 o                         
  -9   3   7         16.20         10.31        11.18 o                         
  -8   3   7        287.66        285.44        20.26 o                         
  -7   3   7        247.87        250.62        20.55 o                         
  -6   3   7        251.07        250.55        16.90 o                         
  -5   3   7          2.14         -8.03         8.03 o                         
  -4   3   7        260.05        261.37        16.62 o                         
  -3   3   7        237.46        213.12        21.25 o                         
  -2   3   7        518.70        421.95        27.38 o                         
  -1   3   7       1660.54       1588.31        67.84 o                         
   0   3   7        316.26        263.13        26.75 o                         
   1   3   7        169.12        141.11        25.69 o                         
   2   3   7        192.85        185.11        28.15 o                         
   3   3   7        895.77        277.31        60.24 o                         
   4   3   7        933.35       1003.59        75.52 o                         
   5   3   7        128.32        198.32        28.23 o                         
   6   3   7          0.14         -3.41        23.16 o                         
   7   3   7        294.12        286.13        33.42 o                         
   8   3   7          6.82         31.48        21.00 o                         
   9   3   7          0.74         17.59        21.74 o                         
  10   3   7         18.44         11.56        14.14 o                         
  11   3   7         79.45         58.57        17.79 o                         
  12   3   7          2.57          4.37        16.79 o                         
  13   3   7        108.39        130.62        26.81 o                         
  14   3   7        228.43        198.43        23.18 o                         
  15   3   7          0.04         14.83        14.49 o                         
 -18   4   7         74.21         30.95        15.41 o                         
 -17   4   7        189.08        188.92        25.29 o                         
 -16   4   7         22.47         -4.54        32.06 o                         
 -15   4   7          1.74        -36.97        45.96 o                         
 -14   4   7         16.19        -36.83        44.49 o                         
 -13   4   7        535.06        559.74        41.09 o                         
 -12   4   7        166.44        178.12        25.49 o                         
 -11   4   7        212.38        241.14        21.71 o                         
 -10   4   7         94.70         90.19        16.86 o                         
  -9   4   7          0.02        -14.47        15.20 o                         
  -8   4   7        191.85        242.76        25.81 o                         
  -7   4   7        492.97        501.01        53.09 o                         
  -6   4   7        475.61        543.11        77.03 o                         
  -5   4   7        484.36        552.11        56.32 o                         
  -4   4   7         34.06         31.93        22.06 o                         
  -3   4   7        153.95        135.23        24.22 o                         
  -2   4   7         87.07         52.28        17.47 o                         
  -1   4   7        367.50        361.81        31.50 o                         
   0   4   7        230.78        293.84        28.27 o                         
   1   4   7          0.68        -33.08        33.08 o                         
   2   4   7        669.86        504.43        59.71 o                         
   3   4   7          1.17        -16.16        16.16 o                         
   4   4   7       1703.81       2016.03       136.33 o                         
   5   4   7        189.39        190.57        27.60 o                         
   6   4   7         23.37         28.38        19.04 o                         
   7   4   7         17.59         -0.37        18.26 o                         
   8   4   7          7.46          2.68        17.27 o                         
   9   4   7        249.68        220.48        28.10 o                         
  10   4   7          0.95          2.58        18.53 o                         
  11   4   7         20.90          5.50        19.01 o                         
  12   4   7        150.79        111.01        33.94 o                         
  13   4   7         55.47         70.85        17.18 o                         
 -15   5   7          1.68        270.49        51.85 o                         
 -14   5   7         97.69        127.18        32.74 o                         
 -13   5   7          6.92        -16.78        25.05 o                         
 -12   5   7        175.11        267.51        41.06 o                         
 -11   5   7         32.75         75.83        44.15 o                         
 -10   5   7         46.20         32.56        33.85 o                         
  -9   5   7         84.60         76.32        17.89 o                         
  -8   5   7          1.37          2.72        16.66 o                         
  -7   5   7        143.76        215.00        29.47 o                         
  -6   5   7        155.47        145.03        27.43 o                         
  -5   5   7         10.29         19.71        42.88 o                         
  -4   5   7          9.89        162.28        96.00 o                         
  -2   5   7        166.95         88.20        34.08 o                         
  -1   5   7         36.30         58.31        15.79 o                         
   0   5   7        548.75        272.21        46.18 o                         
   1   5   7        267.56        146.36        30.96 o                         
   2   5   7         20.59          4.25        20.65 o                         
   3   5   7        110.60         67.71        22.73 o                         
   4   5   7         24.14         42.91        28.88 o                         
   5   5   7         59.08         53.97        22.84 o                         
   6   5   7        138.95        116.88        40.39 o                         
   7   5   7         55.44         22.57        41.52 o                         
   8   5   7         50.58         18.20        18.45 o                         
   9   5   7          1.45        -11.43        17.21 o                         
  10   5   7          8.45          7.09        15.05 o                         
  11   5   7          5.54         12.86        19.32 o                         
 -12   6   7          5.47        -45.25        45.25 o                         
 -11   6   7          0.33         63.74        55.15 o                         
  -9   6   7        341.54        754.49       126.71 o                         
  -6   6   7         33.60         56.25        20.09 o                         
  -5   6   7          5.99         -4.03        20.28 o                         
  -4   6   7          0.46          5.59        20.93 o                         
  -3   6   7         14.61         24.81        17.77 o                         
  -2   6   7         46.64        110.35        18.73 o                         
  -1   6   7          5.29         27.70        25.65 o                         
   0   6   7         21.15         51.62        33.74 o                         
   1   6   7        177.78        151.53        40.66 o                         
   2   6   7        255.33        354.68        43.42 o                         
   3   6   7          8.03         34.70        20.08 o                         
   4   6   7          5.13         22.24        17.43 o                         
   5   6   7        408.20        356.77        50.56 o                         
   6   6   7        599.79        410.60        53.14 o                         
   7   6   7         35.95        107.37        52.53 o                         
   8   6   7         40.27         46.85        21.48 o                         
  -4   7   7          5.22        -13.62        35.80 o                         
  -3   7   7         21.12         27.40        36.68 o                         
  -2   7   7         14.20         20.57        36.94 o                         
  -1   7   7          0.00         19.82        39.96 o                         
 -22   0   8          4.22          1.54        22.63 o                         
 -20   0   8          0.99          7.53        31.23 o                         
 -18   0   8        318.75        270.08        36.84 o                         
 -16   0   8        294.05        444.85        60.06 o                         
 -14   0   8        219.33        262.42        35.43 o                         
 -12   0   8        557.06        662.44        37.26 o                         
 -10   0   8       3698.42       4391.80       214.43 o                         
  -8   0   8       2944.50       3361.76       220.28 o                         
  -6   0   8       2469.82       2876.68       161.01 o                         
  -4   0   8          5.90          3.32         7.58 o                         
   0   0   8        450.18        187.70        23.68 o                         
   2   0   8        242.77        216.02        61.94 o                         
   4   0   8         42.76         64.32        25.04 o                         
   6   0   8         87.97         77.29        22.07 o                         
   8   0   8         61.52         34.93        16.05 o                         
  10   0   8         75.75         75.88        25.49 o                         
  12   0   8         52.07         65.82        25.31 o                         
  14   0   8        258.76        303.43        83.96 o                         
  16   0   8         40.10         51.93        25.88 o                         
 -22   1   8          1.25          7.93        23.78 o                         
 -21   1   8         11.31         14.33        18.55 o                         
 -20   1   8         74.89         55.63        20.92 o                         
 -19   1   8        281.32        224.87        24.19 o                         
 -18   1   8        875.02        928.04        54.73 o                         
 -17   1   8        187.55        203.75        21.91 o                         
 -16   1   8        440.59        571.00        36.41 o                         
 -15   1   8         45.46         77.95        16.92 o                         
 -14   1   8         28.99         52.80        14.00 o                         
 -12   1   8        124.53        608.01       196.03 o                         
 -11   1   8         62.39         79.65        11.29 o                         
 -10   1   8        822.84        935.77        39.82 o                         
  -9   1   8          7.02         10.72         8.12 o                         
  -8   1   8        740.95        867.73        35.40 o                         
  -7   1   8        156.65        153.58        11.47 o                         
  -6   1   8          1.84         -5.43         5.44 o                         
  -5   1   8       1446.68       1672.93        63.83 o                         
  -4   1   8        482.56        489.88        22.46 o                         
  -3   1   8        313.42        329.92        27.76 o                         
  -2   1   8         88.25         66.02        12.91 o                         
  -1   1   8         72.11         50.15        12.82 o                         
   0   1   8        563.27        546.08        40.25 o                         
   1   1   8        535.74        466.95        45.11 o                         
   2   1   8        284.93        260.54        39.27 o                         
   3   1   8          3.97          9.80        10.53 o                         
   4   1   8         40.39         35.78        11.51 o                         
   5   1   8         89.37        100.32        21.61 o                         
   6   1   8         24.24         30.28        24.03 o                         
   7   1   8       1574.26       1668.85        76.13 o                         
   8   1   8        344.08        238.63        29.24 o                         
   9   1   8       2022.14       2327.59       111.67 o                         
  10   1   8        185.39        191.33        20.95 o                         
  11   1   8          8.98          6.15        15.03 o                         
  12   1   8       2584.63       2854.55       141.03 o                         
  13   1   8        620.88        575.70        40.54 o                         
  14   1   8         62.96         65.65        19.56 o                         
  15   1   8        131.99        163.78        20.45 o                         
  16   1   8          4.25         -5.56        25.77 o                         
 -21   2   8         10.06          8.58        18.69 o                         
 -20   2   8          0.84         -1.30        17.11 o                         
 -19   2   8         21.06         51.66        19.86 o                         
 -18   2   8         12.78         35.42        21.54 o                         
 -17   2   8        295.04        296.81        23.07 o                         
 -16   2   8        500.35        531.33        32.29 o                         
 -15   2   8         89.53        127.94        23.43 o                         
 -14   2   8         54.79         66.62        13.09 o                         
 -13   2   8         40.49         71.67        12.19 o                         
 -12   2   8        152.83        178.24        13.08 o                         
 -11   2   8        583.74        702.67        36.87 o                         
 -10   2   8         78.31         75.69        11.64 o                         
  -9   2   8         90.86         91.34        10.25 o                         
  -8   2   8        705.35        817.47        47.04 o                         
  -7   2   8       2550.81       3156.73       133.22 o                         
  -6   2   8        713.77        777.17        38.85 o                         
  -5   2   8       1662.14       2054.90        89.66 o                         
  -4   2   8          5.89          6.20         8.67 o                         
  -3   2   8       3543.36       3769.25       173.35 o                         
  -2   2   8       2234.96       2323.18       105.56 o                         
  -1   2   8        605.39        508.39        37.68 o                         
   0   2   8        308.70        282.10        38.36 o                         
   1   2   8       1130.87        473.69        69.81 o                         
   2   2   8         18.30         23.94        13.35 o                         
   3   2   8        171.40        141.49        22.14 o                         
   4   2   8         81.36         65.87        18.38 o                         
   5   2   8        291.02        295.86        31.32 o                         
   6   2   8         29.10         12.54        13.93 o                         
   7   2   8         26.59         24.46        15.55 o                         
   8   2   8        687.15        831.21        46.27 o                         
   9   2   8       1181.03       1313.04        65.61 o                         
  10   2   8        194.27        190.00        20.63 o                         
  11   2   8        147.69        186.61        20.48 o                         
  12   2   8         48.61         54.85        17.72 o                         
  13   2   8          1.22         14.06        16.63 o                         
  14   2   8          0.57         -9.98        20.10 o                         
  15   2   8        276.33        324.49        36.16 o                         
  16   2   8         38.53         34.08        23.86 o                         
 -20   3   8         31.31         37.16        18.65 o                         
 -19   3   8         31.51         68.52        20.85 o                         
 -18   3   8        418.01        393.66        41.32 o                         
 -17   3   8        159.43        191.28        24.04 o                         
 -16   3   8         52.96         81.94        21.20 o                         
 -15   3   8        615.85        597.87        45.70 o                         
 -14   3   8        984.95       1025.63        58.45 o                         
 -13   3   8        718.24        739.27        44.70 o                         
 -12   3   8        824.65        946.64        50.59 o                         
 -11   3   8       1646.92       1962.90        85.83 o                         
 -10   3   8         97.35        115.84        13.26 o                         
  -9   3   8         10.07          8.29        10.43 o                         
  -8   3   8       1279.93       1616.24        60.17 o                         
  -7   3   8         76.21         45.96        10.59 o                         
  -6   3   8         74.05        107.88        13.30 o                         
  -5   3   8        308.43        375.34        27.45 o                         
  -4   3   8        403.44        359.93        28.29 o                         
  -3   3   8       1361.45       1557.67        69.61 o                         
  -2   3   8        142.18        103.88        12.75 o                         
  -1   3   8         33.47         24.13        12.25 o                         
   0   3   8         54.28         17.22        14.30 o                         
   1   3   8        381.96        354.59        37.75 o                         
   2   3   8         44.17         32.86        18.20 o                         
   3   3   8        684.60        775.11        58.01 o                         
   4   3   8          3.67         38.54        34.91 o                         
   5   3   8        495.54        549.06        46.02 o                         
   6   3   8         69.06         71.91        24.54 o                         
   7   3   8        154.14        147.98        39.82 o                         
   8   3   8        464.44        485.21        50.49 o                         
   9   3   8        132.70        140.10        20.25 o                         
  10   3   8        468.65        514.53        34.44 o                         
  11   3   8        347.95        358.54        30.72 o                         
  12   3   8        526.90        478.47        54.32 o                         
  13   3   8         91.29         48.75        21.17 o                         
  14   3   8        115.43         89.87        16.22 o                         
  15   3   8         39.14         54.52        29.08 o                         
 -18   4   8         79.35         54.16        21.88 o                         
 -17   4   8         25.88         -8.00        27.11 o                         
 -16   4   8          1.68         -1.53        20.99 o                         
 -15   4   8        170.16        184.49        23.38 o                         
 -14   4   8          0.17        -24.94        24.94 o                         
 -13   4   8         27.71         -4.89        21.91 o                         
 -12   4   8          9.42        -14.90        19.60 o                         
 -11   4   8          3.24        -13.34        13.34 o                         
 -10   4   8         92.23         96.56        16.77 o                         
  -9   4   8        740.96        859.15        68.12 o                         
  -8   4   8         94.94         93.16        16.72 o                         
  -7   4   8          2.84         -0.82        15.91 o                         
  -6   4   8         81.80         82.79        21.22 o                         
  -5   4   8          2.64         -6.04        22.53 o                         
  -4   4   8        100.90        177.04        36.97 o                         
  -3   4   8         26.36        -15.99        18.45 o                         
  -2   4   8          7.82         -4.18        29.80 o                         
  -1   4   8         63.43         86.25        24.64 o                         
   0   4   8        427.91        287.23        49.67 o                         
   1   4   8         95.87         33.64        32.70 o                         
   2   4   8       2655.17       1375.41       236.30 o                         
   3   4   8        545.36        757.79        58.75 o                         
   4   4   8        242.81        275.27        32.19 o                         
   5   4   8        733.77        853.83        62.61 o                         
   6   4   8        508.82        574.14        44.07 o                         
   7   4   8       1075.49       1138.94        75.82 o                         
   8   4   8          6.70        -12.97        16.41 o                         
   9   4   8         13.87          0.35        23.98 o                         
  10   4   8         10.95         23.69        17.21 o                         
  11   4   8          0.91          9.18        18.22 o                         
  12   4   8          0.11         25.59        19.73 o                         
  13   4   8         77.44         48.57        17.37 o                         
 -15   5   8         51.39         94.45        43.78 o                         
 -14   5   8         32.10        -19.17        24.45 o                         
 -13   5   8         99.67         96.06        42.35 o                         
 -12   5   8        345.43        584.60        66.55 o                         
 -11   5   8         43.70         62.52        43.10 o                         
 -10   5   8         47.78         46.82        19.65 o                         
  -9   5   8         28.32         48.47        23.93 o                         
  -8   5   8        131.66        153.60        22.19 o                         
  -7   5   8          5.64         15.24        24.26 o                         
  -6   5   8        246.57        318.45        47.79 o                         
  -5   5   8        258.32        318.81        53.23 o                         
  -4   5   8         21.71         30.27        39.73 o                         
  -2   5   8        210.71        116.44       257.04 o                         
  -1   5   8         15.10        -27.96        27.96 o                         
   0   5   8         24.80        -14.95        17.93 o                         
   1   5   8        739.75        557.77        70.67 o                         
   2   5   8         29.11         -9.55        16.52 o                         
   3   5   8        163.40        125.78        42.63 o                         
   4   5   8         53.99         27.19        27.02 o                         
   5   5   8        316.50        309.96        38.57 o                         
   6   5   8        240.11        263.62        52.26 o                         
   7   5   8         42.43         30.09        18.97 o                         
   8   5   8         85.16         46.33        23.09 o                         
   9   5   8         15.61         33.69        23.12 o                         
  10   5   8          0.81         30.53        14.16 o                         
 -12   6   8         18.12        -31.38        44.26 o                         
  -9   6   8        207.40        510.28       114.98 o                         
  -8   6   8         25.60         95.45        35.29 o                         
  -7   6   8         43.15         79.12        32.34 o                         
  -6   6   8         25.91         38.85        37.46 o                         
  -5   6   8          9.03          9.98        38.83 o                         
  -4   6   8         19.82         13.91        31.28 o                         
  -3   6   8          8.39         30.13        34.86 o                         
  -2   6   8        132.26         81.03        29.59 o                         
  -1   6   8         11.78         44.09        33.13 o                         
   0   6   8          6.62        -25.90        39.91 o                         
   1   6   8         43.45         26.58        51.22 o                         
   2   6   8         74.84        124.92        28.71 o                         
   3   6   8         87.29         90.62        30.50 o                         
   4   6   8         15.63         31.64        17.65 o                         
   5   6   8          0.39         -0.17        14.99 o                         
   6   6   8        133.22         69.77        62.51 o                         
   7   6   8          1.98         13.39        13.44 o                         
 -21   0   9        180.86        114.50        42.34 o                         
 -19   0   9         14.73          9.26        28.36 o                         
 -17   0   9        683.30        779.86        75.64 o                         
 -15   0   9         70.98        109.45        38.35 o                         
 -11   0   9         32.59         49.16        32.28 o                         
  -9   0   9       1672.74       2005.29        99.82 o                         
  -7   0   9       1082.43       1059.20        55.12 o                         
  -5   0   9       1431.11       1528.89        89.35 o                         
  -3   0   9        635.47        704.85        46.51 o                         
  -1   0   9         25.19         23.44        14.40 o                         
   1   0   9       5286.64       3296.37       274.40 o                         
   3   0   9       6607.65       6069.77       508.18 o                         
   5   0   9       4984.41       4737.88       353.02 o                         
   7   0   9         10.47         25.02        16.63 o                         
   9   0   9          8.12         14.10        22.48 o                         
  11   0   9       5919.69       6746.81       502.48 o                         
  13   0   9        441.73        419.64        49.81 o                         
  15   0   9        108.77        118.05        29.90 o                         
 -22   1   9          5.58          9.25        24.44 o                         
 -21   1   9         69.65         43.67        19.45 o                         
 -20   1   9         15.27          6.68        31.07 o                         
 -19   1   9         88.07        112.61        18.61 o                         
 -18   1   9         17.60         12.55        16.06 o                         
 -17   1   9        115.84        108.41        18.22 o                         
 -16   1   9         39.56         56.54        16.23 o                         
 -15   1   9         66.83        104.10        14.60 o                         
 -14   1   9       1703.48       1829.00        72.33 o                         
 -13   1   9          0.02          4.78         9.28 o                         
 -12   1   9        834.21        977.36        39.00 o                         
 -11   1   9        700.01        890.32        43.21 o                         
 -10   1   9          1.25         20.42        18.29 o                         
  -9   1   9         44.41         70.33        12.02 o                         
  -8   1   9       1603.39       1981.06        86.57 o                         
  -7   1   9        190.55        316.64        19.84 o                         
  -6   1   9        768.70        872.17        33.85 o                         
  -5   1   9       1022.28       1272.73        51.74 o                         
  -4   1   9       1933.37       2120.32        83.63 o                         
  -3   1   9        658.48        729.57        38.68 o                         
  -2   1   9        745.21        755.11        58.85 o                         
  -1   1   9         77.25         69.22        11.56 o                         
   0   1   9        442.55        408.55        53.09 o                         
   1   1   9         67.67         63.65        13.25 o                         
   2   1   9        864.83        728.62        55.14 o                         
   3   1   9       1233.53       1356.70        96.44 o                         
   4   1   9        740.17        697.39        74.90 o                         
   5   1   9        702.77        681.24        48.66 o                         
   6   1   9        623.77        698.26        43.47 o                         
   7   1   9        273.94        236.46        35.91 o                         
   8   1   9        119.93        134.30        20.20 o                         
   9   1   9        120.00         95.54        20.83 o                         
  10   1   9       1678.08       1888.01        97.05 o                         
  11   1   9        896.44        998.66        61.00 o                         
  12   1   9        198.49        205.36        22.01 o                         
  13   1   9        138.10        151.79        21.91 o                         
  14   1   9         52.11         63.29        21.01 o                         
  15   1   9         47.19         89.08        26.90 o                         
  16   1   9         38.14         88.75        27.54 o                         
 -21   2   9          0.04          0.86        16.63 o                         
 -20   2   9          5.22        -11.93        16.54 o                         
 -19   2   9         19.55         45.13        26.74 o                         
 -18   2   9       1727.44       1635.01        99.32 o                         
 -17   2   9          1.33         30.10        17.66 o                         
 -16   2   9        357.88        367.54        25.67 o                         
 -15   2   9          0.31         27.28        18.35 o                         
 -14   2   9         38.68         79.65        19.56 o                         
 -13   2   9        772.42        777.46        59.27 o                         
 -12   2   9          2.52         23.68        17.41 o                         
 -11   2   9        578.89        645.71        44.35 o                         
 -10   2   9       1278.47       1515.19        59.91 o                         
  -9   2   9        231.62        331.72        31.89 o                         
  -8   2   9          1.83          2.12         8.46 o                         
  -7   2   9        961.51       1122.84        46.61 o                         
  -6   2   9       1072.48       1366.73        62.13 o                         
  -5   2   9          6.88         17.76         8.35 o                         
  -4   2   9        130.20        159.65        17.37 o                         
  -3   2   9       4380.33       4400.17       195.66 o                         
  -2   2   9       2245.31       2363.56       107.64 o                         
  -1   2   9       2171.22       2104.75       123.02 o                         
   0   2   9       1009.10        969.56        76.54 o                         
   1   2   9          0.47         18.43        15.78 o                         
   2   2   9         64.63         55.19        19.65 o                         
   3   2   9          2.05          0.94        15.60 o                         
   4   2   9        167.43        116.36        27.64 o                         
   5   2   9        747.83        840.83        39.73 o                         
   6   2   9        284.86        338.39        28.52 o                         
   7   2   9         13.92         36.42        20.57 o                         
   8   2   9        622.23        773.98        51.30 o                         
   9   2   9        652.79        784.29        43.47 o                         
  10   2   9        128.01        141.30        18.39 o                         
  11   2   9         67.25         69.55        21.73 o                         
  12   2   9        298.26        327.82        36.33 o                         
  13   2   9         12.63          5.43        21.65 o                         
  14   2   9          8.74          3.46        18.93 o                         
  15   2   9         77.40        137.44        35.86 o                         
 -20   3   9         13.72          5.85        15.35 o                         
 -19   3   9          4.90         12.46        18.16 o                         
 -18   3   9        251.81        270.66        31.84 o                         
 -17   3   9         82.31         59.45        24.46 o                         
 -16   3   9        139.17        130.78        20.74 o                         
 -15   3   9         92.31         69.50        26.44 o                         
 -14   3   9         23.08         38.97        16.23 o                         
 -13   3   9        619.70        670.21        46.39 o                         
 -12   3   9        859.15        897.62        49.92 o                         
 -11   3   9         89.89        122.78        15.52 o                         
 -10   3   9        998.13       1268.88        61.83 o                         
  -9   3   9          0.24         19.35         9.80 o                         
  -8   3   9        768.94        969.31        52.80 o                         
  -7   3   9         72.77         88.72        11.62 o                         
  -6   3   9        187.28        202.52        20.10 o                         
  -5   3   9        105.50        136.70        20.26 o                         
  -4   3   9        770.91        839.49        47.33 o                         
  -3   3   9          1.72          4.45         9.50 o                         
  -2   3   9         27.19         25.04         9.79 o                         
  -1   3   9         13.04        -10.59        13.20 o                         
   0   3   9        217.89        137.84        32.63 o                         
   1   3   9          6.95         45.40        19.18 o                         
   2   3   9        373.24        397.15        33.50 o                         
   3   3   9        100.82        150.07        26.02 o                         
   4   3   9        733.57        819.89        63.38 o                         
   5   3   9        436.90        533.23        44.51 o                         
   6   3   9          3.02          9.84        19.49 o                         
   7   3   9        198.26        203.98        28.73 o                         
   8   3   9         37.65         35.78        42.26 o                         
   9   3   9        352.24        343.63        60.49 o                         
  10   3   9       1060.52       1218.74        65.83 o                         
  11   3   9          7.63         27.59        18.04 o                         
  12   3   9         76.09        114.99        40.35 o                         
  13   3   9        346.01        324.56        36.95 o                         
  14   3   9         21.73         -6.17        19.50 o                         
 -18   4   9         67.79         52.33        15.65 o                         
 -17   4   9         58.70         43.10        16.73 o                         
 -16   4   9         16.45         13.29        17.33 o                         
 -15   4   9        351.58        411.23        43.67 o                         
 -14   4   9        488.15        502.96        36.22 o                         
 -13   4   9         25.87         14.42        18.13 o                         
 -12   4   9        312.69        403.43        26.06 o                         
 -11   4   9        513.63        587.68        33.41 o                         
 -10   4   9        155.88        181.05        19.85 o                         
  -9   4   9        186.17        204.72        20.97 o                         
  -8   4   9         30.28         22.39        17.29 o                         
  -7   4   9        418.98        274.23        51.65 o                         
  -6   4   9        407.80        135.39        44.19 o                         
  -5   4   9         22.57         -1.16        15.85 o                         
  -4   4   9          6.02          8.08        16.18 o                         
  -3   4   9        705.83        422.01        51.14 o                         
  -2   4   9         23.86         13.86        21.46 o                         
  -1   4   9        374.49        209.76        33.91 o                         
   0   4   9         18.01         11.29        23.61 o                         
   1   4   9        453.12        386.41        47.59 o                         
   2   4   9        490.38        671.33        68.03 o                         
   3   4   9       1648.75       2086.75       141.67 o                         
   4   4   9        137.54        165.94        26.65 o                         
   5   4   9        431.27        483.41        37.21 o                         
   6   4   9        187.72        171.02        23.35 o                         
   7   4   9        493.10        485.73        38.25 o                         
   8   4   9         53.18         33.36        28.16 o                         
   9   4   9        101.63         80.10        28.54 o                         
  10   4   9          2.49        -16.82        16.82 o                         
  11   4   9         31.56         17.33        16.86 o                         
  12   4   9          2.33          7.87        14.81 o                         
 -15   5   9         12.79         13.54        35.18 o                         
 -14   5   9         14.89         17.47        45.75 o                         
 -13   5   9        396.19        593.76        74.39 o                         
 -12   5   9         53.66         48.00        25.52 o                         
 -11   5   9          0.95        -23.96        23.96 o                         
 -10   5   9        121.78        162.83        29.26 o                         
  -9   5   9         71.85         88.09        17.51 o                         
  -8   5   9         62.96         66.20        18.75 o                         
  -7   5   9        526.50        482.12        44.85 o                         
  -6   5   9          0.01         -5.79        18.54 o                         
  -5   5   9        733.85        832.33       129.35 o                         
  -4   5   9        399.59        436.27        78.65 o                         
  -3   5   9        115.00          3.63       134.44 o                         
  -2   5   9        189.95         94.15        31.68 o                         
  -1   5   9        190.44         38.14        28.35 o                         
   0   5   9         95.09         82.68        24.09 o                         
   1   5   9        174.59         66.00        26.53 o                         
   2   5   9        220.54        154.72        26.80 o                         
   3   5   9        140.30        127.34        22.11 o                         
   4   5   9          2.57         -4.58        14.90 o                         
   5   5   9        126.22        105.58        23.76 o                         
   6   5   9         26.51         23.13        15.41 o                         
   7   5   9          1.33         21.57        15.03 o                         
   8   5   9          5.37        -10.09        23.74 o                         
   9   5   9          5.26         12.57        13.94 o                         
  10   5   9         83.43         71.07        46.94 o                         
 -11   6   9         16.66        -27.75        49.22 o                         
  -9   6   9          0.15         24.72        33.62 o                         
  -8   6   9         71.38        114.15        29.84 o                         
  -7   6   9         76.27        102.24        31.59 o                         
  -6   6   9         15.42         22.13        30.60 o                         
  -5   6   9          0.79        -14.68        30.98 o                         
  -4   6   9         24.91         28.23        31.61 o                         
  -3   6   9          6.98          1.88        31.73 o                         
  -2   6   9         28.77        -15.77        36.36 o                         
  -1   6   9         19.57        -36.07        36.07 o                         
   0   6   9          0.27         12.59        49.63 o                         
   1   6   9          1.86         18.86        43.78 o                         
   2   6   9         34.60         40.13        19.31 o                         
   3   6   9         50.89         43.28        20.40 o                         
   4   6   9         49.61         35.69        34.35 o                         
   5   6   9         31.84         19.73        20.97 o                         
   6   6   9        179.23        108.54        23.49 o                         
 -22   0  10          0.96        -13.21        76.62 o                         
 -20   0  10         27.12         21.88        32.21 o                         
 -18   0  10        734.03        159.78       132.54 o                         
 -16   0  10        429.09        274.76       179.42 o                         
 -14   0  10         80.71         83.25        22.42 o                         
 -12   0  10       1845.01       2012.01        97.84 o                         
 -10   0  10          3.29         29.46        21.98 o                         
  -8   0  10        194.43        218.32        21.41 o                         
  -6   0  10        612.21        677.53        43.51 o                         
  -4   0  10        423.88        517.83        35.81 o                         
  -2   0  10          4.03         -4.91        11.50 o                         
   0   0  10       1925.37        999.84        96.17 o                         
   2   0  10        308.63        220.97        35.51 o                         
   4   0  10          0.10          7.94        21.49 o                         
   6   0  10        275.84        244.35        53.24 o                         
   8   0  10       1610.88       1945.11       164.63 o                         
  10   0  10        257.58        306.41        41.83 o                         
  12   0  10        307.98        381.65        46.17 o                         
  14   0  10         13.71         24.05        19.91 o                         
 -21   1  10         20.26          9.11        18.02 o                         
 -20   1  10        330.18        303.42        31.53 o                         
 -19   1  10        105.32        113.74        19.15 o                         
 -18   1  10        141.83        130.44        24.68 o                         
 -17   1  10         75.59         74.15        17.44 o                         
 -16   1  10        468.57        519.35        29.45 o                         
 -15   1  10          9.94         32.38        11.69 o                         
 -14   1  10          6.53         21.13        11.10 o                         
 -13   1  10        105.62        181.67        19.91 o                         
 -12   1  10        104.66        127.52        19.19 o                         
 -11   1  10         82.80        116.45        22.58 o                         
 -10   1  10        842.13       1002.13        54.59 o                         
  -9   1  10         68.45         84.90        12.35 o                         
  -8   1  10         19.43         27.71        10.20 o                         
  -7   1  10          2.67        -10.57        10.57 o                         
  -6   1  10        178.80        177.70        12.90 o                         
  -5   1  10       1977.42       2069.76        82.13 o                         
  -4   1  10       2705.10       2933.02       114.40 o                         
  -3   1  10        405.67        454.66        25.43 o                         
  -2   1  10       2199.24       2409.09       128.01 o                         
  -1   1  10       1212.09       1331.78        98.85 o                         
   0   1  10       1881.79       2122.55       181.89 o                         
   1   1  10        231.60         85.71        21.33 o                         
   2   1  10        169.20         90.72        25.53 o                         
   3   1  10        836.36        760.98        80.48 o                         
   4   1  10        154.48        166.03        31.05 o                         
   5   1  10        414.91        391.02        43.39 o                         
   6   1  10         47.70         58.44        17.12 o                         
   7   1  10        490.66        621.78        45.05 o                         
   8   1  10        130.85        123.14        21.23 o                         
   9   1  10        174.99        190.98        22.94 o                         
  10   1  10        880.45        963.66        59.29 o                         
  11   1  10       1810.05       1963.48       105.49 o                         
  12   1  10         17.57         16.42        15.02 o                         
  13   1  10         12.81         26.55        14.93 o                         
  14   1  10         65.88         72.06        19.67 o                         
  15   1  10        345.05        339.99        43.24 o                         
 -21   2  10         40.45         22.64        21.15 o                         
 -20   2  10         28.39         21.12        17.95 o                         
 -19   2  10         61.98         48.96        30.91 o                         
 -18   2  10        435.20        473.38        39.04 o                         
 -17   2  10          9.43         50.18        18.88 o                         
 -16   2  10        119.90        138.71        17.25 o                         
 -15   2  10         59.87         57.26        14.99 o                         
 -14   2  10         18.16         30.61        17.12 o                         
 -13   2  10         89.01        139.70        18.48 o                         
 -12   2  10        372.76        512.41        45.39 o                         
 -11   2  10        303.79        364.74        25.63 o                         
 -10   2  10         22.83         80.33        18.33 o                         
  -9   2  10        103.58        138.33        16.51 o                         
  -8   2  10        230.82        321.79        28.66 o                         
  -7   2  10         33.34         30.63        10.07 o                         
  -6   2  10         41.49         44.24         9.90 o                         
  -5   2  10       4110.87       4825.67       209.70 o                         
  -4   2  10        833.03        895.67        44.04 o                         
  -3   2  10       3241.41       3422.43       145.87 o                         
  -2   2  10        334.82        287.16        21.08 o                         
  -1   2  10        222.33        167.14        22.29 o                         
   0   2  10        623.07        662.38        52.69 o                         
   1   2  10         11.09         38.35        22.44 o                         
   2   2  10        117.96        139.03        21.22 o                         
   3   2  10        168.00        133.28        27.43 o                         
   4   2  10        263.91        238.23        30.17 o                         
   5   2  10         53.54         73.27        15.63 o                         
   6   2  10        177.21        219.63        27.37 o                         
   7   2  10        248.97        321.40        46.59 o                         
   8   2  10        884.63       1079.68        61.80 o                         
   9   2  10         83.86         94.04        18.96 o                         
  10   2  10         12.67          8.48        17.41 o                         
  11   2  10        817.10        884.08        73.83 o                         
  12   2  10         11.51         -1.23        16.99 o                         
  13   2  10          2.21         -6.85        18.66 o                         
  14   2  10          3.76         28.27        16.26 o                         
 -20   3  10         23.20          3.29        14.11 o                         
 -19   3  10          0.02          1.39        17.04 o                         
 -18   3  10        122.94        151.96        24.01 o                         
 -17   3  10        109.19        127.89        20.62 o                         
 -16   3  10        458.88        474.71        45.78 o                         
 -15   3  10         74.41         50.16        24.02 o                         
 -14   3  10        574.69        642.08        36.72 o                         
 -13   3  10        487.90        519.39        37.45 o                         
 -12   3  10         78.31        118.14        14.94 o                         
 -11   3  10        130.31        154.94        16.50 o                         
 -10   3  10          8.67         41.55        17.05 o                         
  -9   3  10         25.98         56.07        15.62 o                         
  -8   3  10         21.99         21.23        13.61 o                         
  -7   3  10        427.41        590.34        26.86 o                         
  -6   3  10        169.95        191.84        16.68 o                         
  -5   3  10        590.91        646.74        29.16 o                         
  -4   3  10         65.61         60.02        10.18 o                         
  -3   3  10        876.89        925.30        58.78 o                         
  -2   3  10        149.88         96.26        13.27 o                         
  -1   3  10          4.59         -8.49        12.40 o                         
   0   3  10        486.69        378.97        29.87 o                         
   1   3  10        389.50        452.74        45.09 o                         
   2   3  10        177.98        216.56        29.73 o                         
   3   3  10         32.51         29.62        22.64 o                         
   4   3  10        242.85        311.87        35.64 o                         
   5   3  10         41.08         50.22        20.34 o                         
   6   3  10        143.02        167.32        23.87 o                         
   7   3  10        164.45        153.10        22.86 o                         
   8   3  10        147.23        153.68        26.64 o                         
   9   3  10         48.75         57.72        19.44 o                         
  10   3  10         16.78         33.98        17.83 o                         
  11   3  10         10.80         50.84        21.40 o                         
  12   3  10          0.37        -20.63        22.21 o                         
  13   3  10         87.36         59.52        30.08 o                         
 -18   4  10         72.58         59.36        23.57 o                         
 -17   4  10         83.01         62.55        17.59 o                         
 -16   4  10          0.12        -17.69        17.69 o                         
 -15   4  10         17.13          6.00        16.66 o                         
 -14   4  10        358.51        335.54        28.64 o                         
 -13   4  10         22.67         16.20        13.93 o                         
 -12   4  10        145.01        111.01        15.40 o                         
 -11   4  10        197.87        195.84        20.00 o                         
 -10   4  10        171.48        197.20        21.81 o                         
  -9   4  10        385.96        446.18        35.55 o                         
  -8   4  10         94.20         96.29        19.59 o                         
  -7   4  10         33.56         19.41        20.98 o                         
  -6   4  10        829.55        329.28        56.26 o                         
  -5   4  10         15.78        -16.83        16.83 o                         
  -4   4  10        101.57         66.48        24.64 o                         
  -3   4  10        386.46        291.52        39.52 o                         
  -2   4  10          3.46        -26.06        26.06 o                         
  -1   4  10          2.51        -10.86        23.21 o                         
   0   4  10        624.64        291.04        47.86 o                         
   1   4  10        673.47        654.27        52.94 o                         
   2   4  10         89.23         60.29        27.28 o                         
   3   4  10        219.75        219.62        37.74 o                         
   4   4  10          5.30         -3.07        21.28 o                         
   5   4  10        552.88        584.50        46.21 o                         
   6   4  10          3.78          7.95        24.28 o                         
   7   4  10        308.28        274.84        26.12 o                         
   8   4  10        133.59        127.37        19.40 o                         
   9   4  10          0.27        -16.85        16.85 o                         
  10   4  10         21.64         27.12        17.46 o                         
  11   4  10          2.11         20.52        15.26 o                         
 -15   5  10         26.57         -9.23        34.11 o                         
 -14   5  10        139.01        159.82        26.60 o                         
 -13   5  10         26.57        -15.26        22.91 o                         
 -12   5  10         10.46        -15.14        22.03 o                         
 -11   5  10         17.47        -16.59        23.15 o                         
 -10   5  10         54.57         90.60        29.79 o                         
  -9   5  10         24.49         16.35        20.54 o                         
  -8   5  10         59.32        100.72        30.82 o                         
  -7   5  10        771.69        846.65        65.13 o                         
  -6   5  10         27.05          5.00        17.30 o                         
  -5   5  10         52.48         39.79        19.53 o                         
  -4   5  10        266.46        283.16        63.95 o                         
  -3   5  10          1.83        -30.85       115.65 o                         
  -2   5  10         63.76        -21.82        24.87 o                         
  -1   5  10          0.77        -21.72        21.72 o                         
   0   5  10        175.68        139.67        26.82 o                         
   1   5  10         66.31         27.91        17.11 o                         
   2   5  10        262.58        270.13        40.24 o                         
   3   5  10          0.02          2.08        19.50 o                         
   4   5  10          0.00         -8.44        24.86 o                         
   5   5  10         51.21         32.69        15.92 o                         
   6   5  10        204.76        150.19        19.47 o                         
   7   5  10        386.77        366.24        40.09 o                         
   8   5  10          0.00          3.82        13.73 o                         
   9   5  10         67.84         47.59        39.66 o                         
 -11   6  10        226.48        513.48       110.24 o                         
 -10   6  10         16.56         30.52        32.32 o                         
  -9   6  10        113.64        268.15        40.70 o                         
  -8   6  10         56.94         87.79        27.13 o                         
  -7   6  10          2.78          3.09        25.83 o                         
  -6   6  10          2.12        -16.07        26.99 o                         
  -5   6  10        110.49        183.65        35.98 o                         
  -4   6  10          1.72         69.68       116.69 o                         
  -3   6  10        120.83         71.59        35.38 o                         
  -2   6  10         81.07         22.12        31.63 o                         
  -1   6  10         50.63          6.50        30.76 o                         
   0   6  10        222.06        156.07        47.58 o                         
   1   6  10         49.92         38.32        19.06 o                         
   2   6  10          0.41         -7.00        17.28 o                         
   3   6  10          0.41         14.03        21.45 o                         
   4   6  10         42.16         20.11        14.73 o                         
 -21   0  11         18.61          2.98        27.91 o                         
 -19   0  11        126.05         95.75        38.08 o                         
 -15   0  11        229.01        207.37        35.23 o                         
 -13   0  11         50.86         68.43        18.76 o                         
 -11   0  11         87.21        114.92        39.98 o                         
  -9   0  11         17.28          5.64        15.54 o                         
  -7   0  11        318.41        389.29        40.97 o                         
  -5   0  11        674.09        799.28        50.76 o                         
  -3   0  11          0.84         -4.18        12.48 o                         
  -1   0  11        135.60         56.77        30.76 o                         
   1   0  11        573.24        691.89       154.05 o                         
   3   0  11       1077.56        865.03        90.28 o                         
   5   0  11        278.56        240.50        59.28 o                         
   7   0  11        420.38        479.83        55.39 o                         
   9   0  11         31.04         40.83        22.35 o                         
  11   0  11        204.39        355.30        56.49 o                         
  13   0  11        425.81        601.30        78.40 o                         
 -21   1  11         16.24         27.18        42.58 o                         
 -20   1  11          3.48         23.97        21.12 o                         
 -19   1  11         38.70         44.81        26.05 o                         
 -18   1  11        682.29        698.98        44.44 o                         
 -17   1  11         42.84         43.60        16.05 o                         
 -16   1  11         95.59         97.93        14.50 o                         
 -15   1  11         21.48         40.43        11.87 o                         
 -14   1  11         14.79         48.80        12.32 o                         
 -13   1  11         65.26        105.80        13.64 o                         
 -12   1  11        207.53        262.96        21.78 o                         
 -11   1  11        741.22        946.14        38.65 o                         
 -10   1  11        602.28        704.98        44.40 o                         
  -9   1  11        126.42        221.03        21.63 o                         
  -8   1  11         36.31         39.51        20.66 o                         
  -7   1  11       2708.10       3129.02       139.33 o                         
  -6   1  11        245.72        327.03        23.78 o                         
  -5   1  11       1645.48       1900.76        77.77 o                         
  -4   1  11      11440.01      13276.20       537.82 o                         
  -3   1  11        460.98        408.96        26.19 o                         
  -2   1  11         29.29         40.91        13.49 o                         
  -1   1  11         26.63         57.38        14.81 o                         
   0   1  11         33.78         43.28        17.39 o                         
   1   1  11         88.41         90.37        21.00 o                         
   2   1  11        649.45        242.89        81.25 o                         
   3   1  11        146.90        156.25        19.95 o                         
   4   1  11        166.16        228.82        33.75 o                         
   5   1  11        193.89        249.82        39.04 o                         
   6   1  11         10.25         20.39        17.23 o                         
   7   1  11         11.04         27.52        17.78 o                         
   8   1  11         56.68         43.61        18.30 o                         
   9   1  11         37.24         55.27        16.71 o                         
  10   1  11        600.46        691.92        58.15 o                         
  11   1  11         80.51         86.63        16.62 o                         
  12   1  11         37.21         11.72        16.99 o                         
  13   1  11          0.51          3.50        15.15 o                         
  14   1  11         51.90         61.23        24.11 o                         
 -21   2  11         10.66         34.68        20.81 o                         
 -20   2  11          0.15         -9.44        17.33 o                         
 -19   2  11       1404.79       1319.00       110.70 o                         
 -18   2  11         15.63         -3.84        30.03 o                         
 -17   2  11         54.21         44.26        18.63 o                         
 -16   2  11        202.23        215.35        19.93 o                         
 -15   2  11        765.62        752.72        39.16 o                         
 -14   2  11        249.52        301.07        23.84 o                         
 -13   2  11        324.10        445.55        42.30 o                         
 -12   2  11         55.15         96.94        20.83 o                         
 -11   2  11        934.42        991.22        58.02 o                         
 -10   2  11        127.21        172.24        30.55 o                         
  -9   2  11         61.98         75.91        12.57 o                         
  -8   2  11        256.63        350.06        29.68 o                         
  -7   2  11         41.16         61.19        13.06 o                         
  -6   2  11        358.52        475.99        39.28 o                         
  -5   2  11        459.22        460.11        34.94 o                         
  -4   2  11       1909.74       1950.57        86.67 o                         
  -3   2  11       2730.48       2705.80       113.17 o                         
  -2   2  11         59.61         66.51        14.99 o                         
  -1   2  11         31.93         27.96        19.72 o                         
   0   2  11        140.26        161.67        25.14 o                         
   1   2  11        108.18        107.27        17.87 o                         
   2   2  11         41.67         65.00        15.50 o                         
   3   2  11         37.08         70.29        15.27 o                         
   4   2  11        119.74        142.04        19.48 o                         
   5   2  11        235.44        274.23        26.23 o                         
   6   2  11        994.21       1178.22        66.80 o                         
   7   2  11        199.87        201.20        22.10 o                         
   8   2  11        524.56        663.81        42.61 o                         
   9   2  11         66.75         50.15        16.74 o                         
  10   2  11          2.12         48.66        26.91 o                         
  11   2  11          1.05         -7.58        14.84 o                         
  12   2  11        189.38        160.71        42.53 o                         
  13   2  11         23.82         38.70        17.47 o                         
 -19   3  11         98.53        114.64        19.64 o                         
 -18   3  11        475.61        479.74        60.61 o                         
 -17   3  11         84.58         91.68        19.45 o                         
 -16   3  11          3.56         -3.89        21.16 o                         
 -15   3  11        149.71        157.22        17.70 o                         
 -14   3  11        809.02        738.59        46.31 o                         
 -13   3  11       1843.21       1951.19        90.25 o                         
 -12   3  11        134.12        126.43        15.76 o                         
 -11   3  11          1.48         15.07        13.87 o                         
 -10   3  11        372.48        374.26        37.72 o                         
  -9   3  11        356.52        414.24        35.69 o                         
  -8   3  11         24.08         33.42        14.38 o                         
  -7   3  11        276.62        259.60        25.07 o                         
  -6   3  11        645.09        817.10        37.33 o                         
  -5   3  11          1.26         16.57         9.70 o                         
  -4   3  11         26.34         23.83         9.48 o                         
  -3   3  11        154.17        135.44        12.98 o                         
  -2   3  11         75.00         71.03        17.54 o                         
  -1   3  11        103.74         51.75        14.12 o                         
   0   3  11         11.47         21.56        15.35 o                         
   1   3  11        370.88        538.29        40.44 o                         
   2   3  11       1885.03       2175.07       124.03 o                         
   3   3  11       1437.76       1641.99        99.88 o                         
   4   3  11        112.87        128.85        26.00 o                         
   5   3  11          0.99         39.50        19.15 o                         
   6   3  11        518.77        610.47        45.24 o                         
   7   3  11         36.07         33.90        20.85 o                         
   8   3  11        160.22        169.03        26.46 o                         
   9   3  11         14.24         40.24        18.69 o                         
  10   3  11        228.59        170.46        31.70 o                         
  11   3  11        253.89        376.65        52.90 o                         
  12   3  11          4.24         -5.61        18.50 o                         
 -18   4  11        139.94        114.67        23.72 o                         
 -17   4  11         49.20         19.72        25.04 o                         
 -16   4  11        124.57        122.34        19.42 o                         
 -15   4  11        347.24        298.63        30.91 o                         
 -14   4  11        263.41        261.45        27.66 o                         
 -13   4  11         91.27         58.69        15.70 o                         
 -12   4  11          4.89        -12.04        12.04 o                         
 -11   4  11         58.96         71.60        20.53 o                         
 -10   4  11         90.07         83.86        19.22 o                         
  -9   4  11          6.68         -1.38        13.98 o                         
  -8   4  11        146.41        173.23        24.37 o                         
  -7   4  11        471.08        705.52        54.24 o                         
  -6   4  11        298.25        292.14        45.74 o                         
  -5   4  11         40.24         -1.06        15.85 o                         
  -4   4  11        358.67        361.29        37.09 o                         
  -3   4  11          6.43        -22.07        22.07 o                         
  -2   4  11         98.96         20.75        22.49 o                         
  -1   4  11        223.07        138.73        25.27 o                         
   0   4  11          9.84         -1.08        18.21 o                         
   1   4  11         55.55         29.19        20.03 o                         
   2   4  11        177.52        227.96        29.98 o                         
   3   4  11         50.40         68.38        34.18 o                         
   4   4  11         78.10         98.84        19.81 o                         
   5   4  11         55.78         67.84        18.83 o                         
   6   4  11         29.41         53.04        26.22 o                         
   7   4  11          0.19          3.51        17.40 o                         
   8   4  11          0.68         -4.70        16.56 o                         
   9   4  11          1.96         14.67        16.64 o                         
  10   4  11        122.01         97.93        17.98 o                         
 -15   5  11         77.31         62.14        27.43 o                         
 -14   5  11        172.88        225.92        46.86 o                         
 -13   5  11         47.48         48.06        27.95 o                         
 -12   5  11         38.45         28.50        20.30 o                         
 -11   5  11          8.16        -21.72        21.72 o                         
 -10   5  11         40.46         52.36        15.61 o                         
  -9   5  11          1.30        -20.64        21.06 o                         
  -8   5  11        113.32        184.17        34.54 o                         
  -7   5  11         66.88        104.93        22.80 o                         
  -6   5  11          1.16        -18.40        18.40 o                         
  -5   5  11         22.11        -11.89        16.16 o                         
  -4   5  11          0.78        -22.14        22.14 o                         
  -3   5  11        157.26        128.92        27.99 o                         
  -2   5  11         89.36         30.83        18.82 o                         
  -1   5  11          1.47          0.05        18.70 o                         
   0   5  11          6.36        -16.77        16.77 o                         
   1   5  11          4.14        -25.74        38.81 o                         
   2   5  11         59.25         56.07        24.23 o                         
   3   5  11         50.27         56.91        25.71 o                         
   4   5  11         14.02         24.16        15.47 o                         
   5   5  11          2.26          4.09        14.28 o                         
   6   5  11         20.68         13.75        13.07 o                         
   7   5  11         18.42         15.59        12.51 o                         
   8   5  11         69.91        140.14        43.30 o                         
 -10   6  11         19.56        122.77        94.14 o                         
  -9   6  11         77.47        153.11        29.11 o                         
  -8   6  11          8.75         -2.19        27.74 o                         
  -7   6  11          2.64        -27.44        28.89 o                         
  -6   6  11          6.13          0.07        28.60 o                         
  -5   6  11         23.05          7.42        26.53 o                         
  -4   6  11         12.87         -1.21        26.60 o                         
  -3   6  11          7.15        -25.05        26.28 o                         
  -2   6  11        149.19        118.00        30.20 o                         
  -1   6  11         64.70          7.86        35.54 o                         
   0   6  11        200.15        132.01        23.75 o                         
   1   6  11         20.22         16.73        17.12 o                         
   2   6  11         88.01         24.68        15.93 o                         
   3   6  11         39.01          8.58        20.32 o                         
 -20   0  12         31.30         33.63        31.23 o                         
 -18   0  12        631.40        713.04       124.64 o                         
 -16   0  12        105.35        118.32        21.01 o                         
 -14   0  12        144.11        191.31        24.84 o                         
 -12   0  12        638.33        151.05        94.61 o                         
 -10   0  12        147.29        197.63        27.55 o                         
  -8   0  12         43.38         74.87        16.72 o                         
  -6   0  12         31.88         56.46        15.13 o                         
  -4   0  12       2570.69       3128.41       177.31 o                         
  -2   0  12        828.36        508.40        92.69 o                         
   2   0  12        743.09       1020.02        95.16 o                         
   4   0  12        777.08        933.36       107.09 o                         
   6   0  12       1182.72       1583.97       122.25 o                         
   8   0  12         25.69         49.07        21.70 o                         
  10   0  12          2.77         31.68        22.37 o                         
  12   0  12         92.27         82.35        28.37 o                         
 -21   1  12         18.28         18.66        33.60 o                         
 -20   1  12         12.68         28.18        27.06 o                         
 -19   1  12         12.25         -0.35        26.33 o                         
 -18   1  12          3.55         17.57        17.95 o                         
 -17   1  12         82.21         63.33        15.56 o                         
 -16   1  12        133.75        124.11        14.29 o                         
 -15   1  12          0.56         21.20        11.56 o                         
 -14   1  12        184.10        230.35        23.57 o                         
 -13   1  12         88.99        113.94        18.69 o                         
 -12   1  12         93.17        118.58        17.01 o                         
 -11   1  12          5.18         44.01        15.13 o                         
 -10   1  12        271.03        399.15        25.99 o                         
  -9   1  12        210.91        304.97        32.46 o                         
  -8   1  12         35.92         49.68        11.33 o                         
  -7   1  12          5.77         11.78        11.57 o                         
  -6   1  12        359.23        415.52        25.16 o                         
  -5   1  12         84.85        110.65        11.68 o                         
  -4   1  12          3.04         26.62        12.31 o                         
  -3   1  12       1955.50       1925.81        95.51 o                         
  -2   1  12        623.04        592.41        42.41 o                         
  -1   1  12        304.88        227.53        40.55 o                         
   0   1  12         33.59         39.09        20.14 o                         
   1   1  12         36.75         65.33        14.34 o                         
   2   1  12          5.22         37.28        13.47 o                         
   3   1  12        474.64        670.78        41.61 o                         
   4   1  12         10.91         35.79        16.71 o                         
   5   1  12          0.04         34.96        16.82 o                         
   6   1  12         27.85         51.16        17.58 o                         
   7   1  12        186.87        227.74        39.34 o                         
   8   1  12          0.02          6.87        15.54 o                         
   9   1  12        146.31        136.15        20.55 o                         
  10   1  12          1.15          1.25        14.76 o                         
  11   1  12        595.79        658.88        73.78 o                         
  12   1  12         12.49         15.23        15.52 o                         
  13   1  12        115.68        158.86        24.60 o                         
 -20   2  12         34.41         57.02        17.54 o                         
 -19   2  12         37.23         66.43        20.46 o                         
 -18   2  12          3.14          4.09        18.84 o                         
 -17   2  12        463.04        529.08        51.86 o                         
 -16   2  12         67.38         72.75        15.24 o                         
 -15   2  12         39.13         37.37        12.26 o                         
 -14   2  12        184.34        189.81        16.22 o                         
 -13   2  12       2082.46       2091.15        94.81 o                         
 -12   2  12         75.79        149.41        15.62 o                         
 -11   2  12        292.65        446.04        36.41 o                         
 -10   2  12         43.12         88.24        16.41 o                         
  -9   2  12          2.27         28.26        17.08 o                         
  -8   2  12         24.42         58.70        13.67 o                         
  -7   2  12         16.19         40.95        13.02 o                         
  -6   2  12        280.51        300.80        18.11 o                         
  -5   2  12        845.03        978.92        46.57 o                         
  -4   2  12        506.44        393.31        28.19 o                         
  -3   2  12       1012.07        942.92        47.18 o                         
  -2   2  12       1031.19       1006.59        47.86 o                         
  -1   2  12         24.27         22.54        19.86 o                         
   0   2  12        672.15        776.22        46.47 o                         
   1   2  12          1.39         39.21        15.15 o                         
   2   2  12         31.75         44.38        18.58 o                         
   3   2  12          0.46         25.40        18.21 o                         
   4   2  12        222.91        289.69        25.08 o                         
   5   2  12        102.47        143.90        19.58 o                         
   6   2  12          4.50         26.20        17.20 o                         
   7   2  12          6.78         41.64        16.66 o                         
   8   2  12       1429.31       1607.59        88.52 o                         
   9   2  12       1311.89       1323.45        78.28 o                         
  10   2  12        203.22        190.37        21.05 o                         
  11   2  12        226.72        185.78        29.80 o                         
  12   2  12        378.17        443.55        45.09 o                         
 -19   3  12         53.25         77.83        17.88 o                         
 -18   3  12        214.25        219.45        35.94 o                         
 -17   3  12          6.58         19.57        16.76 o                         
 -16   3  12          0.02          5.10        28.06 o                         
 -15   3  12         54.92         48.16        15.03 o                         
 -14   3  12        128.41        131.37        15.87 o                         
 -13   3  12        397.91        353.76        36.46 o                         
 -12   3  12         32.18         52.10        13.64 o                         
 -11   3  12         95.80        129.41        16.30 o                         
 -10   3  12        474.59        619.57        43.69 o                         
  -9   3  12         86.80        134.70        17.10 o                         
  -8   3  12        212.56        293.53        22.08 o                         
  -7   3  12          0.03         14.02        16.43 o                         
  -6   3  12        751.44        869.35        75.38 o                         
  -5   3  12          1.06         -3.18        13.78 o                         
  -4   3  12         45.16         49.80        19.59 o                         
  -3   3  12         36.86          2.13        20.97 o                         
  -2   3  12        704.61        668.54        47.02 o                         
  -1   3  12        407.21        443.37        38.99 o                         
   0   3  12         41.97         20.01        21.13 o                         
   1   3  12        303.78        364.65        29.02 o                         
   2   3  12       3042.01       3506.03       173.27 o                         
   3   3  12        539.45        656.57        44.74 o                         
   4   3  12        634.02        806.79        54.80 o                         
   5   3  12          1.28         16.19        26.73 o                         
   6   3  12         95.20        109.03        21.77 o                         
   7   3  12        702.15        837.48        67.34 o                         
   8   3  12        300.62        344.04        44.47 o                         
   9   3  12        182.73        160.11        30.67 o                         
  10   3  12         33.82         35.12        16.55 o                         
  11   3  12        328.31        313.32        34.11 o                         
 -17   4  12         79.74         55.37        21.37 o                         
 -16   4  12        308.92        318.58        30.04 o                         
 -15   4  12        214.59        238.83        25.01 o                         
 -14   4  12         48.69         60.95        16.38 o                         
 -13   4  12        123.72         91.52        20.02 o                         
 -12   4  12          7.70         -1.15        12.05 o                         
 -11   4  12        190.62        171.01        19.34 o                         
 -10   4  12        313.31        339.69        25.11 o                         
  -9   4  12        122.54        148.70        22.24 o                         
  -8   4  12         96.28         71.65        21.11 o                         
  -7   4  12         21.30         -1.77        16.98 o                         
  -6   4  12         27.21         31.58        16.14 o                         
  -5   4  12        226.36        128.80        19.71 o                         
  -4   4  12         25.66        -18.34        18.34 o                         
  -3   4  12         21.56        -18.69        18.69 o                         
  -2   4  12          1.07        -17.78        17.78 o                         
  -1   4  12        281.86        168.34        33.84 o                         
   0   4  12          0.03        -19.94        19.94 o                         
   1   4  12        942.18        919.96        62.83 o                         
   2   4  12        321.63        316.78        32.75 o                         
   3   4  12        368.10        419.78        40.09 o                         
   4   4  12          8.24         24.82        32.96 o                         
   5   4  12         13.83         15.99        20.81 o                         
   6   4  12        364.27        310.37        30.83 o                         
   7   4  12         55.50         62.99        17.86 o                         
   8   4  12          1.86          2.11        15.80 o                         
   9   4  12          7.31         11.27        17.59 o                         
 -14   5  12          9.19        -11.56        15.02 o                         
 -13   5  12         69.58         94.65        26.66 o                         
 -12   5  12         26.38         17.18        17.67 o                         
 -11   5  12          0.24         -3.45        24.36 o                         
 -10   5  12         12.29          1.72        20.90 o                         
  -9   5  12         20.97         36.61        21.91 o                         
  -8   5  12        145.29        162.35        25.70 o                         
  -7   5  12        126.29         65.65        23.61 o                         
  -6   5  12        173.18        107.62        18.75 o                         
  -5   5  12         49.52         18.48        20.39 o                         
  -4   5  12         37.31         -2.26        19.97 o                         
  -3   5  12          0.72        -21.66        21.66 o                         
  -2   5  12          3.42        -15.94        15.94 o                         
  -1   5  12        227.39        207.20        25.68 o                         
   0   5  12         35.32         -5.47        34.33 o                         
   1   5  12         47.40         -2.05        59.48 o                         
   2   5  12          7.32         11.05        15.14 o                         
   3   5  12         13.08          9.61        18.10 o                         
   4   5  12        248.99        209.22        26.46 o                         
   5   5  12          2.43          5.40        12.53 o                         
   6   5  12         16.37         20.69        11.28 o                         
  -9   6  12         15.22         46.25        19.88 o                         
  -8   6  12         56.22        113.72        47.42 o                         
  -7   6  12         19.24         43.98        27.09 o                         
  -6   6  12          0.01         -9.62        20.20 o                         
  -5   6  12          9.41        -19.35        19.35 o                         
  -4   6  12          0.57        -15.89        15.89 o                         
  -3   6  12          0.76          4.31        20.11 o                         
  -2   6  12         57.06         69.62        32.15 o                         
  -1   6  12          9.58         12.52        14.48 o                         
   0   6  12         40.64         36.78        16.91 o                         
   1   6  12          0.99          1.52        13.76 o                         
 -21   0  13       1256.48        174.27        78.60 o                         
 -19   0  13        498.26         57.38        86.90 o                         
 -17   0  13        324.68        294.41        49.13 o                         
 -15   0  13        565.47        673.18        65.97 o                         
 -13   0  13        128.48        177.20        35.85 o                         
  -9   0  13          2.50         39.50        28.42 o                         
  -7   0  13        121.54        146.82        23.95 o                         
  -5   0  13       3740.42       3889.19       239.24 o                         
  -3   0  13        100.69        111.02        31.53 o                         
  -1   0  13         76.63        100.87        28.62 o                         
   3   0  13       1691.66       2071.48       212.61 o                         
   5   0  13        821.55       1036.60       100.95 o                         
   7   0  13         55.83        114.61        40.45 o                         
   9   0  13         11.80         17.50        28.08 o                         
  11   0  13         64.80         41.81        25.08 o                         
 -21   1  13        399.50        228.85       115.92 o                         
 -20   1  13        124.74        106.84        46.83 o                         
 -19   1  13        649.33        127.86       102.62 o                         
 -18   1  13        154.66        141.98        32.16 o                         
 -17   1  13        209.49        263.18        22.51 o                         
 -16   1  13        132.83        144.02        15.58 o                         
 -15   1  13          1.31         16.90        11.50 o                         
 -14   1  13          5.69         42.29        14.18 o                         
 -13   1  13         11.72         38.90        12.06 o                         
 -12   1  13       1874.12       2063.91        93.73 o                         
 -11   1  13         77.45        123.90        21.49 o                         
 -10   1  13        127.22        130.96        17.61 o                         
  -9   1  13         66.35        111.54        23.20 o                         
  -8   1  13        279.20        324.71        31.43 o                         
  -7   1  13         84.80         77.26        16.92 o                         
  -6   1  13        156.51        224.31        18.03 o                         
  -5   1  13       1789.14       1910.43        93.40 o                         
  -4   1  13         75.62        101.98        15.88 o                         
  -3   1  13         34.28         88.26        22.48 o                         
  -2   1  13         86.90        116.18        20.40 o                         
  -1   1  13        218.99        207.28        19.49 o                         
   0   1  13         22.43         41.64        13.45 o                         
   1   1  13          5.21         15.85        15.81 o                         
   2   1  13          6.90         30.74        14.93 o                         
   3   1  13        220.90        285.49        24.76 o                         
   4   1  13         18.21         37.21        16.87 o                         
   5   1  13        328.15        374.99        30.64 o                         
   6   1  13        116.46        157.46        21.17 o                         
   7   1  13         30.17         41.64        17.98 o                         
   8   1  13        227.25        260.17        28.25 o                         
   9   1  13        453.78        476.80        35.49 o                         
  10   1  13        154.46        133.95        20.66 o                         
  11   1  13        443.22        391.47        43.56 o                         
  12   1  13        158.13        107.23        20.77 o                         
 -20   2  13        189.82        160.87        31.14 o                         
 -19   2  13          3.06         32.89        23.41 o                         
 -18   2  13         11.92         22.96        18.63 o                         
 -17   2  13         50.43         62.96        17.43 o                         
 -16   2  13        459.32        448.77        27.02 o                         
 -15   2  13        111.40        104.01        13.53 o                         
 -14   2  13        211.81        209.99        16.85 o                         
 -13   2  13        415.97        489.74        38.21 o                         
 -12   2  13         74.35         87.72        13.32 o                         
 -11   2  13        119.36        128.58        17.29 o                         
 -10   2  13          6.28         28.03        12.86 o                         
  -9   2  13         74.71        106.47        14.27 o                         
  -8   2  13        671.74        744.97        43.06 o                         
  -7   2  13        243.57        305.67        23.36 o                         
  -6   2  13          0.01         26.93        10.90 o                         
  -5   2  13        161.26        212.12        16.34 o                         
  -4   2  13          6.18         49.13        23.55 o                         
  -3   2  13        211.94        178.75        31.67 o                         
  -2   2  13         16.67         59.45        27.78 o                         
  -1   2  13         26.68         50.79        38.29 o                         
   0   2  13        202.35        269.16        35.66 o                         
   1   2  13        140.37        156.92        24.97 o                         
   2   2  13        173.33        248.55        28.82 o                         
   3   2  13        130.02        196.41        24.38 o                         
   4   2  13         90.22        105.53        23.33 o                         
   5   2  13        792.67        943.48        52.30 o                         
   6   2  13        144.68        174.90        19.98 o                         
   7   2  13         72.10         84.69        19.10 o                         
   8   2  13        623.08        648.14        42.00 o                         
   9   2  13         12.56         23.18        15.05 o                         
  10   2  13        500.50        485.29        38.22 o                         
  11   2  13         70.12        146.10        30.87 o                         
 -19   3  13         28.03         29.42        15.73 o                         
 -18   3  13        352.36        432.58        55.72 o                         
 -17   3  13          2.90         -5.32        16.06 o                         
 -16   3  13         99.12        118.74        18.92 o                         
 -15   3  13         83.06         88.68        14.17 o                         
 -14   3  13         76.03         61.46        14.97 o                         
 -13   3  13         26.21         40.57        12.77 o                         
 -12   3  13        318.04        337.05        27.55 o                         
 -11   3  13        239.20        285.25        34.31 o                         
 -10   3  13        124.09        124.48        16.30 o                         
  -9   3  13         10.28         -8.03        12.94 o                         
  -8   3  13        115.21        105.39        15.67 o                         
  -7   3  13        617.52        731.89        57.60 o                         
  -6   3  13        429.22        480.66        34.35 o                         
  -5   3  13        441.18        392.75        30.49 o                         
  -4   3  13         42.28         30.29        20.21 o                         
  -3   3  13          1.92         -5.43        19.37 o                         
  -2   3  13        436.92        422.06        54.02 o                         
  -1   3  13        107.92        127.47        25.55 o                         
   0   3  13       1306.48       1513.09        84.92 o                         
   1   3  13        900.04       1038.51        61.98 o                         
   2   3  13       1624.95       1953.36       107.36 o                         
   3   3  13         26.86         34.80        17.11 o                         
   4   3  13        246.08        260.74        29.64 o                         
   5   3  13       1081.78       1228.69        91.10 o                         
   6   3  13        338.74        304.10        37.03 o                         
   7   3  13         89.49         87.14        23.78 o                         
   8   3  13         38.69         49.05        21.27 o                         
   9   3  13         19.75         20.16        23.36 o                         
  10   3  13         41.22         40.15        14.35 o                         
 -17   4  13        196.49        233.31        24.71 o                         
 -16   4  13         28.04         22.28        15.21 o                         
 -15   4  13        158.98        228.84        23.38 o                         
 -14   4  13        103.77         76.42        16.11 o                         
 -13   4  13        217.60        233.89        26.77 o                         
 -12   4  13        166.48        192.85        19.36 o                         
 -11   4  13          0.05        -14.94        14.94 o                         
 -10   4  13          4.26        -14.48        14.48 o                         
  -9   4  13         45.18         22.78        13.45 o                         
  -8   4  13         71.65         85.43        17.12 o                         
  -7   4  13        910.43        804.07        58.37 o                         
  -6   4  13         43.93         -0.16        19.71 o                         
  -5   4  13         20.87        -12.48        16.33 o                         
  -4   4  13          1.43        -18.59        18.59 o                         
  -3   4  13        120.04         54.73        19.06 o                         
  -2   4  13          6.38        -18.15        18.15 o                         
  -1   4  13        179.91        167.12        26.27 o                         
   0   4  13       1099.12       1188.96        81.01 o                         
   1   4  13          6.04         -2.17        19.72 o                         
   2   4  13         10.08          3.27        21.23 o                         
   3   4  13         12.08         17.64        30.38 o                         
   4   4  13        147.15        125.56        49.50 o                         
   5   4  13         17.70         15.48        16.59 o                         
   6   4  13          3.66         30.77        15.66 o                         
   7   4  13          5.42         21.64        15.01 o                         
   8   4  13          9.96         -7.22        17.69 o                         
 -14   5  13        347.80        387.06        84.70 o                         
 -13   5  13          5.11          1.40        16.73 o                         
 -12   5  13         18.10         -8.09        15.23 o                         
 -11   5  13         53.79         64.74        20.94 o                         
 -10   5  13         20.51         16.62        19.66 o                         
  -9   5  13        367.16        637.98        61.02 o                         
  -8   5  13         75.51        102.24        36.10 o                         
  -7   5  13          7.18         -3.83        24.74 o                         
  -6   5  13          4.76        -17.07        17.07 o                         
  -5   5  13          1.17        -18.71        18.71 o                         
  -4   5  13          5.55        -17.20        17.20 o                         
  -3   5  13        197.31        145.72        24.99 o                         
  -2   5  13        118.08         96.40        22.11 o                         
  -1   5  13          3.45         -2.77        22.46 o                         
   0   5  13        151.41        150.61        29.34 o                         
   1   5  13          8.79         12.03        17.72 o                         
   2   5  13         99.64         65.05        18.15 o                         
   3   5  13          8.52         12.27        12.88 o                         
   4   5  13        101.36        113.21        15.28 o                         
   5   5  13          1.71         17.19        19.78 o                         
  -7   6  13          2.41         13.61        14.81 o                         
  -6   6  13          5.43         20.54        18.50 o                         
  -5   6  13         67.29        117.41        24.86 o                         
  -4   6  13         50.54         78.91        20.87 o                         
  -3   6  13         48.87         -4.63        31.72 o                         
  -2   6  13          0.33         -7.32        14.99 o                         
  -1   6  13         85.24         54.21        19.83 o                         
 -20   0  14          0.42        -49.87        69.36 o                         
 -18   0  14        203.89        215.54       134.48 o                         
 -16   0  14         72.93         85.27        22.83 o                         
 -14   0  14        574.88        641.50       156.88 o                         
 -12   0  14        280.81        315.80        60.54 o                         
 -10   0  14       1872.35       1893.94       132.48 o                         
  -8   0  14        438.17        503.32        50.28 o                         
  -6   0  14         32.04         65.59        22.36 o                         
  -4   0  14          4.52         15.70        15.70 o                         
  -2   0  14         49.82        111.46        28.17 o                         
   0   0  14          8.37         50.01        35.27 o                         
   2   0  14        402.05        357.55        58.04 o                         
   4   0  14         50.57         82.77        28.28 o                         
   6   0  14         19.05         38.08        27.15 o                         
   8   0  14          6.68          8.44        27.41 o                         
  10   0  14          3.09         -7.42        33.19 o                         
 -20   1  14        297.97         48.94        50.36 o                         
 -19   1  14         38.32         49.99        28.40 o                         
 -18   1  14          0.15         18.28        18.12 o                         
 -17   1  14          2.65         17.59        11.58 o                         
 -16   1  14         63.22         62.50        15.10 o                         
 -15   1  14         39.08         48.62        12.67 o                         
 -14   1  14         23.55         35.87        14.09 o                         
 -13   1  14          2.35         12.59        13.24 o                         
 -12   1  14        201.48        264.78        27.88 o                         
 -11   1  14          0.06         53.52        14.76 o                         
 -10   1  14         52.54         76.52        17.34 o                         
  -9   1  14         53.14         76.83        14.96 o                         
  -8   1  14        139.34        209.33        19.43 o                         
  -7   1  14        947.49       1026.64        45.75 o                         
  -6   1  14        663.66        686.20        36.09 o                         
  -5   1  14          7.39         37.48        21.03 o                         
  -4   1  14         30.11         44.76        17.11 o                         
  -3   1  14        134.33        195.33        34.38 o                         
  -2   1  14          4.96         33.25        16.45 o                         
  -1   1  14         15.78         59.06        19.75 o                         
   0   1  14        194.56        241.98        22.56 o                         
   1   1  14        168.35        210.95        20.72 o                         
   2   1  14        247.89        281.08        23.90 o                         
   3   1  14        155.19        207.61        21.55 o                         
   4   1  14        113.89        145.75        22.00 o                         
   5   1  14        148.01        166.91        24.39 o                         
   6   1  14         20.07         67.95        19.60 o                         
   7   1  14        275.43        311.97        33.61 o                         
   8   1  14        231.19        313.11        34.71 o                         
   9   1  14        402.97        401.95        38.75 o                         
  10   1  14        646.15        648.84        54.19 o                         
  11   1  14        325.80        272.13        25.71 o                         
 -20   2  14         84.54         81.78        29.08 o                         
 -19   2  14         63.12         82.46        25.38 o                         
 -18   2  14         35.51         51.25        18.75 o                         
 -17   2  14          0.54         22.95        17.59 o                         
 -16   2  14        134.30        143.35        14.01 o                         
 -15   2  14        310.10        259.81        21.89 o                         
 -14   2  14          1.00         21.12        11.45 o                         
 -13   2  14        543.57        630.29        38.87 o                         
 -12   2  14          3.60          6.88        11.63 o                         
 -11   2  14         35.24         66.58        13.19 o                         
 -10   2  14         52.63         53.76        13.08 o                         
  -9   2  14          6.26         20.37        16.85 o                         
  -8   2  14          2.16          8.42        15.35 o                         
  -7   2  14        410.82        540.05        35.29 o                         
  -6   2  14        633.45        623.57        46.62 o                         
  -5   2  14        412.14        468.35        31.44 o                         
  -4   2  14       1048.81        926.96        58.29 o                         
  -3   2  14       1850.69       1892.12       133.54 o                         
  -2   2  14        133.40        207.99        43.00 o                         
  -1   2  14        528.78        694.97        58.18 o                         
   0   2  14          1.58         31.06        27.13 o                         
   1   2  14        129.71        172.39        27.93 o                         
   2   2  14        301.26        354.36        32.49 o                         
   3   2  14        588.17        667.78        48.25 o                         
   4   2  14         18.39         43.49        15.67 o                         
   5   2  14        295.84        330.53        25.52 o                         
   6   2  14         44.82         93.75        20.22 o                         
   7   2  14       1138.71       1266.92        70.36 o                         
   8   2  14        203.39        209.52        21.56 o                         
   9   2  14         87.99        140.83        17.10 o                         
  10   2  14        484.87        503.05        41.73 o                         
  11   2  14          1.46        -18.16        27.41 o                         
 -18   3  14        157.08        172.11        30.34 o                         
 -17   3  14        184.76        225.28        26.99 o                         
 -16   3  14          6.84         13.17        16.11 o                         
 -15   3  14        151.29        163.18        20.70 o                         
 -14   3  14         40.59         49.35        13.73 o                         
 -13   3  14        404.86        376.44        35.45 o                         
 -12   3  14         39.61         37.89        13.52 o                         
 -11   3  14        178.70        177.52        16.79 o                         
 -10   3  14        343.78        274.51        20.34 o                         
  -9   3  14         65.86         75.30        13.73 o                         
  -8   3  14          0.61        -12.17        12.17 o                         
  -7   3  14          4.52        -15.39        15.39 o                         
  -6   3  14         17.73          1.15        14.87 o                         
  -5   3  14        685.05        473.28        44.71 o                         
  -4   3  14        129.13         98.35        18.21 o                         
  -3   3  14        751.52        669.88        54.40 o                         
  -2   3  14        603.00        696.09        66.24 o                         
  -1   3  14          4.06          1.75        24.93 o                         
   0   3  14        624.46        666.18        53.97 o                         
   1   3  14        436.12        409.25        49.35 o                         
   2   3  14         68.47         57.91        19.76 o                         
   3   3  14        447.11        451.36        35.98 o                         
   4   3  14         10.74         23.72        26.65 o                         
   5   3  14        405.06        517.68        42.09 o                         
   6   3  14        239.33        230.50        31.04 o                         
   7   3  14        102.88        127.55        23.81 o                         
   8   3  14          5.90         13.96        21.59 o                         
   9   3  14         38.54         54.59        15.01 o                         
 -16   4  14        372.45        482.29        39.44 o                         
 -15   4  14         16.42         11.68        14.03 o                         
 -14   4  14         41.53         33.27        14.21 o                         
 -13   4  14          0.01          4.58        14.24 o                         
 -12   4  14        138.48        144.20        19.93 o                         
 -11   4  14        155.07        104.16        22.37 o                         
 -10   4  14        192.86        108.09        18.89 o                         
  -9   4  14        207.82        147.56        27.49 o                         
  -8   4  14         44.09         -8.70        12.99 o                         
  -7   4  14        722.13        486.94        31.34 o                         
  -6   4  14        314.40        299.45        26.63 o                         
  -5   4  14          8.02        -16.79        16.79 o                         
  -4   4  14         42.37         -9.62        15.18 o                         
  -3   4  14         92.79         48.20        16.91 o                         
  -2   4  14        581.72        536.32        82.99 o                         
  -1   4  14         40.78         11.00        24.09 o                         
   0   4  14        304.56        326.81        56.27 o                         
   1   4  14         13.41         36.90        23.06 o                         
   2   4  14        264.57        217.78        29.04 o                         
   3   4  14         38.15         40.09        16.92 o                         
   4   4  14          2.21         27.54        15.52 o                         
   5   4  14         62.28         58.13        18.61 o                         
   6   4  14          0.05         -8.57        15.63 o                         
   7   4  14          0.68         -6.32        13.84 o                         
 -13   5  14          4.62         10.73        31.33 o                         
 -12   5  14          0.34          1.28        20.97 o                         
 -11   5  14         34.57         43.54        17.50 o                         
 -10   5  14         86.80        100.96        27.71 o                         
  -9   5  14         27.28          1.37        28.08 o                         
  -8   5  14         30.01         28.22        31.66 o                         
  -7   5  14          8.24         29.64        23.76 o                         
  -6   5  14        237.79        316.25        59.49 o                         
  -5   5  14          3.43        -20.50        20.50 o                         
  -4   5  14         53.60         41.77        19.41 o                         
  -3   5  14         68.76         42.91        18.22 o                         
  -2   5  14         28.05          4.47        16.99 o                         
  -1   5  14         17.06          4.29        21.72 o                         
   0   5  14          8.37          6.64        16.27 o                         
   1   5  14          6.75         12.68        15.69 o                         
   2   5  14          5.75        -14.14        14.14 o                         
   3   5  14         11.58         19.58        15.52 o                         
   4   5  14         10.65        -23.45        29.73 o                         
 -19   0  15        397.93        332.77       165.73 o                         
 -17   0  15          7.79         15.12        20.39 o                         
 -15   0  15        927.52        957.87        87.21 o                         
 -13   0  15        147.01        197.16        53.75 o                         
 -11   0  15          3.05         25.00        25.38 o                         
  -9   0  15        155.14        138.39        33.37 o                         
  -7   0  15       1720.37       1644.36       122.56 o                         
  -5   0  15          0.14          8.89        32.03 o                         
  -3   0  15          1.10         79.30        43.55 o                         
  -1   0  15         50.22         65.16        41.46 o                         
   1   0  15       1861.25       2112.46       180.30 o                         
   3   0  15         92.31        134.65        29.88 o                         
   5   0  15         15.38          9.20        24.31 o                         
   7   0  15        119.23        124.83        29.59 o                         
   9   0  15        619.72        621.69        74.51 o                         
 -20   1  15         61.03        -37.01        70.06 o                         
 -19   1  15        810.94        376.32       106.47 o                         
 -18   1  15          2.38         20.88        17.23 o                         
 -17   1  15          2.31          8.81        16.89 o                         
 -16   1  15         49.30         40.58        14.54 o                         
 -15   1  15        253.41        227.55        35.82 o                         
 -14   1  15        943.58        900.57        54.70 o                         
 -13   1  15        245.60        267.01        26.31 o                         
 -12   1  15         36.19         48.21        14.21 o                         
 -11   1  15          1.59         35.38        13.94 o                         
 -10   1  15        113.83        124.11        19.16 o                         
  -9   1  15         71.48        106.03        16.24 o                         
  -8   1  15        487.30        542.97        38.56 o                         
  -7   1  15         98.50        130.15        18.34 o                         
  -6   1  15         22.48         42.89        25.22 o                         
  -5   1  15        709.93        622.95        38.66 o                         
  -4   1  15          5.83         79.12        36.60 o                         
  -3   1  15        325.40        449.91        50.23 o                         
  -2   1  15        240.95        313.48        33.69 o                         
  -1   1  15          0.22         13.62        20.37 o                         
   0   1  15        119.51        127.79        17.67 o                         
   1   1  15        188.85        194.11        20.52 o                         
   2   1  15        109.85        143.81        18.63 o                         
   3   1  15        148.43        189.36        20.28 o                         
   4   1  15        425.49        463.00        36.22 o                         
   5   1  15        526.78        587.74        40.43 o                         
   6   1  15          6.65         48.85        15.27 o                         
   7   1  15        279.29        336.67        27.14 o                         
   8   1  15        379.31        370.05        36.03 o                         
   9   1  15          3.69         55.26        22.32 o                         
  10   1  15         54.97         59.62        14.71 o                         
 -19   2  15          7.93         50.33        24.24 o                         
 -18   2  15         64.71         99.63        18.36 o                         
 -17   2  15          8.34         30.20        17.55 o                         
 -16   2  15          1.55         20.47        14.49 o                         
 -15   2  15       1190.55       1217.60        59.37 o                         
 -14   2  15        314.63        285.56        26.75 o                         
 -13   2  15         20.15         22.10        12.17 o                         
 -12   2  15          1.84          3.76        11.27 o                         
 -11   2  15        199.49        204.09        16.35 o                         
 -10   2  15        235.21        214.69        20.75 o                         
  -9   2  15         40.68         47.64        13.86 o                         
  -8   2  15          7.36         -4.44        12.93 o                         
  -7   2  15        549.91        528.31        33.90 o                         
  -6   2  15        662.57        615.02        35.62 o                         
  -5   2  15       1649.09       1616.34        95.98 o                         
  -4   2  15        237.00        233.86        26.87 o                         
  -3   2  15         73.64        163.56        48.93 o                         
  -2   2  15        210.89        271.79        36.09 o                         
  -1   2  15         46.04         97.85        28.25 o                         
   0   2  15        197.76        241.40        32.38 o                         
   1   2  15        552.53        659.52        49.10 o                         
   2   2  15        186.30        151.81        40.11 o                         
   3   2  15         58.21         61.48        18.99 o                         
   4   2  15         73.77         99.11        17.05 o                         
   5   2  15         38.33         53.36        15.63 o                         
   6   2  15        324.96        404.15        59.94 o                         
   7   2  15          4.34         39.74        18.95 o                         
   8   2  15       1109.79       1283.10        76.80 o                         
   9   2  15        151.02        132.40        16.32 o                         
 -18   3  15        219.62        160.22        36.08 o                         
 -17   3  15         90.84        131.29        18.67 o                         
 -16   3  15          0.30         13.96        15.85 o                         
 -15   3  15         62.77         97.23        18.90 o                         
 -14   3  15          2.55        -11.52        11.52 o                         
 -13   3  15         62.65         61.90        12.56 o                         
 -12   3  15         40.41         29.18        13.75 o                         
 -11   3  15         45.79         44.96        12.70 o                         
 -10   3  15          8.43        -13.98        13.98 o                         
  -9   3  15        120.51         74.25        13.04 o                         
  -8   3  15        391.87        374.76        27.67 o                         
  -7   3  15        834.44        884.82        63.51 o                         
  -6   3  15          5.20          4.67        16.93 o                         
  -5   3  15        567.96        463.99        38.32 o                         
  -4   3  15          2.95         51.40        19.57 o                         
  -3   3  15        403.29        374.55        44.46 o                         
  -2   3  15          0.14          0.62        25.21 o                         
  -1   3  15         27.48          7.46        29.92 o                         
   0   3  15        256.67        295.73        33.07 o                         
   1   3  15         43.02         44.57        22.56 o                         
   2   3  15          0.29         -0.43        25.35 o                         
   3   3  15         21.02         34.76        17.05 o                         
   4   3  15         63.86         81.86        18.85 o                         
   5   3  15         74.33         66.34        18.49 o                         
   6   3  15         79.17        102.32        20.92 o                         
   7   3  15         90.96         95.91        22.72 o                         
   8   3  15        240.90        257.01        26.20 o                         
 -15   4  15          7.73         -7.97        19.32 o                         
 -14   4  15         94.61         85.78        20.05 o                         
 -13   4  15          0.46         -3.95        25.20 o                         
 -12   4  15          0.80          0.44        17.94 o                         
 -11   4  15         21.52          7.27        26.19 o                         
 -10   4  15          0.24        -19.07        19.07 o                         
  -9   4  15        789.16        732.59        44.45 o                         
  -8   4  15        135.51         91.54        20.32 o                         
  -7   4  15         95.00         88.73        26.18 o                         
  -6   4  15          5.27         -7.38        16.76 o                         
  -5   4  15         21.12        -14.26        20.69 o                         
  -4   4  15        114.22         73.45        20.21 o                         
  -3   4  15         31.38         -3.10        25.73 o                         
  -2   4  15        138.89        132.24        34.69 o                         
  -1   4  15         19.22         -3.64        45.47 o                         
   0   4  15         69.92          6.89        62.69 o                         
   1   4  15        137.01        164.60        25.60 o                         
   2   4  15          2.65         27.15        25.78 o                         
   3   4  15         28.86         14.99        17.37 o                         
   4   4  15        207.39        182.93        23.40 o                         
   5   4  15          4.77          1.85        14.40 o                         
   6   4  15        127.62        138.15        21.89 o                         
 -12   5  15         11.59          2.64        19.16 o                         
 -11   5  15         31.34         11.25        16.74 o                         
 -10   5  15        241.62        293.18        37.42 o                         
  -9   5  15        278.07        329.60        41.33 o                         
  -8   5  15        114.44        159.81        32.77 o                         
  -7   5  15         12.09         -6.47        20.03 o                         
  -6   5  15          5.36        -16.75        17.85 o                         
  -5   5  15        136.18        160.56        24.18 o                         
  -4   5  15         22.82          7.08        19.54 o                         
  -3   5  15          1.80         16.82        14.79 o                         
  -2   5  15        188.43        222.76        36.10 o                         
  -1   5  15         26.68         30.40        16.10 o                         
   0   5  15        173.53        166.74        21.23 o                         
   1   5  15        106.36         82.52        20.77 o                         
   2   5  15          4.47         -8.92        29.06 o                         
 -20   0  16        372.00         88.53        67.97 o                         
 -16   0  16         95.06        102.74        26.79 o                         
 -14   0  16         11.40         26.44        27.81 o                         
 -12   0  16        206.77        232.11        49.70 o                         
 -10   0  16        128.70        116.04        31.39 o                         
  -8   0  16        168.80        150.05        23.67 o                         
  -6   0  16        301.54        343.07        33.11 o                         
  -4   0  16        343.57        403.66        64.09 o                         
  -2   0  16        265.13        318.68        55.54 o                         
   0   0  16         96.17        152.92        28.42 o                         
   2   0  16        298.88        212.39        33.62 o                         
   4   0  16         16.43          9.38        22.39 o                         
   6   0  16          4.87         20.49        23.16 o                         
   8   0  16        432.14        439.20        53.60 o                         
 -20   1  16          1.17        -10.24        65.06 o                         
 -19   1  16         47.14         76.34        31.33 o                         
 -18   1  16         30.32         69.85        32.06 o                         
 -17   1  16          0.95         45.34        33.00 o                         
 -16   1  16        171.26        190.59        20.09 o                         
 -15   1  16         36.41         41.10        18.89 o                         
 -14   1  16        223.62        217.36        38.61 o                         
 -13   1  16        108.72        110.74        17.69 o                         
 -12   1  16         46.53         38.50        13.86 o                         
 -11   1  16         64.44         66.87        14.43 o                         
 -10   1  16         18.18         47.91        14.66 o                         
  -9   1  16          1.31         14.24        14.69 o                         
  -8   1  16          0.09         32.37        18.21 o                         
  -7   1  16         14.55          7.57        14.11 o                         
  -6   1  16          0.02         10.80        20.97 o                         
  -5   1  16        293.06        344.82        36.06 o                         
  -4   1  16         34.17        145.33        46.57 o                         
  -3   1  16         91.78        156.65        35.66 o                         
  -2   1  16          1.83         12.71        21.69 o                         
  -1   1  16          1.07        -12.38        19.48 o                         
   0   1  16         68.21         66.76        20.84 o                         
   1   1  16        291.01        357.91        29.07 o                         
   2   1  16        139.69        115.59        20.87 o                         
   3   1  16         26.17         45.21        16.05 o                         
   4   1  16          1.60         24.58        14.13 o                         
   5   1  16          5.93         21.89        15.75 o                         
   6   1  16        300.67        351.16        34.95 o                         
   7   1  16        399.85        376.33        35.76 o                         
   8   1  16        387.77        350.10        31.82 o                         
   9   1  16        366.96        372.65        33.01 o                         
 -19   2  16          1.09         28.73        73.98 o                         
 -18   2  16          6.75         47.31        16.18 o                         
 -17   2  16        122.34        144.64        21.71 o                         
 -16   2  16          8.10         29.47        17.25 o                         
 -15   2  16        289.64        253.71        32.26 o                         
 -14   2  16        140.66        152.70        18.22 o                         
 -13   2  16         15.98         25.29        15.78 o                         
 -12   2  16        136.13        123.64        16.81 o                         
 -11   2  16         40.75         21.95        12.35 o                         
 -10   2  16         17.90         12.09        14.95 o                         
  -9   2  16        134.82        119.99        16.22 o                         
  -8   2  16        216.70        172.45        17.71 o                         
  -7   2  16        117.87        114.36        24.01 o                         
  -6   2  16       1296.12       1347.54        82.04 o                         
  -5   2  16        969.25        940.05        70.49 o                         
  -4   2  16         26.26         41.51        44.91 o                         
  -3   2  16         78.40         94.73        32.04 o                         
  -2   2  16        678.46        738.28        57.22 o                         
  -1   2  16       1138.44       1262.44        85.77 o                         
   0   2  16        869.27        992.61        71.19 o                         
   1   2  16         13.41         13.36        16.63 o                         
   2   2  16         74.65         58.01        18.35 o                         
   3   2  16         90.16        119.78        20.28 o                         
   4   2  16          2.00         21.87        16.57 o                         
   5   2  16          0.07         22.16        19.08 o                         
   6   2  16        133.16        182.21        22.73 o                         
   7   2  16          0.93         18.35        12.84 o                         
   8   2  16        216.33        218.65        26.42 o                         
 -17   3  16         62.53         92.09        16.46 o                         
 -16   3  16          6.33         12.40        14.99 o                         
 -15   3  16         22.06         29.82        16.39 o                         
 -14   3  16         10.41          4.78        16.34 o                         
 -13   3  16          9.17        -13.35        13.35 o                         
 -12   3  16         16.97          2.22        11.30 o                         
 -11   3  16         35.73         15.18        18.94 o                         
 -10   3  16        578.53        537.00        36.60 o                         
  -9   3  16         14.59        -16.30        16.30 o                         
  -8   3  16         19.35        -10.97        14.29 o                         
  -7   3  16        102.56         70.10        26.02 o                         
  -6   3  16         21.77         18.26        20.18 o                         
  -5   3  16        800.20        814.83        85.14 o                         
  -4   3  16          9.59        -15.94        37.93 o                         
  -3   3  16        113.22        125.12        27.09 o                         
  -2   3  16        333.18        331.26        33.27 o                         
  -1   3  16        611.36        652.06        58.44 o                         
   0   3  16       1039.26       1150.48        78.35 o                         
   1   3  16          2.71         33.00        21.00 o                         
   2   3  16         18.64         40.03        17.41 o                         
   3   3  16         91.14        110.18        19.66 o                         
   4   3  16         61.94         71.28        17.66 o                         
   5   3  16        224.75        218.12        35.34 o                         
   6   3  16        765.77        813.34        64.29 o                         
   7   3  16         50.95        138.46        43.29 o                         
 -15   4  16        182.10        219.07        61.88 o                         
 -14   4  16          3.84        -15.40        15.40 o                         
 -13   4  16         40.13         13.41        16.59 o                         
 -12   4  16         24.47          5.62        19.06 o                         
 -11   4  16         19.99          4.34        25.19 o                         
 -10   4  16         91.69         79.33        22.96 o                         
  -9   4  16         21.89        -10.21        20.68 o                         
  -8   4  16        283.52        321.93        29.75 o                         
  -7   4  16        211.54        273.07        29.41 o                         
  -6   4  16         79.93         81.49        22.96 o                         
  -5   4  16        215.34        207.63        30.66 o                         
  -4   4  16        140.47        143.00        33.76 o                         
  -3   4  16         19.76         22.66        31.04 o                         
  -2   4  16         23.96         37.69        31.42 o                         
  -1   4  16        169.62        185.54        37.89 o                         
   0   4  16         96.65         99.20        35.44 o                         
   1   4  16          6.59         21.65        23.63 o                         
   2   4  16          0.02          9.41        21.78 o                         
   3   4  16         86.69         88.47        22.20 o                         
   4   4  16          7.86          2.93        18.04 o                         
 -10   5  16          0.46          4.95        25.76 o                         
  -9   5  16          9.52         21.63        22.63 o                         
  -8   5  16          0.03         -5.44        32.73 o                         
  -7   5  16          0.61          7.88        15.48 o                         
  -6   5  16         12.77         22.39        15.09 o                         
  -5   5  16         17.01         41.26        24.28 o                         
  -4   5  16          2.62        -19.62        22.42 o                         
  -3   5  16         10.42         -5.12        21.72 o                         
  -2   5  16          4.61         10.26        20.77 o                         
  -1   5  16         51.65         19.17        28.75 o                         
 -17   0  17         72.68         45.92        58.66 o                         
 -15   0  17        270.69        195.74        41.99 o                         
 -13   0  17        156.14        130.03        24.41 o                         
 -11   0  17         84.21        135.23        29.08 o                         
  -9   0  17       1219.39       1167.31        90.54 o                         
  -7   0  17         94.79         65.85        19.67 o                         
  -5   0  17        210.53        215.63        48.43 o                         
  -3   0  17          2.02         27.59        36.70 o                         
  -1   0  17         35.47         21.28        33.32 o                         
   1   0  17        506.52        609.68        63.72 o                         
   3   0  17          3.00          5.19        21.33 o                         
   5   0  17        277.19        236.76        51.64 o                         
   7   0  17         80.26         76.89        23.24 o                         
 -19   1  17        193.87         28.79        55.60 o                         
 -18   1  17        154.42        246.01        69.24 o                         
 -17   1  17         35.95         74.71        42.27 o                         
 -16   1  17        204.29        227.89        60.58 o                         
 -15   1  17        265.45        207.36        22.90 o                         
 -14   1  17        822.43        859.98        58.62 o                         
 -13   1  17          4.38          7.69        25.70 o                         
 -12   1  17         61.99         81.03        24.52 o                         
 -11   1  17         17.25          9.50        14.29 o                         
 -10   1  17          4.69          0.27        13.60 o                         
  -9   1  17        279.72        241.55        21.51 o                         
  -8   1  17         50.97         51.99        14.71 o                         
  -7   1  17        528.09        492.90        31.31 o                         
  -6   1  17       1156.43       1099.33        69.25 o                         
  -5   1  17        859.52        843.44        83.04 o                         
  -4   1  17        187.52        178.97        42.85 o                         
  -3   1  17        150.67        146.31        40.58 o                         
  -2   1  17          6.12          2.18        20.34 o                         
  -1   1  17        168.32        190.16        27.23 o                         
   0   1  17         11.58         12.58        20.89 o                         
   1   1  17         21.88         29.42        17.08 o                         
   2   1  17         97.18         93.79        17.65 o                         
   3   1  17          1.82         23.18        14.77 o                         
   4   1  17          8.29         12.61        14.80 o                         
   5   1  17          2.31          8.43        15.47 o                         
   6   1  17         45.95         29.84        15.40 o                         
   7   1  17        109.45        110.08        17.21 o                         
   8   1  17          0.11         -4.18        12.09 o                         
 -18   2  17         18.69         57.86        50.04 o                         
 -17   2  17          3.04         44.89        29.70 o                         
 -16   2  17          0.89         60.78        23.31 o                         
 -15   2  17        120.97        211.45        30.30 o                         
 -14   2  17         78.64         58.33        22.77 o                         
 -13   2  17        126.61        128.01        26.79 o                         
 -12   2  17         93.41         76.05        21.14 o                         
 -11   2  17         76.57         73.75        14.69 o                         
 -10   2  17         54.74         34.89        13.28 o                         
  -9   2  17         20.59          9.90        14.79 o                         
  -8   2  17        324.18        291.44        24.64 o                         
  -7   2  17         36.65         47.53        24.18 o                         
  -6   2  17         17.05         24.90        15.93 o                         
  -5   2  17        257.24        291.21        59.04 o                         
  -4   2  17        424.34        454.31        47.28 o                         
  -3   2  17        176.09        198.75        34.32 o                         
  -2   2  17          9.99        -20.58        22.62 o                         
  -1   2  17        179.80        216.16        28.25 o                         
   0   2  17        897.03        975.57        68.31 o                         
   1   2  17         65.92         91.90        22.86 o                         
   2   2  17         13.00          4.20        15.71 o                         
   3   2  17         57.58         55.36        19.21 o                         
   4   2  17        130.34        139.85        19.68 o                         
   5   2  17        293.53        331.30        37.10 o                         
   6   2  17        210.80        220.17        24.22 o                         
   7   2  17         19.80         23.69        14.99 o                         
 -16   3  17         83.69        127.37        31.09 o                         
 -15   3  17        269.69        355.52        34.16 o                         
 -14   3  17          2.00          5.52        20.01 o                         
 -13   3  17         40.61         61.13        21.39 o                         
 -12   3  17          2.05         -6.66        23.22 o                         
 -11   3  17         60.15         31.33        18.56 o                         
 -10   3  17         30.68         -7.55        12.50 o                         
  -9   3  17          7.82        -17.83        17.83 o                         
  -8   3  17        103.07        129.53        19.09 o                         
  -7   3  17          0.10        -13.54        24.42 o                         
  -6   3  17        101.54        106.59        21.32 o                         
  -5   3  17        381.00        359.88        43.40 o                         
  -4   3  17         28.19         38.09        27.61 o                         
  -3   3  17         36.84         30.49        26.29 o                         
  -2   3  17         14.68         -8.04        21.27 o                         
  -1   3  17        225.79        233.09        27.46 o                         
   0   3  17        567.17        594.54        55.74 o                         
   1   3  17          2.52          7.64        20.70 o                         
   2   3  17         92.49        103.94        22.57 o                         
   3   3  17         90.03         69.28        15.96 o                         
   4   3  17        154.59        145.80        21.05 o                         
   5   3  17          9.15         14.77        14.75 o                         
 -13   4  17          7.48         26.47        17.98 o                         
 -12   4  17         27.94         38.89        16.73 o                         
 -11   4  17         14.00         -0.48        16.21 o                         
 -10   4  17          0.03        -21.66        21.66 o                         
  -9   4  17        254.21        308.60        37.82 o                         
  -8   4  17         12.50          6.73        18.83 o                         
  -7   4  17         34.07         21.75        26.48 o                         
  -6   4  17         38.78         52.46        25.15 o                         
  -5   4  17         14.98         64.33        34.68 o                         
  -4   4  17         10.83         11.19        22.80 o                         
  -3   4  17          5.12        -14.82        18.45 o                         
  -2   4  17         74.13         46.94        31.70 o                         
  -1   4  17         67.09         70.71        23.13 o                         
   0   4  17          5.64        -19.80        19.80 o                         
   1   4  17          4.38         -8.35        18.95 o                         
   2   4  17        751.80        727.33        67.05 o                         
 -18   0  18          0.11        -24.72        77.78 o                         
 -16   0  18         92.24         69.53        52.39 o                         
 -14   0  18         75.93        110.15        32.21 o                         
 -12   0  18        150.77        163.86        50.87 o                         
 -10   0  18          1.28          3.62        19.31 o                         
  -8   0  18       1338.87       1176.55        81.30 o                         
  -6   0  18        169.34        122.55        40.14 o                         
  -4   0  18        109.32        124.11        38.94 o                         
  -2   0  18          3.61        -15.97        31.80 o                         
   0   0  18        240.46        236.32        44.80 o                         
   2   0  18        860.50        730.61        70.68 o                         
   4   0  18         80.04         52.55        24.37 o                         
   6   0  18        139.88        160.86        27.80 o                         
 -18   1  18        163.94        181.69        52.85 o                         
 -17   1  18         57.40        112.40        34.96 o                         
 -16   1  18         29.95        102.60        32.76 o                         
 -15   1  18        477.89        136.90        75.27 o                         
 -14   1  18          0.03          8.33        12.91 o                         
 -13   1  18        143.56        154.84        19.90 o                         
 -12   1  18        220.01        194.75        36.63 o                         
 -11   1  18         17.33         19.03        13.19 o                         
 -10   1  18          0.94         -1.25        12.88 o                         
  -9   1  18         61.20         41.83        13.73 o                         
  -8   1  18        397.29        348.37        27.65 o                         
  -7   1  18         22.36         -2.97        15.96 o                         
  -6   1  18         85.61         55.73        39.07 o                         
  -5   1  18       1259.32       1165.35       101.42 o                         
  -4   1  18        105.53        123.84        38.05 o                         
  -3   1  18        129.29        149.56        38.48 o                         
  -2   1  18          1.70         -8.34        21.90 o                         
  -1   1  18        126.34        138.14        29.02 o                         
   0   1  18          9.36         13.30        16.18 o                         
   1   1  18        853.90        866.66        62.54 o                         
   2   1  18          1.10          6.31        14.24 o                         
   3   1  18         66.49         72.55        17.66 o                         
   4   1  18         47.77         50.75        21.04 o                         
   5   1  18        416.20        390.91        40.05 o                         
   6   1  18          0.85         19.60        12.84 o                         
 -17   2  18        147.25        165.13        33.14 o                         
 -16   2  18        130.65        175.65        51.64 o                         
 -15   2  18        885.64        721.04       189.41 o                         
 -14   2  18         69.99        125.93        30.12 o                         
 -13   2  18          9.33         82.20        28.64 o                         
 -12   2  18          0.01          7.52        16.80 o                         
 -11   2  18          1.28        -11.30        17.21 o                         
 -10   2  18          1.20          9.97        16.20 o                         
  -9   2  18        252.54        164.85        20.34 o                         
  -8   2  18         28.78         15.48        16.51 o                         
  -7   2  18        369.20        311.30        34.24 o                         
  -6   2  18        342.62        408.73        64.96 o                         
  -5   2  18         12.74          2.75        27.42 o                         
  -4   2  18        128.22        170.00        31.22 o                         
  -3   2  18        398.08        363.02        39.38 o                         
  -2   2  18        329.09        294.81        34.55 o                         
  -1   2  18         21.90         42.88        23.25 o                         
   0   2  18        276.06        293.55        34.27 o                         
   1   2  18         59.90         96.49        26.07 o                         
   2   2  18        130.83        118.56        33.37 o                         
   3   2  18         93.56         86.14        17.76 o                         
   4   2  18        426.38        382.43        34.78 o                         
   5   2  18        173.23        144.54        20.62 o                         
 -15   3  18         48.95         63.24        23.47 o                         
 -14   3  18          8.56         21.70        23.53 o                         
 -13   3  18        115.86        118.85        27.72 o                         
 -12   3  18         21.81         70.06        22.59 o                         
 -11   3  18          1.23         40.97        22.27 o                         
 -10   3  18         38.50         13.31        21.47 o                         
  -9   3  18        418.40        346.77        40.91 o                         
  -8   3  18          4.15         24.69        29.23 o                         
  -7   3  18        586.00        516.41        61.33 o                         
  -6   3  18          3.55        -22.95        22.95 o                         
  -5   3  18          1.50         -2.75        25.18 o                         
  -4   3  18         34.24          5.72        25.87 o                         
  -3   3  18         72.65         59.73        27.40 o                         
  -2   3  18        146.25        166.98        30.94 o                         
  -1   3  18         42.92         43.83        23.21 o                         
   0   3  18         89.00        124.43        22.64 o                         
   1   3  18        163.10        247.41        27.84 o                         
   2   3  18         97.16        156.98        25.26 o                         
   3   3  18          0.08         17.61        15.94 o                         
 -11   4  18          4.15         -4.35        22.35 o                         
 -10   4  18        124.61        131.73        27.15 o                         
  -9   4  18        334.11        317.11        38.50 o                         
  -8   4  18         16.89         36.60        20.04 o                         
  -7   4  18          2.43         -4.05        18.58 o                         
  -6   4  18          2.20        -12.12        18.64 o                         
  -5   4  18          7.91         -4.09        21.19 o                         
  -4   4  18        267.66        315.76        35.66 o                         
  -3   4  18        111.26        124.27        23.50 o                         
  -2   4  18          0.64         -2.23        25.96 o                         
  -1   4  18        206.55        227.00        46.17 o                         
   0   4  18        336.05        430.07        61.81 o                         
 -17   0  19        391.35        392.88        93.16 o                         
 -15   0  19         37.71         46.90        82.10 o                         
 -13   0  19         97.85         99.79        23.78 o                         
 -11   0  19         57.95         45.46        18.33 o                         
  -9   0  19       1055.33        944.70        72.07 o                         
  -7   0  19        402.76        303.61        54.34 o                         
  -5   0  19        108.08         89.79        35.53 o                         
  -3   0  19        217.99        180.74        40.19 o                         
  -1   0  19        198.36        180.07        40.62 o                         
   1   0  19        155.73        110.42        27.41 o                         
   3   0  19        121.17        136.38        28.28 o                         
   5   0  19        709.14        632.99        69.39 o                         
 -17   1  19        141.88        146.61        41.69 o                         
 -16   1  19         33.77        138.17        31.12 o                         
 -15   1  19         45.00         38.58        54.08 o                         
 -14   1  19         71.82          2.24        36.98 o                         
 -13   1  19        107.28         97.98        50.77 o                         
 -12   1  19         83.00         80.72        14.21 o                         
 -11   1  19        114.03        100.04        18.89 o                         
 -10   1  19        216.66        187.29        25.40 o                         
  -9   1  19        200.64        188.15        18.37 o                         
  -8   1  19        140.90         91.84        37.87 o                         
  -7   1  19         13.03         27.79        34.81 o                         
  -6   1  19          0.61        -29.57        34.18 o                         
  -5   1  19        417.78        418.34        54.37 o                         
  -4   1  19        115.91         86.20        39.59 o                         
  -3   1  19        161.58        194.80        45.72 o                         
  -2   1  19         67.85         55.65        36.27 o                         
  -1   1  19         29.03         21.11        22.71 o                         
   0   1  19          1.85          1.22        21.34 o                         
   1   1  19         14.62         -1.08        16.58 o                         
   2   1  19          3.64         33.63        17.72 o                         
   3   1  19          0.14         19.92        13.69 o                         
   4   1  19        220.94        239.04        23.04 o                         
   5   1  19        335.10        340.07        59.66 o                         
 -16   2  19          2.99         -5.99        23.23 o                         
 -15   2  19         31.01         39.80        23.45 o                         
 -14   2  19        144.55        142.05        34.32 o                         
 -13   2  19        215.90        207.51        31.95 o                         
 -12   2  19         14.83         43.16        25.41 o                         
 -11   2  19         16.22         28.77        25.37 o                         
 -10   2  19         64.47         66.16        27.02 o                         
  -9   2  19        125.38        110.90        19.85 o                         
  -8   2  19         90.11         38.77        17.18 o                         
  -7   2  19         32.95         56.40        37.12 o                         
  -6   2  19         47.34         22.72        34.65 o                         
  -5   2  19         37.23         53.73        33.18 o                         
  -4   2  19          0.07        -19.15        29.79 o                         
  -3   2  19          0.01         16.99        30.74 o                         
  -2   2  19        558.78        646.93        78.52 o                         
  -1   2  19         63.30         52.19        32.21 o                         
   0   2  19        471.51        521.62        54.98 o                         
   1   2  19         20.14         28.13        18.40 o                         
   2   2  19          3.43          5.99        16.58 o                         
   3   2  19         27.55         43.63        18.89 o                         
 -14   3  19         20.72          9.36        19.37 o                         
 -13   3  19         48.13         40.25        20.03 o                         
 -12   3  19          5.39         -1.97        19.65 o                         
 -11   3  19        128.71        111.71        23.58 o                         
 -10   3  19        255.19        193.82        32.78 o                         
  -9   3  19        156.36        156.57        30.91 o                         
  -8   3  19         35.83         42.56        24.19 o                         
  -7   3  19        191.81        168.51        27.30 o                         
  -6   3  19        398.06        470.25        52.96 o                         
  -5   3  19         97.41        107.92        28.44 o                         
  -4   3  19         40.81         38.05        24.33 o                         
  -3   3  19         81.52         60.73        24.48 o                         
  -2   3  19        149.42        229.98        31.72 o                         
  -1   3  19          1.88         23.98        21.12 o                         
   0   3  19        169.51        252.50        34.09 o                         
   1   3  19          0.03         21.06        13.89 o                         
  -9   4  19         90.35         51.24        43.31 o                         
  -8   4  19         90.76         36.11        25.81 o                         
  -7   4  19          9.00          7.36        25.15 o                         
  -6   4  19        124.24         95.33        27.82 o                         
  -5   4  19        155.30        161.50        31.51 o                         
  -4   4  19         27.20         14.65        22.99 o                         
  -3   4  19         48.73         24.45        34.04 o                         
 -16   0  20        658.51        627.02       125.01 o                         
 -14   0  20         40.32        124.89        55.50 o                         
 -12   0  20        587.85        594.13       127.46 o                         
 -10   0  20          0.30         14.53        47.56 o                         
  -8   0  20        170.72        143.53        42.33 o                         
  -6   0  20          2.05         -5.28        34.35 o                         
  -4   0  20         72.05         85.59        39.32 o                         
  -2   0  20        232.46        231.30        52.61 o                         
   0   0  20         16.66        101.41        40.30 o                         
   2   0  20        110.31        128.28        39.34 o                         
 -16   1  20          3.24         24.80        23.37 o                         
 -15   1  20         34.61         38.43        24.81 o                         
 -14   1  20          0.42         13.57        25.60 o                         
 -13   1  20         20.78         32.95        26.03 o                         
 -12   1  20         76.00         71.33        26.81 o                         
 -11   1  20        223.41        207.59        31.34 o                         
 -10   1  20          0.20        -13.05        22.74 o                         
  -9   1  20        145.37        160.21        33.92 o                         
  -8   1  20        364.95        360.37        54.65 o                         
  -7   1  20        218.54        181.50        37.52 o                         
  -6   1  20        139.51         67.90        60.01 o                         
  -5   1  20          0.03        -15.83        42.44 o                         
  -4   1  20        224.67        202.17        51.95 o                         
  -3   1  20         82.85         96.50        42.63 o                         
  -2   1  20         35.74         28.41        37.33 o                         
  -1   1  20        266.12        307.52        59.25 o                         
   0   1  20         69.37         58.82        36.68 o                         
   1   1  20        430.52        539.97        60.22 o                         
   2   1  20        104.56         76.16        20.94 o                         
   3   1  20          6.76        -24.77        24.77 o                         
 -15   2  20         98.79         97.12        25.72 o                         
 -14   2  20         39.88         25.07        19.08 o                         
 -13   2  20          0.49         -5.44        19.20 o                         
 -12   2  20          0.52          9.44        20.07 o                         
 -11   2  20         47.40         36.48        21.07 o                         
 -10   2  20         29.07         40.21        25.59 o                         
  -9   2  20         39.33         24.15        26.17 o                         
  -8   2  20        149.02        137.28        39.24 o                         
  -7   2  20         50.98         40.04        53.03 o                         
  -6   2  20         20.13         36.84        33.56 o                         
  -5   2  20        227.25        215.16        42.48 o                         
  -4   2  20         22.17          2.97        30.01 o                         
  -3   2  20          0.41          0.66        28.58 o                         
  -2   2  20        308.46        337.44        47.09 o                         
  -1   2  20         12.86          6.44        25.55 o                         
   0   2  20         14.22         17.32        23.97 o                         
   1   2  20         10.00         12.22        27.75 o                         
   2   2  20         46.53         42.96        28.42 o                         
 -12   3  20         22.84          4.48        18.52 o                         
 -11   3  20         31.46         14.72        19.42 o                         
 -10   3  20        263.80        238.77        32.19 o                         
  -9   3  20        377.55        281.21        31.34 o                         
  -8   3  20        125.89        142.37        29.82 o                         
  -7   3  20        429.85        438.19        52.32 o                         
  -6   3  20         29.42         33.36        21.22 o                         
  -5   3  20          4.05         29.03        20.63 o                         
  -4   3  20          1.73         25.39        22.80 o                         
  -3   3  20          0.58         24.67        19.95 o                         
  -2   3  20        108.87        105.77        26.52 o                         
 -15   0  21          7.01         59.78        37.32 o                         
 -13   0  21          7.69          9.91        38.64 o                         
 -11   0  21        313.06        156.98        50.67 o                         
  -7   0  21        676.14        640.44        96.33 o                         
  -5   0  21          3.20          0.66        33.69 o                         
  -3   0  21        184.22        282.18        54.58 o                         
  -1   0  21         56.32         59.15        33.04 o                         
   1   0  21         11.81         30.06        27.75 o                         
 -14   1  21         72.46         77.29        29.31 o                         
 -13   1  21          0.00        -11.60        23.98 o                         
 -12   1  21        201.82        157.46        24.20 o                         
 -11   1  21          0.14        -23.70        26.89 o                         
 -10   1  21         20.83        -18.04        22.78 o                         
  -9   1  21          0.37         26.42        35.67 o                         
  -8   1  21         58.90         55.84        37.01 o                         
  -7   1  21         29.47         27.09        37.00 o                         
  -6   1  21         52.61         37.67        36.68 o                         
  -5   1  21         65.96         64.44        37.67 o                         
  -4   1  21         19.63         64.08        37.66 o                         
  -3   1  21        326.96        336.21        60.95 o                         
  -2   1  21          3.56        -18.17        32.04 o                         
  -1   1  21         46.28         70.05        34.03 o                         
   0   1  21         84.06         51.23        28.10 o                         
   1   1  21          0.46         -1.98        25.76 o                         
 -12   2  21         11.95         14.77        20.01 o                         
 -11   2  21          0.22          9.20        20.36 o                         
 -10   2  21          0.00        -13.47        20.41 o                         
  -9   2  21          1.63         -2.54        26.56 o                         
  -8   2  21         30.59         32.57        27.86 o                         
  -7   2  21         44.42         47.77        29.74 o                         
  -6   2  21        190.34        176.31        34.32 o                         
  -5   2  21          1.24        -21.29        24.68 o                         
  -4   2  21        330.48        323.31        43.76 o                         
  -3   2  21         25.96         16.45        24.13 o                         
  -2   2  21         96.15         81.32        32.07 o                         
  -1   2  21        260.43        328.20        56.63 o                         
  -8   3  21          2.56          0.82        22.01 o                         
  -7   3  21        362.50        365.10        62.33 o                         
  -6   3  21         10.04         13.21        27.75 o                         
  -4   0  22         59.54         57.50        29.41 o                         
 -10   1  22         11.00        -22.13        25.10 o                         
  -9   1  22          8.08        -26.75        26.75 o                         
  -8   1  22         94.13        106.44        33.72 o                         
  -7   1  22         20.62         44.92        30.72 o                         
  -6   1  22        310.96        278.92        50.35 o                         
  -5   1  22          5.93          3.96        29.06 o                         
  -4   1  22         21.87         16.85        28.74 o                         
  -3   1  22        272.56        262.31        47.36 o                         
  -9   2  22         21.08          4.96        23.78 o                         
  -8   2  22          4.82          9.58        24.44 o                         
  -7   2  22        215.67        231.05        42.04 o                         
  -6   2  22         45.54         30.73        25.11 o                         
  -5   2  22          0.31          2.31        24.11 o                         
                                                                                
